# Supplementary material for: Discovering Potential Compounds for Venous Disease Treatment through Virtual Screening and Network Pharmacology Approach
Source: Molecules. 2023 Dec 5;28(24):7937. doi: 10.3390/molecules28247937 (PMC10745828; doi:10.3390/molecules28247937)
Supplement: Supplementary file 1 [file molecules-28-07937-s001.zip]

Archive with 2 entries (2 files):
- supplementary materials File S1.xlsx
- supplementary_figures.pdf
