# Supplementary material for: Discovering Potential Compounds for Venous Disease Treatment through Virtual Screening and Network Pharmacology Approach
Source: Molecules. 2023 Dec 5;28(24):7937. doi: 10.3390/molecules28247937 (PMC10745828; doi:10.3390/molecules28247937)
Supplement: Supplementary file 1 [file molecules-28-07937-s001.zip › supplementary materials File S1.xlsx]

## Sheet: phlebotonics
Compounds	Total Molweight	Molweight	Monoisotopic Mass	cLogP	cLogS	H-Acceptors	H-Donors	Total Surface Area	Relative PSA	Polar Surface Area	Druglikeness	Shape Index	Molecular Flexibility	Molecular Complexity	Fragments	Non-H Atoms	Non-C/H Atoms	Electronegative Atoms	Stereo Centers	Rotatable Bonds	Rings Closures	Aromatic Atoms	sp3-Atoms	Symmetric atoms	Small Rings	Carbo-Rings	Hetero-Rings	Saturated Rings	Non-Aromatic Rings	Aromatic Rings	#Heavy atoms	#Aromatic heavy atoms	Fraction Csp3	MR	TPSA	log Kp (cm/s)	Bioavailability Score	Synthetic Accessibility
(-)Epigallocatechin 3-gallate	796.638	796.638	796.17	-2.2739	-1.914	22	14	514.2	0.52408	372.74	-4.49	0.42857	0.42256	0.98768	1	56	22	22	12	10	6	18	34	6	6	3	3	2	3	3	56	18	0.41	176.92	372.74	-11.96	0.11	7.08
Beta-carotene	536.885	536.885	536.438	13.873	-7.334	0	0	489.66	0	0	-3.3519	0.65	0.17979	0.76455	1	40	0	0	0	10	2	0	18	21	2	2	0	0	2	0	40	0	0.45	184.43	0	0.04	0.17	6.19
Alpha-clofibrate	242.701	242.701	242.071	2.8997	-3.06	3	0	187.38	0.17633	35.53	-5.4068	0.6875	0.65301	0.59413	1	16	4	4	0	5	1	6	7	3	1	1	0	0	0	1	16	6	0.42	63.3	35.53	-5.47	0.55	2.09
Alpha-lipoic acid	206.329	206.329	206.044	2.6294	-2.855	2	1	154.14	0.39652	87.9	-9.4356	0.75	0.45864	0.4722	1	12	4	4	1	5	1	0	10	0	1	0	1	1	1	0	12	0	0.88	55.41	87.9	-6.37	0.56	2.87
15d-PGJ2	316.439	316.439	316.204	5.2984	-3.889	3	1	280.9	0.13948	54.37	-16.242	0.78261	0.50627	0.655	1	23	3	3	1	11	1	0	11	0	1	1	0	0	1	0	23	0	0.5	96.22	54.37	-4.69	0.85	4.48
17Beta-estradiol	272.387	272.387	272.178	3.8766	-4.02	2	2	200.69	0.13055	40.46	0.10838	0.55	0.19421	0.84972	1	20	2	2	5	0	4	6	14	0	4	4	0	2	3	1	20	6	0.67	81.03	40.46	-5.11	0.55	3.49
20(R)-ginsenoside Rh2	622.88	622.88	622.444	4.8065	-5.604	8	6	454.04	0.21716	139.84	-5.1166	0.47727	0.48994	0.99215	1	44	8	8	15	7	5	0	42	2	5	4	1	5	5	0	44	0	0.94	172.26	139.84	-6.12	0.17	8.04
2ME	60.0955	60.0955	60.0575	0.4784	-0.605	1	0	61.78	0.16186	9.23	-3.3228	1	0.44896	0	1	4	1	1	0	1	0	0	4	0	0	0	0	0	0	0	4	0	1	17.62	9.23	-6.35	0.55	1
2-phenethyl isothiocyanate	163.243	163.243	163.046	3.4411	-2.558	1	0	146.06	0.27051	44.45	-3.6335	0.81818	0.55462	0.51299	1	11	2	2	0	3	1	6	3	2	1	1	0	0	0	1	11	6	0.22	50.18	44.45	-4.83	0.55	1.5
Acetylsalicylic acid	180.159	180.159	180.042	1.1314	-1.929	4	1	137.37	0.35801	63.6	-1.6343	0.53846	0.22196	0.69052	1	13	4	4	0	3	1	6	3	0	1	1	0	0	0	1	13	6	0.11	44.9	63.6	-6.55	0.85	1.52
AJM290	383.398	383.398	383.063	2.4828	-6.872	5	1	266.06	0.23149	84.75	-4.4262	0.44444	0.36049	0.91899	1	27	7	7	1	3	4	15	3	3	4	3	1	0	1	3	27	15	0.05	98.68	84.75	-6.25	0.56	3.81
Alacepril	406.501	406.501	406.156	0.8406	-2.095	7	2	307.18	0.31825	129.08	-4.6665	0.57143	0.56018	0.78175	1	28	8	8	3	9	2	6	12	2	2	1	1	1	1	1	28	6	0.5	111.36	129.08	-7.28	0.56	3.87
Aminaftone	309.32	309.32	309.1	3.2597	-4.52	5	3	228.85	0.28189	92.78	-1.3114	0.56522	0.32886	0.82494	1	23	5	5	0	3	3	16	4	2	3	3	0	0	0	3	23	16	0.06	88.76	92.78	-5.66	0.55	2.28
Amlodipine	408.88	408.88	408.145	2.071	-3.298	7	2	310.82	0.26642	99.88	-7.7862	0.42857	0.39917	0.88951	1	28	8	8	1	10	2	6	12	0	2	1	1	0	1	1	28	6	0.4	108.93	99.88	-6.66	0.55	4.39
Amphotericin B	924.087	924.087	923.488	0.323	-5.077	18	12	706.9	0.31893	319.61	-0.1375	0.4	0.43273	0.93505	1	65	18	18	19	3	3	0	47	0	2	0	2	2	2	0	65	0	0.66	239.06	319.61	-11.94	0.17	10
Anthocyanin	207.251	207.251	207.081	3.3665	-4.734	1	0	155.41	0	0	-6.2041	0.625	0.26253	0.6766	1	16	1	1	0	1	3	16	0	2	3	2	1	0	0	3	16	16	0	66.06	13.14	-5.16	0.55	2.78
Apigenin	270.239	270.239	270.053	2.3357	-2.856	5	3	191.03	0.32634	86.99	0.28194	0.55	0.25306	0.80135	1	20	5	5	0	1	3	12	4	2	3	2	1	0	1	2	20	16	0	73.99	90.9	-5.8	0.55	2.96
Ascorbic acid	176.124	176.124	176.032	-2.4646	-0.349	6	4	114.83	0.65697	107.22	0.023806	0.58333	0.50646	0.74432	1	12	6	6	2	2	1	0	8	0	1	0	1	0	1	0	12	0	0.5	35.12	107.22	-8.54	0.56	3.47
Astragaloside IV	784.977	784.977	784.461	0.76	-4.923	14	9	522.7	0.32122	228.22	-10.546	0.36364	0.4152	1.0535	1	55	14	14	21	7	8	0	55	2	9	6	3	9	9	0	55	0	1	196.95	228.22	-10.19	0.17	9.73
Atorvastatin	558.648	558.648	558.253	5.6217	-6.92	7	4	431.16	0.19415	111.79	4.4511	0.41463	0.48441	0.95969	1	41	8	8	2	12	4	23	12	7	4	3	1	0	0	4	41	23	0.27	158.26	111.79	-6.19	0.56	4.95
AW464	243.285	243.285	243.035	1.532	-2.341	3	1	176.57	0.32548	78.43	-0.96565	0.58824	0.41813	0.75973	1	17	4	4	0	1	3	9	2	2	3	2	1	0	1	2	17	9	0.08	66.8	78.43	-6.39	0.55	3.4
Azelnidipine	582.655	582.655	582.248	4.3939	-6.951	10	2	435.37	0.24526	139.71	-3.4691	0.39535	0.42268	0.91968	1	43	10	10	1	11	5	18	13	10	5	3	2	1	2	3	43	18	0.27	170.13	139.71	-6.18	0.55	5.62
Baicalien	270.239	270.239	270.053	2.3357	-2.856	5	3	191.03	0.32634	86.99	0.28194	0.55	0.23316	0.83396	1	20	5	5	0	1	3	12	4	2	3	2	1	0	1	2	20	16	0	73.99	90.9	-5.7	0.55	3.02
Baicalin	446.363	446.363	446.085	-0.0032002	-2.724	11	6	296.83	0.45373	183.21	0.34679	0.46875	0.33934	0.93067	1	32	11	11	5	4	4	12	14	2	4	2	2	1	2	2	32	16	0.24	106.72	187.12	-8.23	0.11	5.09
Barnidipine	491.542	491.542	491.206	3.1313	-4.472	9	1	369.61	0.24759	113.69	0.76521	0.47222	0.42971	0.89119	1	36	9	9	2	9	4	12	13	2	4	2	2	1	2	2	36	12	0.33	142.94	113.69	-6.28	0.55	4.9
BAY 87-2243	525.533	525.533	525.21	3.8985	-6.119	9	0	380.61	0.21534	85.34	-0.54747	0.60526	0.49496	0.86357	1	38	12	12	0	8	6	22	12	7	6	2	4	2	2	4	38	22	0.38	139.91	85.34	-6.14	0.55	4.46
Belzutifan	383.345	383.345	383.044	1.9065	-5.908	5	1	254.97	0.25587	95.77	-8.8054	0.46154	0.41184	0.94534	1	26	9	9	3	3	3	12	7	1	3	3	0	1	1	2	26	12	0.24	84.61	95.77	-7.2	0.55	4.32
Benidipine	505.569	505.569	505.221	3.4733	-4.742	9	1	383.37	0.2387	113.69	-0.14609	0.45946	0.44045	0.89368	1	37	9	9	2	9	4	12	14	2	4	2	2	1	2	2	37	12	0.36	147.74	113.69	-6.11	0.55	4.99
Benzaron	266.295	266.295	266.094	3.709	-5.106	3	1	207.43	0.19404	50.44	0.62751	0.55	0.46373	0.81096	1	20	3	3	0	3	3	15	3	2	3	2	1	0	0	3	20	15	0.12	77.88	50.44	-4.89	0.55	3.04
Betanin	550.471	550.471	550.143	-7.7952	-1.76	15	8	362.45	0.47278	249.38	-2.8974	0.46154	0.32526	0.94667	1	39	15	15	7	7	4	6	20	0	4	1	3	1	3	1	39	6	0.42	134.15	249.38	-10.73	0.11	5.93
Bortezomib	384.242	384.242	384.197	1.9321	0.031	8	4	305.8	0.31766	124.44	-6.7443	0.46429	0.51826	0.74343	1	28	9	8	2	9	2	12	9	4	2	1	1	0	0	2	28	12	0.37	105.3	124.44	-7.64	0.55	3.61
Candesartan	440.462	440.462	440.16	3.6956	-6.25	9	2	334.83	0.30129	118.81	-3.3697	0.45455	0.4658	0.93046	1	33	9	9	0	7	5	26	5	2	5	3	2	0	0	5	33	26	0.12	122.35	118.81	-6.1	0.56	3.33
Canrenone	340.461	340.461	340.204	3.3562	-4.438	3	0	246.04	0.14664	43.37	-2.9132	0.52	0.22848	0.95188	1	25	3	3	6	0	5	0	17	0	5	4	1	3	5	0	25	0	0.73	97.35	43.37	-6.47	0.55	5.46
Carvedilol	406.48	406.48	406.189	3.1668	-4.584	6	3	319.4	0.21462	75.74	3.4008	0.6	0.42002	0.84746	1	30	6	6	1	10	4	19	11	0	4	3	1	0	0	4	30	19	0.25	117.99	75.74	-5.68	0.55	3.34
Catechin	290.27	290.27	290.079	1.5087	-1.764	6	5	200.03	0.37744	110.38	0.31525	0.52381	0.27965	0.8227	1	21	6	6	2	1	3	12	9	0	3	2	1	0	1	2	21	12	0.2	74.33	110.38	-7.82	0.55	3.5
Centella asiatica	76.0945	76.0945	76.0524	-0.5169	-0.348	2	2	64.72	0.40482	40.46	-4.5108	0.8	0.69564	0.54931	1	5	2	2	1	1	0	0	5	0	0	0	0	0	0	0	5	0	1	18.86	40.46	-7.42	0.55	1.18
Cerivastatin	459.556	459.556	459.242	4.3196	-5.688	6	3	364.01	0.2014	99.88	-0.28335	0.45455	0.55429	0.87713	1	33	7	7	2	11	2	12	16	4	2	1	1	0	0	2	33	12	0.46	127.87	99.88	-6.56	0.56	4.82
Chetomin	710.879	710.879	710.111	4.1963	-7.864	12	3	438.51	0.41242	239.86	5.7773	0.3617	0.39001	1.1497	1	47	16	16	6	5	9	15	19	0	11	2	9	7	8	3	47	15	0.42	200.27	239.86	-9.29	0.17	7.35
Chromocarbe	190.154	190.154	190.027	0.8019	-2.389	4	1	136.32	0.36077	63.6	-0.030716	0.57143	0.20813	0.73945	1	14	4	4	0	1	2	6	2	0	2	1	1	0	1	1	14	10	0	49.44	67.51	-6.3	0.85	2.5
Ciglitazone	333.451	333.451	333.14	3.5019	-4.471	4	1	252.2	0.25785	80.7	-0.30988	0.65217	0.47775	0.6766	1	23	5	5	1	5	3	6	12	4	3	2	1	2	2	1	23	6	0.56	96.58	80.7	-4.98	0.55	3.45
Cilostazol	369.467	369.467	369.216	3.3233	-3.701	7	1	294.57	0.25216	81.93	-6.8717	0.66667	0.44014	0.77436	1	27	7	7	0	7	4	11	13	2	4	2	2	1	2	2	27	11	0.6	106.5	81.93	-6.35	0.55	3.16
Coumarin	146.145	146.145	146.037	1.4974	-2.37	2	0	114.01	0.20209	26.3	-3.3182	0.63636	0.13859	0.67959	1	11	2	2	0	0	2	6	1	0	2	1	1	0	1	1	11	10	0	42.48	30.21	-6.2	0.55	2.74
Crocin	976.968	976.968	976.379	-1.902	-1.414	24	14	696.32	0.41573	391.2	-1.8537	0.55882	0.40125	0.97366	1	68	24	24	20	20	4	0	50	34	4	0	4	4	4	0	68	0	0.64	227.19	391.2	-14.03	0.17	9.54
Curcumin	368.384	368.384	368.126	2.949	-3.622	6	2	292.5	0.24711	93.06	-4.7745	0.62963	0.53568	0.71096	1	27	6	6	0	8	2	12	7	13	2	2	0	0	0	2	27	12	0.14	102.8	93.06	-6.28	0.55	2.97
Cyclosporin A	1202.63	1202.63	1201.84	2.9037	-4.026	23	5	961.6	0.2363	278.8	6.7856	0.29412	0.55483	1.0029	1	85	23	23	12	15	1	0	50	6	0	0	0	0	0	0	85	0	0.79	375.47	278.8	-11.56	0.17	10
Diosmetin	300.265	300.265	300.063	2.2657	-2.874	6	3	213.29	0.33916	96.22	0.40331	0.54545	0.27035	0.82582	1	22	6	6	0	2	3	12	6	0	3	2	1	0	1	2	22	16	0.06	80.48	100.13	-5.93	0.55	3.05
Diosmine	608.547	608.547	608.174	-0.634	-2.967	15	8	409.06	0.43475	234.29	2.463	0.51163	0.48243	0.95004	1	43	15	15	10	7	5	12	27	0	5	2	3	2	3	2	43	16	0.46	143.82	238.2	-9.91	0.17	6.48
Disodium flavodate	414.276	370.312	370.069	1.4928	-3.33	8	2	267.7	0.35607	119.36	0.65397	0.48148	0.31319	0.83766	3	27	8	8	0	7	3	12	7	2	3	2	1	0	1	2	29	16	0.11	90.18	128.93	-6.83	0.55	3.44
D-limonene	136.237	136.237	136.125	3.3614	-2.539	0	0	125.76	0	0	-21.855	0.7	0.45034	0.61821	1	10	0	0	1	1	1	0	6	0	1	1	0	0	1	0	10	0	0.6	47.12	0	-3.89	0.55	3.46
Doxycycline	444.439	444.439	444.153	-1.0999	-1.368	10	6	292.11	0.42258	181.62	5.077	0.375	0.32777	1.068	1	32	10	10	6	2	4	6	15	1	4	4	0	1	3	1	32	6	0.41	110.91	181.62	-8.63	0.11	5.25
Echinomycin	1101.27	1101.27	1100.42	-1.0669	-3.332	24	4	803.42	0.36009	352.4	5.8651	0.38961	0.35109	1.0064	1	77	26	26	9	7	6	20	29	2	4	2	2	0	0	4	77	20	0.49	307.37	352.4	-11.07	0.17	10
Enalapril	376.451	376.451	376.2	-0.0245	-2.477	7	2	295.7	0.26118	95.94	0.77856	0.51852	0.61412	0.77499	1	27	7	7	3	10	2	6	14	2	2	1	1	1	1	1	27	6	0.55	104.65	95.94	-8.65	0.55	3.61
Eplerenone	414.496	414.496	414.204	1.9314	-4.061	6	0	286.61	0.26786	82.2	-4.3481	0.43333	0.27306	1.051	1	30	6	6	8	2	6	0	22	0	7	4	3	6	7	0	30	0	0.79	107.73	82.2	-7.84	0.55	6.32
Escin	1124.23	1101.24	1100.54	-0.6991	-5.255	23	11	741.47	0.36848	356.81	-14.1	0.37662	0.48474	1.1154	2	77	23	23	28	16	9	0	69	1	10	5	5	9	10	0	78	0	0.91	264.19	356.81	-12.99	0.17	10
Eugenol	164.203	164.203	164.084	2.2723	-2.05	2	1	140.17	0.1648	29.46	-4.6405	0.66667	0.44484	0.652	1	12	2	2	0	3	1	6	4	0	1	1	0	0	0	1	12	6	0.2	49.06	29.46	-5.69	0.55	1.58
Everolimus	958.235	958.235	957.581	6.4181	-6.634	15	3	754.43	0.22275	204.66	1.9808	0.36765	0.47013	0.95169	1	68	15	15	15	9	4	0	49	0	3	1	2	3	3	0	68	0	0.75	264.38	204.66	-7.98	0.17	10
Fenofibrate	360.836	360.836	360.113	4.389	-5.538	4	0	275.89	0.16702	52.6	-2.3394	0.64	0.61318	0.71389	1	25	5	5	0	7	2	12	8	6	2	2	0	0	0	2	25	12	0.3	97.98	52.6	-4.83	0.55	2.64
Fenofibric acid	318.755	318.755	318.066	3.1955	-4.732	4	1	235.22	0.20908	63.6	-2.3107	0.63636	0.60933	0.6909	1	22	5	5	0	5	2	12	5	5	2	2	0	0	0	2	22	12	0.18	84.05	63.6	-5.47	0.85	2.14
Ferulic acid	194.185	194.185	194.058	1.0582	-1.721	4	2	152.47	0.32295	66.76	0.27506	0.64286	0.37504	0.59188	1	14	4	4	0	3	1	6	4	0	1	1	0	0	0	1	14	6	0.1	51.63	66.76	-6.41	0.85	1.93
Flavopiridol	401.845	401.845	401.103	3.5175	-3.869	6	3	281.79	0.23383	90.23	6.5998	0.46429	0.30042	0.92506	1	28	7	7	2	2	4	12	11	0	4	2	2	1	2	2	28	16	0.29	111.84	94.14	-6.44	0.55	4.22
Fluvastatin	411.471	411.471	411.185	3.9775	-4.813	5	3	316.01	0.18737	82.69	1.8038	0.5	0.51118	0.89985	1	30	6	6	2	8	3	15	10	3	3	2	1	0	0	3	30	15	0.29	116.43	82.69	-6.33	0.56	4.31
Fosinopril	563.669	563.669	563.301	5.3486	-4.016	8	1	438.09	0.21181	120.02	-26.242	0.46154	0.57913	0.83144	1	39	9	9	4	15	3	6	25	5	3	2	1	2	2	1	39	6	0.7	157.56	120.02	-5.31	0.56	6.04
Geldanamycin	560.642	560.642	560.273	2.8712	-3.929	11	3	435.72	0.30292	163.48	7.0343	0.4	0.37515	0.90501	1	40	11	11	6	5	2	0	20	0	1	1	0	0	1	0	40	0	0.52	151.03	163.48	-8.31	0.11	7.71
Gabapentin	171.239	171.239	171.126	-1.2204	-1.801	3	2	139.35	0.29717	63.32	-5.2429	0.58333	0.62591	0.58275	1	12	3	3	0	3	1	0	10	2	1	1	0	1	1	0	12	0	0.89	47.48	63.32	-8.13	0.55	1.63
Genistein	270.239	270.239	270.053	1.6272	-2.727	5	3	191.03	0.32634	86.99	-0.093853	0.6	0.29499	0.80083	1	20	5	5	0	1	3	12	4	2	3	2	1	0	1	2	20	16	0	73.99	90.9	-6.05	0.55	2.87
GHK-Cu	400.905	340.383	340.186	-6.6668	-0.671	10	6	268.71	0.48617	176.22	-11.752	0.54167	0.62709	0.73284	2	24	10	10	2	11	1	5	11	0	1	0	1	0	0	1	25	5	0.57	83.99	153.03	-11.86	0.55	3.51
Glucoside	180.155	180.155	180.063	-2.6208	0.251	6	5	118.01	0.63978	110.38	-3.7768	0.58333	0.46717	0.73034	1	12	6	6	5	1	1	0	12	0	1	0	1	1	1	0	12	0	1	35.74	110.38	-9.7	0.55	4.08
Haloperidol	375.87	375.87	375.14	4.3049	-4.7	3	1	282.42	0.10513	40.54	7.0937	0.69231	0.4618	0.71389	1	26	5	5	0	6	3	12	10	6	3	2	1	1	1	2	26	12	0.38	105.48	40.54	-5.54	0.55	2.84
Hematein	300.265	300.265	300.063	0.1191	-1.742	6	4	196.18	0.38454	107.22	2.1199	0.5	0.11517	0.95369	1	22	6	6	1	0	4	6	8	0	4	3	1	0	3	1	22	6	0.19	75.96	107.22	-8.17	0.56	4.07
Hesperedin	610.563	610.563	610.19	-0.814	-2.751	15	8	410.61	0.43311	234.29	2.0396	0.51163	0.48525	0.94893	1	43	15	15	11	7	5	12	29	0	5	2	3	2	3	2	43	12	0.54	141.41	234.29	-10.12	0.17	6.34
Hidrosmine	652.6	652.6	652.2	-0.8787	-3.074	16	8	446.58	0.42062	243.52	2.4162	0.47826	0.47652	0.95601	1	46	16	16	10	10	5	12	30	0	5	2	3	2	3	2	46	16	0.5	154.26	247.43	-10.83	0.17	6.8
Hydroxytyrosol	154.164	154.164	154.063	0.801	-1.02	3	3	119.83	0.32796	60.69	-4.1391	0.72727	0.47916	0.67346	1	11	3	3	0	2	1	6	5	0	1	1	0	0	0	1	11	6	0.25	41.42	60.69	-7.75	0.55	1.08
Indicaxanthin	308.289	308.289	308.101	-6.3562	-0.802	8	3	215.7	0.39805	129.77	-0.4461	0.5	0.30801	0.76251	1	22	8	8	2	4	2	0	9	0	2	0	2	1	2	0	22	0	0.43	82.39	129.77	-8.37	0.56	4.49
Irbesartan	428.538	428.538	428.232	4.0191	-6.887	7	1	335.4	0.22361	87.13	-6.2491	0.5	0.45443	0.8878	1	32	7	7	0	7	5	17	10	4	5	3	2	1	2	3	32	17	0.4	132.72	87.13	-5.97	0.55	4.3
Isolinderalactone	244.289	244.289	244.11	2.5005	-3.181	3	0	184.68	0.20116	39.44	-9.6976	0.44444	0.22098	0.91337	1	18	3	3	3	1	3	5	7	0	3	1	2	1	2	1	18	5	0.4	67.91	39.44	-5.65	0.55	4.24
Isoliquiritigenin	256.256	256.256	256.074	2.2667	-2.952	4	3	196.32	0.26661	77.76	0.13358	0.68421	0.42314	0.64597	1	19	4	4	0	3	2	12	3	2	2	2	0	0	0	2	19	12	0	72.32	77.76	-5.61	0.55	2.52
Isorhamnetin	316.264	316.264	316.058	1.7659	-2.805	7	4	217.85	0.3922	116.45	0.056342	0.47826	0.29806	0.86015	1	23	7	7	0	2	3	12	7	0	3	2	1	0	1	2	23	16	0.06	82.5	120.36	-6.9	0.55	3.26
Isorhoifolin	578.521	578.521	578.164	-0.564	-2.949	14	8	386.8	0.43392	225.06	2.3163	0.5122	0.48131	0.94029	1	41	14	14	10	6	5	12	25	2	5	2	3	2	3	2	41	16	0.44	137.33	228.97	-9.71	0.17	6.31
Kaempferol	286.238	286.238	286.048	1.8359	-2.787	6	4	195.59	0.3857	107.22	-0.082832	0.52381	0.27571	0.83562	1	21	6	6	0	1	3	12	5	2	3	2	1	0	1	2	21	16	0	76.01	111.13	-6.7	0.55	3.14
Keracyanin chloride	630.981	595.528	595.166	-1.2617	-3.347	15	10	382.93	0.44656	239.22	-2.9564	0.42857	0.42394	0.95423	2	42	15	15	10	6	5	16	26	0	5	2	3	2	2	3	43	16	0.44	145.37	252.36	-10.65	0.17	6.5
L-165041	402.441	402.441	402.168	3.2684	-4.108	7	2	318.3	0.2585	102.29	-3.3335	0.65517	0.50979	0.77872	1	29	7	7	0	12	2	12	13	2	2	2	0	0	0	2	29	12	0.36	108.43	102.29	-4.66	0.56	3.12
Lacidipine	455.549	455.549	455.231	4.6767	-4.67	7	1	363.06	0.22195	90.93	-24.544	0.42424	0.37217	0.93257	1	33	7	7	0	11	2	6	14	10	2	1	1	0	1	1	33	6	0.42	130.77	90.93	-5.39	0.55	4.86
LAQ824	379.459	379.459	379.19	1.9496	-3.541	6	4	304.7	0.22396	88.59	2.4488	0.64286	0.549	0.7473	1	28	6	6	0	9	3	15	8	2	3	2	1	0	0	3	28	15	0.23	109.67	88.59	-6.93	0.55	3
Lecarnidipine	611.737	611.737	611.3	5.824	-5.996	9	1	476.3	0.19213	113.69	-2.5904	0.42222	0.55161	0.89035	1	45	9	9	1	14	4	18	16	9	4	3	1	0	1	3	45	18	0.33	180.08	113.69	-5.1	0.55	5.78
Linarin	592.548	592.548	592.179	-0.2883	-3.263	14	7	402.71	0.40908	214.06	2.463	0.52381	0.48748	0.94186	1	42	14	14	10	7	5	12	26	2	5	2	3	2	3	2	42	16	0.46	141.8	217.97	-9.56	0.17	6.43
Lisinopril	405.493	405.493	405.226	-2.5468	-2.428	8	4	317.33	0.30126	132.96	0.99434	0.48276	0.61847	0.7971	1	29	8	8	3	12	2	6	16	2	2	1	1	1	1	1	29	6	0.57	112.66	132.96	-10.8	0.55	3.67
Losartan	422.919	422.919	422.162	3.9536	-4.986	7	2	329.18	0.23647	92.51	-6.6313	0.53333	0.50415	0.86255	1	30	8	8	0	8	4	22	7	2	4	2	2	0	0	4	30	22	0.27	117.11	92.51	-5.83	0.56	3.45
lovastatin	404.545	404.545	404.256	3.895	-4.573	5	1	317.66	0.1863	72.83	1.6515	0.48276	0.49933	0.86791	1	29	5	5	8	7	3	0	21	0	3	2	1	1	3	0	29	0	0.75	113.92	72.83	-5.74	0.55	5.76
Luteolin	286.238	286.238	286.048	1.99	-2.56	6	4	197.38	0.38221	107.22	0.28194	0.52381	0.26365	0.81997	1	21	6	6	0	1	3	12	5	0	3	2	1	0	1	2	21	16	0	76.01	111.13	-6.25	0.55	3.02
LY294002	307.348	307.348	307.121	3.4476	-5.432	4	0	233.82	0.15649	38.77	2.0905	0.52174	0.3062	0.84206	1	23	4	4	0	2	4	12	6	4	4	2	2	1	2	2	23	16	0.21	93.65	42.68	-5.95	0.55	3.14
Lycopene	536.885	536.885	536.438	16.182	-7.112	0	0	521.32	0	0	-2.2042	0.8	0.20521	0.60067	1	40	0	0	0	16	0	0	14	21	0	0	0	0	0	0	40	0	0.35	188.23	0	1.47	0.17	6.21
Magnolol	266.339	266.339	266.131	4.6842	-4.534	2	2	222.32	0.11785	40.46	-4.9267	0.6	0.50806	0.77117	1	20	2	2	0	5	2	12	4	10	2	2	0	0	0	2	20	12	0.11	84.14	40.46	-4.39	0.55	2.49
Melatonin	232.282	232.282	232.121	1.4722	-2.429	4	2	188.68	0.257	54.12	2.8914	0.64706	0.45862	0.73864	1	17	4	4	0	4	2	9	5	0	2	1	1	0	0	2	17	9	0.31	67.18	54.12	-6.59	0.55	1.73
Mevastatin	390.518	390.518	390.241	3.6257	-4.413	5	1	306.66	0.19298	72.83	0.57751	0.5	0.49313	0.85592	1	28	5	5	7	7	3	0	20	0	3	2	1	1	3	0	28	0	0.74	109.12	72.83	-5.95	0.55	5.56
Myricetin	318.236	318.236	318.038	1.1445	-2.195	8	6	208.29	0.48797	147.68	-0.082832	0.47826	0.3008	0.85557	1	23	8	8	0	1	3	12	7	3	3	2	1	0	1	2	23	16	0	80.06	151.59	-7.4	0.55	3.27
Myricetin 3-galactoside	480.377	480.377	480.09	-0.6926	-1.895	13	9	310.1	0.51899	226.83	-3.6679	0.38235	0.44424	0.9391	1	34	13	13	5	4	4	12	18	3	4	2	2	1	2	2	34	16	0.29	112.18	230.74	-9.22	0.17	5.36
N-Acetylcysteine	163.196	163.196	163.03	-0.9233	-1.261	4	2	121.19	0.60442	105.2	-13.049	0.6	0.65377	0.69315	1	10	5	5	1	3	0	0	5	0	0	0	0	0	0	0	10	0	0.6	38.85	105.2	-7.04	0.56	2.08
Naftazone	215.211	215.211	215.069	2.0895	-4.152	5	2	163.5	0.39407	88.04	-6.5626	0.625	0.29024	0.68153	1	16	5	5	0	1	2	10	1	0	2	2	0	0	0	2	16	10	0	59.65	88.04	-6.22	0.55	2.55
Naringin	580.537	580.537	580.179	-0.744	-2.733	14	8	388.35	0.43219	225.06	0.64246	0.46341	0.45974	0.95899	1	41	14	14	11	6	5	12	27	2	5	2	3	2	3	2	41	12	0.52	134.91	225.06	-10.15	0.17	6.16
Nifedipine	346.338	346.338	346.116	1.5541	-3.232	8	1	257.77	0.34123	110.45	-1.5582	0.36	0.35674	0.87401	1	25	8	8	0	6	2	6	8	7	2	1	1	0	1	1	25	6	0.29	94.52	110.45	-6.85	0.55	3.81
O-(beta-hydroxyethyl)-rutoside (HR)	654.572	654.572	654.18	-1.502	-2.505	17	10	435.23	0.46881	274.75	1.885		0.51083	0.97753	1	46	17	17	10	9	5	12	30	0	5	2	3	2	3	2	46	16	0.48	151.82	278.66	-10.78	0.17	6.85
Parthenolide	248.321	248.321	248.141	2.7525	-2.968	3	0	193.33	0.21047	38.83	-8.3319	0.44444	0.27513	0.83016	1	18	3	3	4	0	3	0	12	0	2	0	2	2	2	0	18	0	0.67	69.34	38.83	-6.15	0.55	4.64
PDTC	147.265	147.265	147.018	1.3655	-2.216	1	0	113.91	0.47546	74.13	-0.70513	0.625	0.3874	0.59947	1	8	3	3	0	0	1	0	6	2	1	0	1	1	1	0	8	0	0.8	46.57	74.13	-6.11	0.55	1.77
Pentoxifylline	278.311	278.311	278.138	0.9925	-2.176	7	0	213.39	0.3002	75.51	-1.5832	0.55	0.43777	0.84897	1	20	7	7	0	5	2	5	7	0	2	0	2	0	1	1	20	9	0.54	76.27	78.89	-7.79	0.55	2.44
Pioglitazone	356.445	356.445	356.119	3.0808	-3.835	5	1	272.53	0.27887	93.59	3.9631	0.72	0.5076	0.70697	1	25	6	6	1	7	3	12	8	2	3	1	2	1	1	2	25	12	0.32	102.17	93.59	-5.81	0.55	3.46
Pirinixic acid	323.803	323.803	323.05	3.3094	-4.226	5	2	237.29	0.32462	100.41	0.1007	0.57143	0.52341	0.73945	1	21	7	7	0	5	2	12	5	0	2	1	1	0	0	2	21	12	0.21	84.82	100.41	-5.29	0.56	2.77
Piroxicam	331.351	331.351	331.063	1.2063	-2.184	7	2	227.9	0.3541	107.98	5.6003	0.52174	0.18597	0.91193	1	23	8	8	0	2	3	12	3	1	3	1	2	0	1	2	23	12	0.07	87.52	107.98	-6.15	0.56	3.42
Pravastatin	424.532	424.532	424.246	2.4541	-3.533	7	4	327.95	0.2698	124.29	3.1264	0.53333	0.61527	0.84479	1	30	7	7	8	11	2	0	22	0	2	2	0	0	2	0	30	0	0.74	114.04	124.29	-7.12	0.56	5.88
Probucol	516.852	516.852	516.31	10.673	-8.804	2	2	404.39	0.15129	91.06	-2.4621	0.37143	0.67602	0.79493	1	35	4	4	0	8	2	12	23	25	2	2	0	0	0	2	35	12	0.61	160.18	91.06	-1.41	0.17	4.42
Propionyl- L -carnitine	253.725	218.272	218.139	-3.1174	-0.138	5	1	174.05	0.23878	63.6	-1.4726	0.53333	0.63066	0.52698	2	15	5	5	1	7	0	0	11	2	0	0	0	0	0	0	16	0	0.8	61.47	63.6	-7.13	0.85	2.77
Protocatechuic aldehyde	138.122	138.122	138.032	0.9015	-1.348	3	2	105.5	0.37194	57.53	-4.1407	0.7	0.25412	0.64378	1	10	3	3	0	1	1	6	2	0	1	1	0	0	0	1	10	6	0	35.88	57.53	-6.37	0.55	1
PT2385	383.345	383.345	383.044	2.2216	-6.139	5	1	254.14	0.25671	95.77	-14.609	0.46154	0.41184	0.92484	1	26	9	9	1	3	3	12	7	2	3	3	0	1	1	2	26	12	0.24	84.65	95.77	-6.96	0.55	3.66
Px-12	188.318	188.318	188.044	2.3487	-1.976	2	1	147.35	0.40679	79.28	0.21174	0.72727	0.64857	0.57807	1	11	4	4	1	4	1	5	6	0	1	0	1	0	0	1	11	5	0.57	52.32	79.28	-5.84	0.55	3
PX-478	394.125	321.203	320.069	-1.2599	-3.101	5	2	230.19	0.20344	80.39	-13.486	0.6	0.73419	0.68273	3	20	7	7	1	8	1	6	10	5	1	1	0	0	0	1	22	6	0.46	96.21	92.75	-7.92	0.55	2.68
Quercetin	302.237	302.237	302.043	1.4902	-2.491	7	5	201.94	0.43845	127.45	-0.082832	0.5	0.28915	0.85194	1	22	7	7	0	1	3	12	6	0	3	2	1	0	1	2	22	16	0	78.03	131.36	-7.05	0.55	3.23
Quercetin glucoside	464.378	464.378	464.095	-0.3469	-2.191	12	8	303.75	0.48672	206.6	-3.6679	0.39394	0.4437	0.93709	1	33	12	12	5	4	4	12	17	0	4	2	2	1	2	2	33	16	0.29	110.16	210.51	-8.88	0.17	5.32
Quercetin glucuronide	478.361	478.361	478.075	-0.6965	-2.173	13	8	307.74	0.52278	223.67	-0.2337	0.38235	0.44969	0.94648	1	34	13	13	5	4	4	12	16	0	4	2	2	1	2	2	34	16	0.24	110.77	227.58	-8.78	0.11	5.26
R115777	489.405	489.405	488.117	4.03	-5.185	5	1	354.05	0.14038	64.15	2.4006	0.41176	0.40743	0.96676	1	34	7	7	1	4	5	23	4	2	5	3	2	0	1	4	34	27	0.11	138.5	65.84	-6.37	0.55	3.8
Radicicol	364.78	364.78	364.071	2.7383	-3.667	6	2	267.81	0.29846	96.36	0.50998	0.44	0.27357	0.86391	1	25	7	7	3	0	3	6	10	0	2	1	1	1	1	1	25	6	0.33	91.12	96.36	-6.14	0.55	4.67
Ramiprilat	388.462	388.462	388.2	-0.2159	-2.943	7	3	291.29	0.27577	106.94	-0.58927	0.5	0.57861	0.84047	1	28	7	7	5	8	3	6	15	2	3	2	1	2	2	1	28	6	0.57	107.83	106.94	-8.18	0.56	3.83
Rapamycin	914.182	914.182	913.555	6.5106	-6.713	14	3	716.91	0.22046	195.43	2.3788	0.33846	0.45754	0.94572	1	65	14	14	15	6	4	0	46	0	3	1	2	3	3	0	65	0	0.75	253.68	195.43	-7.6	0.17	10
Resveratrol	228.246	228.246	228.079	2.8295	-2.864	3	3	178.57	0.22008	60.69	-1.6732	0.64706	0.39358	0.60693	1	17	3	3	0	2	2	12	3	5	2	2	0	0	0	2	17	12	0	67.88	60.69	-5.47	0.55	2.02
Rosuvastatin	481.543	481.543	481.168	2.1001	-5.732	9	3	353.13	0.30133	149.3	3.4539	0.45455	0.57694	0.84245	1	33	11	11	2	9	2	12	13	4	2	1	1	0	0	2	33	12	0.41	123.4	149.3	-8.07	0.56	4.6
Ruscogenin	430.626	430.626	430.308	4.0293	-5.18	4	2	306.52	0.15072	58.92	1.3302	0.51613	0.15148	1.0096	1	31	4	4	12	0	6	0	29	0	6	4	2	5	6	0	31	0	0.93	122.76	58.92	-5.59	0.55	7.06
Rutin	610.519	610.519	610.153	-1.2573	-2.398	16	10	397.71	0.48789	265.52	1.9337	0.4186	0.50846	0.97209	1	43	16	16	10	6	5	12	27	0	5	2	3	2	3	2	43	16	0.44	141.38	269.43	-10.26	0.17	6.52
Salvianolic acid B	718.618	718.618	718.153	2.9169	-4.063	16	9	501.21	0.39915	278.04	-3.4216	0.44231	0.37038	0.9684	1	52	16	16	4	14	5	24	18	0	5	4	1	1	1	4	52	24	0.17	178.07	278.04	-7.86	0.11	6
Silibinin	482.44	482.44	482.121	2.1266	-3.406	10	5	331.3	0.3578	155.14	0.22481	0.45714	0.30233	0.9393	1	35	10	10	4	4	5	18	15	0	5	3	2	0	2	3	35	18	0.24	120.55	155.14	-7.89	0.55	4.92
Simvastatin	418.572	418.572	418.272	4.4608	-4.75	5	1	327.83	0.18052	72.83	0.66833	0.46667	0.50295	0.86954	1	30	5	5	7	7	3	0	22	1	3	2	1	1	3	0	30	0	0.76	118.47	72.83	-5.53	0.55	5.8
Spironolactone	416.58	416.58	416.202	3.2098	-4.349	4	0	293.3	0.22711	85.74	-0.62033	0.44828	0.26198	0.95795	1	29	5	5	7	2	5	0	21	0	5	4	1	4	5	0	29	0	0.79	115.23	85.74	-6.76	0.55	5.94
SU5416	238.289	238.289	238.111	1.784	-3.129	3	2	187.53	0.20525	44.89	3.5234	0.55556	0.021511	0.8003	1	18	3	3	0	1	3	11	2	0	3	1	2	0	1	2	18	11	0.13	76.42	44.89	-5.99	0.55	2.56
Sulodexide	295.298	295.298	295.128	-0.9874	-2.437	9	3	212.28	0.45902	114.55	1.8366	0.52381	0.36388	0.88951	1	21	9	9	4	4	3	9	11	0	3	0	3	1	1	2	21	9	0.58	72.31	114.55	-7.99	0.55	4.14
Tangeretin	372.372	372.372	372.121	3.0228	-3.834	7	0	283.28	0.25784	72.45	0.35997	0.51852	0.34998	0.90551	1	27	7	7	0	6	3	12	11	2	3	2	1	0	1	2	27	16	0.25	100.38	76.36	-6.41	0.55	3.74
Telmisartan	514.627	514.627	514.237	6.3757	-6.799	6	1	399.82	0.15462	72.94	0.95437	0.46154	0.41135	0.9526	1	39	6	6	0	7	6	30	7	2	6	4	2	0	0	6	39	30	0.18	157.41	72.94	-4.53	0.85	3.79
Thiazolidinedione	117.128	117.128	116.988	-0.624	-1.319	3	1	78.21	0.70362	71.47	0.61304	0.71429	0	0.7993	1	7	4	4	0	0	1	0	2	0	1	0	1	1	1	0	7	0	0.33	29.52	71.47	-6.96	0.55	2.24
Trandolapril	430.543	430.543	430.247	0.9603	-3.641	7	2	334.72	0.23073	95.94	-6.2163	0.48387	0.57973	0.85194	1	31	7	7	5	10	3	6	18	2	3	2	1	2	2	1	31	6	0.62	121.77	95.94	-7.53	0.55	4.34
Tranilast	327.335	327.335	327.111	2.4814	-3.547	6	2	257.35	0.27449	84.86	-0.38069	0.58333	0.32389	0.74264	1	24	6	6	0	6	2	12	5	0	2	2	0	0	0	2	24	12	0.11	90.31	84.86	-6.02	0.56	2.57
Tribenoside	478.583	478.583	478.236	3.6941	-4.53	6	1	379.19	0.16641	66.38	-7.8792	0.45714	0.49323	0.808	1	35	6	6	5	13	4	18	17	6	4	3	1	1	1	3	35	18	0.38	132.92	66.38	-6.49	0.55	5.38
Trichostatin A	302.373	302.373	302.163	2.2288	-3.264	5	2	249.62	0.21709	69.64	1.9952	0.68182	0.44892	0.64283	1	22	5	5	1	6	1	6	6	3	1	1	0	0	0	1	22	6	0.29	87.28	69.64	-6.19	0.55	3.44
Troglitazone	441.546	441.546	441.161	4.3852	-5.46	6	2	323.81	0.27217	110.16	4.0512	0.58065	0.4752	0.87179	1	31	7	7	2	5	4	12	14	2	4	2	2	1	2	2	31	12	0.42	125.55	110.16	-5.39	0.55	4.43
Troxerutin	742.677	742.677	742.232	-1.9914	-2.719	19	10	510.27	0.43906	293.21	1.885	0.40385	0.50854	0.98909	1	52	19	19	10	15	5	12	36	0	5	2	3	2	3	2	52	16	0.55	172.69	297.12	-11.83	0.17	7.42
Valsartan	435.526	435.526	435.227	3.79	-6.173	8	2	347.6	0.25785	112.07	-7.2551	0.5	0.6018	0.84632	1	32	8	8	1	10	3	17	10	3	3	2	1	0	0	3	32	17	0.38	122.95	112.07	-5.84	0.56	3.56
Verapamil	454.609	454.609	454.283	4.9303	-4.524	6	0	382.56	0.14928	63.95	-2.2645	0.57576	0.6425	0.807	1	33	6	6	1	13	2	12	19	1	2	2	0	0	0	2	33	12	0.52	132.46	63.95	-6.38	0.55	3.75
Wondonin	525.513	503.531	503.136	-0.2244	-2.393	11	3	358.71	0.3325	151.96	5.7492	0.51429	0.46346	0.88894	2	35	12	12	2	9	4	17	14	2	4	2	2	0	1	3	36	17	0.26	124.52	154.79	-9.48	0.17	4.55
YC-1	304.348	304.348	304.121	2.8289	-3.71	4	1	238.9	0.18857	51.19	3.6385	0.56522	0.39958	0.84479	1	23	4	4	0	4	4	20	3	2	4	2	2	0	0	4	23	20	0.11	89.31	51.19	-5.97	0.55	3.08
Zofenopril	429.56	429.56	429.107	3.168	-4.88	5	1	315.44	0.28769	125.28	1.7411	0.58621	0.52193	0.79493	1	29	7	7	3	8	3	12	10	4	3	2	1	1	1	2	29	12	0.32	120.59	125.28	-5.8	0.56	4.19

## Sheet: SMSs
Compound	Smiles	MW	ALOGP	HBA	HBD	PSA	ROTB	AROM	ALERTS	QED	Mutagenic	Tumorigenic	Reproductive Effective	Irritant	Nasty Functions
1	OC(=O)c1ccc(CN2CCC[C@H]2c2nc(no2)c2ccc(nc2)n2ccnc2)cc1	416.441	3.3526	8	1	110.17	6	4	0	0.499959	none	none	none	none
2	O[C@H]1C[C@](CNC(=O)c2nc3c([nH]2)cccc3)(COc2cnccn2)C[C@H]1O	383.408	0.6637	7	4	133.25	6	3	0	0.500192	none	none	none	none
3	CC(=O)Nc1ccc(CN2C[C@H](O)C[C@H]2c2nc(CS(=O)(=O)c3ccc(F)cc3)no2)cc1	474.514	2.4489	8	2	125.63	7	3	1	0.500197	none	none	none	none
4	N(Cc1c(C(F)(F)F)cccc1)C[C@@H]1[C@H]([C@H]2O[C@H](CC(=O)NCc3ccc(F)cc3)C[C@H]2O1)O	482.474	2.9264	5	3	79.82	8	2	1	0.500201	none	none	none	none
5	Cc1nc(OC[C@@H]2CN([C@@H]3[C@H]2COc2c3cc(F)cc2)S(=O)(=O)c2ccc(Cl)cc2)ccc1	488.968	4.63192	5	0	68.73	5	3	0	0.500219	none	none	none	none
6	N(Cc1c(C(F)(F)F)ccnc1)C[C@@H]1[C@H]([C@H]2O[C@@H](CC(=O)NCc3ccc(F)cc3)C[C@H]2O1)O	483.462	2.3214	6	3	92.71	8	2	1	0.50022	none	none	none	none
7	N(Cc1c(C(F)(F)F)ccnc1)C[C@@H]1[C@H]([C@H]2O[C@H](CC(=O)NCCOC)C[C@H]2O1)O	433.427	0.6285	7	3	101.94	9	1	1	0.500251	none	none	none	none
8	C(N1CCC[C@H]1c1nc(no1)c1ccnc(c1)N1CCOCC1)c1c[nH]c2c1cccc2	430.512	3.7866	7	1	83.31	5	4	0	0.500255	none	none	none	none
9	C(N1CCC[C@H]1c1nc(no1)c1ccc(nc1)N1CCOCC1)c1c[nH]c2c1cccc2	430.512	3.7866	7	1	83.31	5	4	0	0.500255	none	none	none	none
10	CN1OC2(CNC2)CC1=O	142.158	-0.8779	3	1	41.57	0	0	0	0.500264	none	none	none	none
11	COc1c(OC)cc(CNC(=O)C[C@@H]2CCNC[C@@H]2Cc2noc(c2)c2ccccc2)cc1	449.551	3.8335	6	2	85.62	9	3	0	0.500302	none	none	none	none
12	COc1ccc(CNC(=O)C[C@@H]2CCNC[C@@H]2Cc2noc(c2)c2ccc(OC)cc2)cc1	449.551	3.8335	6	2	85.62	9	3	0	0.500302	none	none	none	none
13	COc1ccc(cc1)c1cc(C[C@H]2CNCC[C@H]2CC(=O)NCc2c(OC)cccc2)no1	449.551	3.8335	6	2	85.62	9	3	0	0.500302	none	none	none	none
14	CC(=O)Nc1ccc(CN2CCC[C@H]2c2nc(no2)c2ccc(OC3CCCCC3)nc2)cc1	461.566	5.1386	7	1	93.38	7	3	0	0.500345	none	none	none	none
15	OC[C@@H]1O[C@H](CNC(=O)Nc2cc(Cl)ccc2)[C@@H]([C@@H]1O)N1CCN(CC1)c1ncccn1	462.938	0.5629	8	4	123.08	6	2	0	0.500374	none	none	none	none
16	c1c(cn(n1)C)CNC(=O)C[C@@H]1C[C@H]2O[C@H](CNC(=O)NC3CCCCC3)[C@H]([C@H]2O1)O	435.525	0.3441	6	4	126.74	7	1	0	0.500436	none	none	none	none
17	c1cnc(CNC(=O)C[C@H]2O[C@@H]3[C@@H]([C@H](O[C@@H]3C2)CNC(=O)NC2CCCCC2)O)n1C	435.525	0.3441	6	4	126.74	7	1	0	0.500436	none	none	none	none
18	Cc1c(CN[C@@H]2C[C@H](Cn3cc(CN4CCS(=O)(=O)CC4)nn3)[C@@H](O)[C@H]2O)c(C)no1	454.553	-0.98656	10	3	146.61	7	2	0	0.500466	none	none	none	none
19	CN1C[C@H](C[C@H]1c1nc(no1)c1cncnc1)NS(=O)(=O)c1cccc2c1nccc2	437.485	1.7985	9	1	127	5	4	0	0.500478	none	none	none	none
20	COCC(=O)N1CCN(C[C@@H]1C(=O)N[C@@H](Cc1ccc(OC)cc1)C(=O)OC)C(=O)c1cnccc1	498.536	0.2901	8	1	127.37	9	2	1	0.500491	none	none	none	none
21	CC(=O)N1CCN(CC1)c1cc(ccn1)c1noc(n1)[C@@H]1CCCN1Cc1ccc(cc1)C(F)(F)F	500.525	4.156	7	0	78.6	5	3	0	0.500605	none	none	none	none
22	Fc1ccccc1CN1CCC[C@H]1c1nc(no1)c1ccc(nc1)n1ccnc1	390.422	3.7935	6	0	72.87	5	4	0	0.500611	none	none	none	none
23	N(Cc1c(OC)cccc1)C[C@@H]1[C@H]([C@H]2O[C@H](CC(=O)NCCOC)C[C@H]2O1)O	394.468	0.2233	7	3	98.28	10	1	1	0.500627	none	none	none	none
24	CC(C)[C@@H]1C[C@@H](CC(=O)NCc2cccnc2)C(=C[C@H]1CNC(=O)Nc1ccccc1)C	434.584	4.7642	3	3	83.12	8	2	1	0.500639	none	none	none	none
25	Cc1c(c(C)no1)S(=O)(=O)N[C@@H]1C[C@H](Cn2cc(nn2)c2cnccc2)[C@@H](O)[C@H]1O	434.478	0.03374	9	3	156.26	6	3	0	0.500639	none	none	none	none
26	COCc1cc(C[C@@H]2CC[C@H](O)[C@@H](CN(Cc3ccccc3)Cc3ccccc3)O2)no1	436.552	3.9744	6	1	67.96	10	3	0	0.500668	none	none	none	none
27	Cc1cc(ccc1)c1noc(n1)[C@@H]1C[C@@H](O)CN1Cc1ccc(cc1)c1ncccc1	412.493	4.41492	6	1	75.28	5	4	0	0.500773	none	none	none	none
28	CC(=O)N1CCN(CC1)C(=O)C[C@@H]1c2c(C[C@@H]3[C@](C)(CO)[C@H](O)CC[C@@]13C)sc(NC(=O)c1ccc(F)cc1)n2	572.703	3.0308	6	3	123.07	5	2	0	0.500786	none	none	none	none	limit! thiazol-2-ylamine
29	CC(=O)N1CCN(CC1)C(=O)C[C@@H]1c2c(C[C@@H]3[C@](C)(CO)[C@H](O)CC[C@@]13C)sc(NC(=O)c1cccc(F)c1)n2	572.703	3.0308	6	3	123.07	5	2	0	0.500786	none	none	none	none	limit! thiazol-2-ylamine
30	N1(C[C@H](C[C@H]1COCC(=O)N(C)C)n1ncc(c1)NC(=O)c1cccc(F)c1)Cc1ncccn1	481.532	1.9849	7	1	105.48	9	3	0	0.500905	none	none	none	none
31	COC(=O)CO[C@@H]1CO[C@@H]2[C@H](CO[C@H]12)NC(=S)Nc1cc(OC)cc(OC)c1	412.464	0.7146	10	2	96.51	7	1	2	0.50092	none	none	none	none	thio-amide/urea
32	CN(CCc1ncccc1)[C@H]1[C@@H](CNC(=O)Nc2ccc(F)cc2F)O[C@@H](CO)[C@H]1O	436.459	1.145	6	4	106.95	8	2	0	0.50097	none	none	none	none
33	COCCNC(=O)C[C@@H]1C[C@@H](C(C)C)[C@H](CNC(=O)c2ccncc2)C=C1C	387.524	2.8187	4	2	80.32	9	1	2	0.500981	none	none	none	none
34	COCCNC(=O)C[C@@H]1C[C@@H](C(C)C)[C@H](CNC(=O)c2cnccc2)C=C1C	387.524	2.8187	4	2	80.32	9	1	2	0.500981	none	none	none	none
35	CC(C)[C@@H]1C[C@@H](Cc2nc3c([nH]2)c(C)ccc3)C(=C[C@H]1CNCc1cccnc1)C	402.586	5.45322	3	2	53.6	7	3	1	0.501026	none	none	none	high
36	N1(C(=O)CC[C@H]1c1nc(no1)CNS(=O)(=O)c1cccnc1)Cc1ccc(OC(F)(F)F)cc1	497.455	2.7054	8	1	127.52	8	3	0	0.501049	none	none	none	none
37	COCCNC(=O)C[C@@H]1C[C@@H](C(C)C)[C@H](CNC(=O)c2cnccn2)C=C1C	388.512	2.2137	5	2	93.21	9	1	2	0.501091	none	none	none	none
38	CNc1ccc(cn1)c1noc(n1)[C@@H]1CCCN1Cc1ccc(cc1)[N+](=O)[O-]	380.408	3.4186	8	1	110.22	6	3	2	0.501093	none	none	none	none	aromatic nitro
39	C1N(C[C@H]2[C@@H](C1)CC(=O)Nc1cc(c3ccccc3)ccc1OCC2)Cc1ccccc1Cl	461.005	6.2564	3	1	41.57	3	3	0	0.501167	none	none	none	none
40	COc1ccc(cc1)c1noc(n1)[C@@H]1C[C@@H](CN1C)NCc1cc2c(o1)cccc2	404.47	4.0264	7	1	76.56	6	4	0	0.50125	none	none	none	none
41	COc1ccc(NC(=O)NC[C@H]2O[C@@H](CO)[C@@H](O)C2N2CCN(CC2)c2ccccc2)cc1	456.543	1.1281	7	4	106.53	7	2	0	0.501277	none	none	none	none
42	COc1ccccc1N1CCN(CC1)[C@H]1[C@@H](CNC(=O)Nc2ccccc2)O[C@@H](CO)[C@H]1O	456.543	1.1281	7	4	106.53	7	2	0	0.501277	none	none	none	none
43	CCNC(=O)N[C@H]1CC[C@]2(C)CCC([C@H](C)C(=O)NCc3cc(F)cc(F)c3)[C@H](O)[C@H]2[C@@H]1C	465.585	3.7281	3	4	90.46	6	1	0	0.5014	none	none	none	none
44	CC(=O)N1CCN(CC1)C(=O)C[C@@H]1c2c(C[C@@H]3[C@](C)(CO)[C@H](O)CC[C@@]13C)sc(NC(=O)C1CCCCC1)n2	560.761	3.1582	6	3	123.07	5	1	0	0.501446	none	none	none	none	limit! thiazol-2-ylamine
45	CN(C[C@H]1C[N@@]2CC[C@H]1C[C@@H]2CNC(=S)Nc1ccc(cc1)n1cccn1)c1ccccc1	460.651	4.0055	6	2	48.36	7	3	1	0.501489	high	high	none	none	thio-amide/urea
46	COc1ccccc1N1CCN(CC1)[C@H]1[C@@H](CNS(=O)(=O)c2ccc(C)cc2)O[C@@H](CO)[C@H]1O	491.61	0.59332	8	3	111.57	8	2	0	0.501541	none	none	none	none
47	COCCNC(=O)[C@H]1CN2CCC1C[C@@H]2Cn1cc(CSc2ccccc2)nn1	415.563	2.0434	6	1	72.28	9	2	2	0.501542	none	none	none	high
48	COCCC(=O)N[C@H]1CC[C@]2(C)CCC([C@H](C)C(=O)NCc3ccc(OC)cc3)[C@H](O)[C@H]2[C@@H]1C	474.642	3.2921	5	3	96.89	9	1	0	0.501591	none	none	none	none
49	Cc1ccc(cc1)c1nnc(o1)[C@H]1CCN(Cc2cc3c(o2)cccc3)C1	359.429	4.78072	5	0	55.3	4	4	0	0.501607	none	none	low	none
50	COC[C@H]1CCCN1[C@H]1[C@@H](CNS(=O)(=O)c2ccc(OC)cc2)O[C@@H](CO)[C@H]1O	430.523	-0.4265	8	3	117.56	9	1	0	0.501636	none	none	none	none
51	COc1cc(OC)cc(NC(=O)N2C[C@@H]3C[C@H](C2)c2ccc(NS(=O)(=O)c4ccccc4)c(=O)n2C3)c1	524.599	3.3175	6	2	118.97	6	3	0	0.501666	none	none	none	none
52	COc1ccc(NC(=O)N2C[C@@H]3C[C@H](C2)c2ccc(NS(=O)(=O)c4ccc(OC)cc4)c(=O)n2C3)cc1	524.599	3.3175	6	2	118.97	6	3	0	0.501666	none	none	none	none
53	CC(C)C[C@@H](NC(=O)[C@@H]1C[C@H](CCN1C(=O)c1csc(C)n1)NC(=O)c1cnccn1)C(=O)N	487.586	0.66092	7	3	160.27	8	2	0	0.501686	none	none	none	none
54	O[C@@H]1C[C@H](N(Cc2ccc(Cl)cc2)C1)c1nc(no1)c1cccc(c1)[N+](=O)[O-]	400.822	3.6061	7	1	105.53	5	3	2	0.501688	none	none	none	none	aromatic nitro
55	COc1ccc(NC[C@@H]2C=C(C)[C@H](Cc3nnc(o3)c3cncn3C)C[C@H]2C(C)C)cn1	436.56	4.3829	7	1	90.89	8	3	1	0.501727	none	none	none	none
56	COC(=O)[C@@H](Cc1cccnc1)NC(=O)[C@@H]1CN(CCN1S(=O)(=O)c1ccccc1)C(=O)NC(C)C	517.608	0.775	7	2	138.01	8	2	1	0.501734	none	none	none	none
57	COC(=O)[C@@H](Cc1cccnc1)NC(=O)[C@H]1CN(CCN1C(=O)NC(C)C)S(=O)(=O)c1ccccc1	517.608	0.775	7	2	138.01	8	2	1	0.501734	none	none	none	none
58	Cn1nc(cc1[C@H]1CN2CC[C@H]1C[C@@H]2CNC(=S)Nc1ccc(Cl)cc1)c1ccccc1	466.054	4.9049	5	2	45.12	5	3	1	0.501737	none	none	low	none	thio-amide/urea
59	FC(F)(F)c1cccc(NC(=O)O[C@@H]2CO[C@@H]3[C@H](CO[C@H]23)Nc2nc(ccn2)c2cccc(c2)C#N)c1	511.46	4.22948	8	2	118.39	5	3	0	0.501747	none	none	none	none
60	COc1ccc(cc1)C(=O)Nc1ncc(cc1)c1noc(n1)[C@@H]1CCCN1CC1CCCCC1	461.566	5.1097	7	1	93.38	7	3	0	0.501751	none	none	none	none
61	O[C@H]1[C@@H](O)[C@H](CC(=O)NC2CC2)O[C@@H]1CNC(=O)Nc1cccc(F)c1	367.377	0.1051	5	5	119.92	6	1	0	0.501753	none	none	none	none
62	Clc1ccc(cc1)c1c[nH]c(n1)[C@@H]1COCCN1Cc1c[nH]c2c1cccc2	392.89	4.7849	3	2	56.94	4	4	0	0.501774	none	none	none	none
63	Clc1cc(ccc1)c1c[nH]c(n1)[C@@H]1COCCN1Cc1c[nH]c2c1cccc2	392.89	4.7849	3	2	56.94	4	4	0	0.501774	none	none	none	none
64	CN(C)c1ccc(cc1)C(=O)N1CC[C@@H](CC(=O)O)[C@@H](CCN2CCN(CC2)c2cc(ccc2)C(F)(F)F)C1	546.634	4.5367	6	1	67.33	8	2	0	0.501778	none	high	none	none
65	CC(C)NC(=O)O[C@@H]1CC[C@@]2(C)[C@H](CC(=O)NCc3ccco3)[C@H](O)CCC2[C@]1(C)CO	450.576	2.9749	6	4	121.03	7	1	0	0.501811	none	none	none	none
66	S=C(N[C@H]1CO[C@@H]2[C@H](CO[C@H]12)Nc1nc(ccn1)c1ccco1)Nc1cc(ccc1)C#N	448.508	2.54158	10	3	117.26	5	3	1	0.501823	none	none	none	none	thio-amide/urea
67	CC(C)(C)C(=O)Nc1nc2c(C[C@@H]3[C@](C)(CO)[C@H](O)CC[C@@]3(C)[C@@H]2CC(=O)NCC#C)s1	461.628	2.6827	5	4	111.55	5	1	1	0.501875	none	none	none	none	limit! thiazol-2-ylamine
68	C[C@@H](C1CC[C@@]2(C)CC[C@H](NC(=O)Cc3ccccc3)[C@@H](C)[C@@H]2[C@H]1O)C(=O)NCc1ccc(F)cc1	494.651	4.6288	3	3	78.43	7	2	0	0.502018	none	none	none	none
69	[C@@H]12CO[C@@H]([C@H](n3c4cc(c(cc4nc3)OC)OC)[C@@H](O)[C@@H]1NC(=O)Nc1ccc(OC)cc1)O2	470.482	1.9095	8	3	125.33	6	3	0	0.502027	none	none	none	none
70	Cc1ccc(cc1)C(=O)NC[C@H]1C[C@@H]2CCN1C[C@@H]2c1cc(nc(C)n1)c1c(Br)cccc1	505.46	5.13074	4	1	58.12	5	3	0	0.502074	none	none	none	none
71	Cc1nc(cc(n1)c1cccs1)[C@H]1CN2CC[C@H]1C[C@@H]2CNC(=S)Nc1ccc(F)cc1	467.639	4.81702	6	2	53.08	5	3	1	0.502108	none	none	none	none	thio-amide/urea
72	COc1ccc(CNC(=O)[C@@H]2Cc3cn(CC#CC)c4c3c(ccc4)[C@H](CC(C)C)N2)cc1	443.591	4.5911	3	2	55.29	7	3	1	0.502116	none	none	none	none
73	COc1ccccc1CNC(=O)[C@@H]1Cc2cn(CC#CC)c3c2c(ccc3)[C@H](CC(C)C)N1	443.591	4.5911	3	2	55.29	7	3	1	0.502116	none	none	none	none
74	Cc1nn(c(C)c1[C@H]1C[C@H](NC(=O)Nc2cc(ccc2)C#N)C=C1)c1cc(Cl)c(C)cc1	445.954	5.55644	3	2	82.74	4	3	1	0.502142	none	none	none	high
75	COc1ccc(NC(=O)NC[C@H]2C[C@@H]3CCN2C[C@@H]3c2cc(nn2C)c2ccc(cc2)N(C)C)cc1	488.636	4.1612	5	2	74.66	7	3	0	0.502196	none	high	none	none
76	CC(C)[C@@H]1C[C@@H](Cc2nc3c([nH]2)cc(F)cc3)C(=C[C@H]1CNC(=O)c1ccccc1)C	419.544	5.5291	2	2	57.78	6	3	1	0.502205	none	none	none	none
77	O=C(C[C@@H]1CCNC[C@@H]1Cc1noc(CSc2ccccc2)c1)Nc1nccs1	428.583	4.2204	6	2	80.05	8	3	1	0.502211	none	none	none	none	limit! thiazol-2-ylamine
78	CC(=O)c1cccc(NC(=O)O[C@@H]2CO[C@@H]3[C@H](CO[C@H]23)Nc2nc(ccn2)c2cccc(F)c2)c1	478.48	3.6807	8	2	111.67	6	3	1	0.50231	none	none	none	none
79	COCCOc1cc(ccn1)c1noc(n1)[C@@H]1CCCN1Cc1cc(F)c(F)cc1	416.428	3.7721	7	0	73.51	8	3	1	0.502321	none	none	none	none
80	COCCOc1cc(ncc1)c1noc(n1)[C@@H]1CCCN1Cc1cc(F)c(F)cc1	416.428	3.7721	7	0	73.51	8	3	1	0.502321	none	none	none	none
81	[O-][N+](=O)c1ccc(CN2CC[C@@H](C2)c2nnc(o2)c2ccccc2)cc1	350.378	3.6343	6	0	85.3	5	3	2	0.502381	none	none	none	none	aromatic nitro
82	Cn1cc(CN2C[C@@H](F)[C@H](C2)OCc2nc3c(cccc3)n2C)c2c1cccc2	392.478	3.8041	3	0	35.22	5	4	0	0.502409	none	none	none	none
83	c1(ccc(cc1)CN1CCC(CC1)(O)c1nc(sc1)CN1CCN(CC1)c1ncccc1)C(F)(F)F	517.621	4.3627	6	1	55.73	6	3	0	0.502415	none	none	none	none
84	c1(ccccc1C(F)(F)F)CN1CCC(CC1)(O)c1nc(sc1)CN1CCN(CC1)c1ncccc1	517.621	4.3627	6	1	55.73	6	3	0	0.502415	none	none	none	none
85	N1(C[C@H](C[C@H]1COCC(=O)N(C)C)n1ncc(c1)NC(=O)c1cccc(F)c1)Cc1ccccc1	479.556	3.1949	5	1	79.7	9	3	0	0.502468	none	none	none	none
86	FC(F)(F)Oc1ccc(cc1)c1c2[C@@H]3C[C@@H](CN(C3)S(=O)(=O)c3ccccc3C#N)Cn2c(=O)cc1	515.513	4.09358	5	0	92.4	4	3	0	0.502473	none	low	high	none
87	Cn1c(CO[C@H]2CN(Cc3cc4c(cccc4)nc3)C[C@H]2F)nc2c1cccc2	390.462	3.8606	4	0	43.18	5	4	0	0.502477	none	none	none	none
88	C1N(CC[C@@H]2[C@H]1CCOc1c(NC(=O)C2)ccc(c1)c1cn(nc1)C)C(=O)Nc1cccc(c1)Cl	493.995	5.0218	4	2	88.49	2	3	0	0.502531	none	high	none	none
89	N1(C[C@H](C[C@H]1COCC(=O)N(C)C)n1ncc(c1)NC(=O)c1cccc(F)c1)Cc1n(C)ncc1	483.548	1.9284	6	1	97.52	9	3	0	0.502548	none	none	none	none
90	COC(=O)[C@H](NC(=O)[C@@H]1C[C@@H](CN1C(=O)CSC)NC(=O)NC(C)C)C(C)C	416.544	0.3403	6	3	116.84	8	0	1	0.502577	none	none	none	none
91	CC(=O)Nc1ccc(CN[C@@H]2CO[C@H](CNS(=O)(=O)c3ccc(C)cc3)[C@H]2O)cc1	433.53	1.14982	6	4	116.76	8	2	0	0.502578	none	none	none	none
92	COCC(=O)Nc1ncc(cc1)c1noc(n1)[C@@H]1CCCN1Cc1ccc(OC(F)(F)F)cc1	477.443	3.9522	8	1	102.61	8	3	0	0.502626	none	none	none	none
93	CC(C)[C@@H]1C[C@@H](Cc2nc3c(cccc3)n2C)C(=C[C@H]1CNC(=O)CC(C)(C)CC(=O)O)C	453.627	4.9776	4	2	84.22	9	2	1	0.502654	none	none	none	high
94	CN(CC=C)C(=O)[C@@H]1C[C@@H](O)[C@H](O)[C@@H]2NC(=S)N([C@H]12)c1cc(ccc1)C(F)(F)F	429.464	1.5232	6	3	76.04	4	1	2	0.502675	none	none	none	none	thio-amide/urea
95	COC[C@H]1CCCN1[C@H]1[C@@H](CNC(=O)Nc2cccc(OC)c2)O[C@@H](CO)[C@H]1O	409.483	0.4167	7	4	112.52	8	1	0	0.502688	none	none	none	none
96	CCNC(=O)O[C@@H]1CC[C@@]2(C)[C@H](CC(=O)NCc3cccs3)[C@H](O)CCC2[C@]1(C)CO	452.617	3.0549	5	4	107.89	7	1	0	0.502692	none	none	none	none
97	CCOC(=O)C[C@@H]1C[C@@H](C(C)C)[C@H](CNS(=O)(=O)c2cc(F)ccc2)C=C1C	411.539	3.9118	4	1	72.47	8	1	2	0.502692	none	none	none	none
98	COc1ccc(NC(=O)N2C[C@@H]3C[C@H](C2)c2ccc(NS(=O)(=O)c4ccc(Cl)cc4)c(=O)n2C3)cc1	529.018	3.9623	5	2	109.74	5	3	0	0.502721	none	none	none	none
99	CN1C[C@H](C[C@H]1c1nc(no1)c1ccncc1)NC(=O)c1ccc(cc1)c1ccccc1	425.492	3.9738	6	1	84.15	5	4	0	0.502762	none	none	none	none
100	COC(=O)c1c(NC(=O)O[C@@H]2CO[C@@H]3[C@H](CO[C@H]23)Nc2nc(ccn2)c2cccs2)cccc1	482.518	3.1871	9	2	120.9	6	3	1	0.502859	none	none	none	none
101	CC1(C)C[C@H](NC(=O)Cc2cccs2)[C@@]2(CCC(=O)NCc3cccnc3)CC[C@](C)(O)C[C@@H]12	483.678	4.2344	4	3	91.32	8	2	0	0.502875	none	none	none	none
102	Cc1ccc(cc1)c1nnc(o1)[C@H]1CCN(Cc2cc3c(cccc3)nc2)C1	370.456	4.58272	5	0	55.05	4	4	0	0.502903	none	none	none	none
103	COc1ccc(cc1)C(=O)NC[C@@H]1C=C(C)[C@H](Cc2nc3c([nH]2)cncc3)C[C@H]1C(C)C	432.568	4.7936	4	2	79.9	7	3	1	0.50291	none	none	none	none
104	COc1c(cccc1)C(=O)NC[C@@H]1C=C(C)[C@H](Cc2nc3c([nH]2)cncc3)C[C@H]1C(C)C	432.568	4.7936	4	2	79.9	7	3	1	0.50291	none	none	none	none
105	CN(CC=C)C(=O)[C@H]1CN2CCC1C[C@@H]2Cn1cc(nn1)c1ccc(cc1)c1ccccc1	441.579	3.9669	4	0	54.26	7	3	1	0.502925	none	none	none	high
106	C1C[C@@]([C@H]([C@H](c2sccc2)N1C(=O)Nc1ccc(OC)cc1)NC(=O)c1ccccc1)(C)O	465.575	4.2852	4	3	90.9	5	3	0	0.502954	none	none	none	none
107	COc1ccc(cc1)c1cc(C[C@H]2CNCC[C@H]2CC(=O)N2CCN(Cc3ccccc3)CC2)no1	488.632	3.8529	6	1	70.84	8	3	0	0.502959	none	none	none	none
108	C[C@@H](C1CC[C@@]2(C)CC[C@H](NC(=O)CC(C)(C)C)[C@@H](C)[C@@H]2[C@H]1O)C(=O)NCc1cc(F)cc(F)c1	492.651	4.9614	3	3	78.43	6	1	0	0.502976	none	none	none	none
109	Clc1ccc(NC(=O)N2Cc3c(C[C@H]2c2nc(no2)c2ccncc2)[nH]cn3)cc1	421.848	3.8396	6	2	112.83	3	4	0	0.502983	none	none	none	none
110	Cn1cc(CN2[C@@H]3[C@@H]([C@H]4C[C@@H](O)[C@@H]3OC4=O)N(C2=S)c2ccccc2)c2c1cccc2	433.533	2.8288	6	1	57.94	3	3	2	0.503006	none	none	none	none	thio-amide/urea
111	O=C(C[C@@H]1CCNC[C@@H]1Cc1noc(CN2CCN(CC2)c2ccccc2)c1)NCCN1CCOCC1	510.683	1.6035	8	2	86.11	10	2	0	0.503136	none	none	none	none
112	c1cnc(CNC(=O)C[C@H]2O[C@@H]3[C@@H]([C@H](O[C@@H]3C2)CNC(=O)Nc2ccc(F)cc2)O)n1C	447.467	0.673	6	4	126.74	7	2	0	0.503174	none	none	none	none
113	c1c(cn(n1)C)CNC(=O)C[C@@H]1C[C@H]2O[C@H](CNC(=O)Nc3ccc(cc3)F)[C@H]([C@H]2O1)O	447.467	0.673	6	4	126.74	7	2	0	0.503174	none	none	none	none
114	CCC(CC)C(=O)NC[C@H]1O[C@@H](CC(=O)NCc2ccc(F)cc2)[C@H](O)[C@@H]1O	396.459	0.8736	5	4	107.89	9	1	0	0.50319	none	none	none	none
115	Fc1ccc(cc1Cl)c1noc(n1)[C@@H]1Cc2c(CN1Cc1cccs1)nc[nH]2	415.881	4.6133	5	1	70.84	4	4	0	0.503237	none	none	none	none
116	CN(CC#C)C(=O)C[C@@H]1c2c(C[C@@H]3[C@](C)(CO)[C@H](O)CC[C@@]13C)sc(NC(=O)c1ccc(F)cc1)n2	513.635	3.4317	5	3	102.76	6	2	1	0.503251	none	none	none	none	limit! thiazol-2-ylamine
117	COC[C@H]1CCCN1C(=O)CC[C@@H]1CNC(=O)[C@@H]2C[C@@H](CN12)NC(=S)Nc1ccc(Cl)cc1	494.061	1.9853	7	3	85.94	7	1	1	0.503298	none	none	low	none	thio-amide/urea
118	CC(C)[C@@H]1C[C@@H](CC(=O)N(C)Cc2cccnc2)C(=C[C@H]1CNC(=O)Nc1cccc(F)c1)C	466.601	5.2455	3	2	74.33	8	2	1	0.503299	none	none	none	none
119	COCC(=O)N1CCN(C[C@H]1C(=O)N[C@@H](Cc1ccc(OC)cc1)C(=O)OC)C(=O)c1cccc(F)c1	515.538	1.0342	7	1	114.48	9	2	1	0.503327	none	none	none	none
120	COc1cc(SC)ccc1C(=O)N[C@H]1CCN2[C@@H](C1)C(=O)N(C2=O)c1ccc(F)c(Cl)c1	477.945	3.9392	5	1	78.95	5	2	2	0.503364	none	none	none	none
121	CN(C)Cc1cc(C[C@@H]2C[C@H](N(Cc3ccco3)Cc3ccco3)C2(C)C)no1	397.519	4.5818	6	0	58.79	9	3	0	0.503395	none	none	none	none
122	Cc1nc(OC[C@@H]2CN([C@@H]3[C@H]2COc2c3cc(F)cc2)C(=O)Nc2ccc(C)c(Cl)c2)ccc1	481.955	5.78354	4	1	63.69	4	3	0	0.503404	none	none	none	high
123	Cc1nc(OC[C@@H]2CN([C@@H]3[C@H]2COc2c3cc(F)cc2)C(=O)Nc2ccc(Cl)c(C)c2)ccc1	481.955	5.78354	4	1	63.69	4	3	0	0.503404	none	high	none	low
124	CC1CCN(CC1)C(=O)C[C@@H]1c2c(C[C@@H]3[C@](C)(CO)[C@H](O)CC[C@@]13C)sc(NC(=O)c1cccs1)n2	531.744	4.521	5	3	102.76	5	2	0	0.503428	none	none	none	none	limit! thiazol-2-ylamine
125	Cn1c(nc2c1cccc2)[C@H]1CCN(Cc2ccc(cc2)c2ncccc2)C1	368.484	4.6248	3	0	33.95	4	4	0	0.503497	none	none	none	none
126	OC(=O)C[C@@H]1CCN(C[C@@H]1CCN1C[C@@H]2C[C@H](C1)c1cccc(=O)n1C2)C(=O)Nc1ccc(OC(F)(F)F)cc1	562.589	4.201	6	2	104.11	7	2	0	0.503743	none	none	none	none
127	COCC(=O)Nc1nc2c(C[C@@H]3[C@](C)(CO)[C@H](O)CC[C@@]3(C)[C@@H]2CC(=O)NC(C)C)s1	453.605	2.0582	6	4	120.78	7	1	0	0.503771	none	none	none	none	limit! thiazol-2-ylamine
128	O[C@@H]1C[C@H](N(Cc2ccc(OC(F)(F)F)cc2)C1)c1nc(Cc2ccc(F)cc2Cl)no1	471.838	4.6594	6	1	71.62	6	3	1	0.503872	none	none	none	none
129	OC[C@@H]1C[C@@H](CN1C(=O)NCCc1cccs1)n1cc(NC(=O)c2cc(F)ccc2)cn1	457.531	2.896	4	3	99.49	7	3	0	0.503878	none	none	none	none
130	OC[C@@H]1[C@H](OCC(=O)N1Cc1ccc(F)cc1)c1ccc(NS(=O)(=O)Cc2ccccc2)cc1	484.549	3.2286	5	2	95.94	8	3	0	0.503945	none	none	high	none
131	O[C@@H]1C[C@@H]2[C@@H]3[C@H]([C@H]1OC2=O)N(Cc1ccc(cc1)c1ncccc1)C(=S)N3CC1CCCCC1	477.63	3.7748	7	1	65.9	5	2	2	0.503962	none	none	none	none	thio-amide/urea
132	O[C@H]1[C@H](NCc2ccc(cc2)c2ccccc2)[C@H]2CO[C@H](O2)[C@@H]1N1CCC(Cc2ccccc2)CC1	484.64	4.2511	5	2	53.96	7	3	0	0.503969	none	none	none	none
133	Cc1nn(c(C)c1[C@H]1C[C@H](NCc2ccc(F)cc2)C=C1)c1ccc(cc1)C(C)(C)C	417.572	6.12764	2	1	29.85	5	3	1	0.503988	none	none	none	none
134	N1(Cc2ccc(C(F)(F)F)cc2)C[C@H](Cc2nc3c([nH]2)cc(F)cc3)[C@@H](CC1)CC(=O)O	449.448	4.8763	4	2	69.22	6	3	1	0.503989	none	none	none	none
135	O=C(Nc1cccc2ccccc12)O[C@@H]1CO[C@@H]2[C@H](CO[C@H]12)NC(=S)Nc1ccccc1	449.532	3.9097	7	3	80.85	4	3	1	0.504006	high	high	none	none	thio-amide/urea
136	COc1ccc(cc1)C(=O)NC[C@H]1C[C@@H]2CCN1C[C@@H]2c1cc(nn1C)c1ccc(OC)c(OC)c1	490.604	3.7207	6	1	77.85	8	3	0	0.504011	none	none	none	none
137	c1c(cn(n1)C)CNC(=O)C[C@@H]1C[C@H]2O[C@H](CNC(=O)NC3CCC3)[C@H]([C@H]2O1)O	407.471	-0.4361	6	4	126.74	7	1	0	0.504078	none	none	none	none
138	c1cnc(CNC(=O)C[C@H]2O[C@@H]3[C@@H]([C@H](O[C@@H]3C2)CNC(=O)NC2CCC2)O)n1C	407.471	-0.4361	6	4	126.74	7	1	0	0.504078	none	none	none	none
139	COc1ccccc1N1CCN(C[C@H]2C[N@@]3CC[C@H]2C[C@@H]3CNC(=O)Nc2cc(SC)ccc2)CC1	509.72	4.0712	6	2	60.08	8	2	1	0.504137	none	none	none	none
140	Cc1nc(OC[C@@H]2CN(Cc3ccc(cc3)S(=O)(=O)C)[C@@H]3[C@H]2COc2c3cc(F)cc2)ccc1	482.577	4.19332	6	0	68.73	6	3	0	0.504157	none	none	none	none
141	OCc1ccc(CN2C[C@@H]3C[C@H](C2)c2ccc(c(=O)n2C3)c2ccc3ccccc3c2)o1	426.516	4.3731	4	1	58.61	4	4	0	0.504159	none	none	none	none
142	OCc1ccc(CN2C[C@@H]3C[C@H](C2)c2c(ccc(=O)n2C3)c2ccc3ccccc3c2)o1	426.516	4.3731	4	1	58.61	4	4	0	0.504159	none	none	none	none
143	COc1ccc(cc1)c1ccnc(N[C@H]2CO[C@@H]3[C@H](CO[C@H]23)NS(=O)(=O)Cc2ccccc2)n1	482.562	2.2185	8	2	111.67	8	3	0	0.504163	none	none	none	none
144	COc1c(cccc1)c1ccnc(N[C@H]2CO[C@@H]3[C@H](CO[C@H]23)NS(=O)(=O)Cc2ccccc2)n1	482.562	2.2185	8	2	111.67	8	3	0	0.504163	none	none	none	none
145	Cc1nc(cs1)C(=O)N1CC[C@@H](C[C@H]1C(=O)NCCC(=O)N)NS(=O)(=O)c1cccs1	485.613	0.45632	6	3	151.56	8	2	0	0.504174	none	none	none	none
146	CC(C)[C@@H]1C[C@@H](CC(=O)NCCN2CCOCC2)C(=C[C@H]1CNS(=O)(=O)c1ccccc1)C	477.671	2.658	5	2	87.74	10	1	1	0.504217	none	none	none	none
147	FC(F)(F)Oc1cc(CN2CCC[C@H]2c2nc(no2)c2ccc(nc2)N2CCOCC2)ccc1	475.471	4.2039	8	0	76.75	6	3	0	0.50433	none	none	none	none
148	COc1ccccc1N1CCN(CC1)[C@H]1[C@@H](CNS(=O)(=O)c2cccs2)O[C@@H](CO)[C@H]1O	483.612	0.3464	8	3	111.57	8	2	0	0.504352	none	none	none	none
149	CCC(CC)C(=O)NC[C@H]1O[C@@H](CC(=O)N2CCN(CC2)c2ccccc2OC)[C@H](O)[C@@H]1O	463.575	0.7755	7	3	111.57	9	1	0	0.504362	none	none	none	none
150	COc1ccc(CNC(=O)C[C@@H]2O[C@H](CNC(=O)c3ccc(C)cc3)[C@@H](O)[C@H]2O)cc1	428.485	0.92912	6	4	117.12	8	2	0	0.504415	none	none	none	none
151	CNCc1cn(C[C@H]2O[C@@H](CC(=O)NC(C)C)[C@H](O)[C@@H]2O)nn1	327.385	-1.5986	7	4	121.53	7	1	0	0.504434	none	none	none	none
152	O[C@H]1[C@@H](O)[C@H](CC(=O)Nc2ccccc2)O[C@@H]1CNC(=O)NC1CCCCC1	391.468	1.1363	5	5	119.92	6	1	0	0.504435	none	none	none	none
153	O=C(C[C@@H]1CCNC[C@@H]1Cc1noc(CN2CCN(CC2)c2ccccc2)c1)N1CCc2c(C1)cccc2	513.686	3.74	6	1	64.85	7	3	0	0.504457	none	none	none	none
154	OC(=O)CCC(=O)N1Cc2c(C[C@H]1c1nc(no1)c1cc3ccccc3cc1)[nH]cn2	417.425	3.1037	7	2	125.21	5	4	0	0.504496	none	none	none	none
155	COc1ccc(cc1)C(=O)N1C[C@@H]2C[C@H](C1)c1ccc(NS(=O)(=O)c3cc(ccc3)C(F)(F)F)c(=O)n1C2	547.555	3.936	5	1	97.71	5	3	0	0.504544	none	none	none	none
156	COc1ccc(cc1)C(=O)Nc1ccc2[C@@H]3C[C@@H](CN(C3)S(=O)(=O)c3cc(ccc3)C(F)(F)F)Cn2c1=O	547.555	3.936	5	1	97.71	5	3	0	0.504544	none	low	none	none
157	OCc1ccc(CN[C@H]2C[C@@H]3N(C2)[C@H](CCC(=O)N2CCN(CC2)c2ncccc2)CNC3=O)o1	482.585	0.3268	8	3	114.18	8	2	0	0.504573	none	none	none	none
158	C[C@@H](C1CC[C@@]2(C)CC[C@H](NC(=O)C3CCCCC3)[C@@H](C)[C@@H]2[C@H]1O)C(=O)NCCN1CCOCC1	491.717	2.9593	5	3	90.9	7	0	0	0.504587	none	none	none	none
159	COc1ccccc1N1CCN(CC1)[C@H]1[C@@H](CNC(=O)NC(C)C)O[C@@H](CO)[C@H]1O	422.526	0.014	7	4	106.53	7	1	0	0.5046	none	none	none	none
160	COC(=O)CO[C@@H]1CO[C@@H]2[C@H](CO[C@H]12)n1nnnc1SCc1ccco1	382.398	0.4553	10	0	110.73	7	2	2	0.50461	none	none	none	none
161	CC(C)[C@@H]1C[C@@H](CC(=O)N(C)Cc2cccnc2)C(=C[C@H]1CNC(=O)COc1ccccc1)C	463.622	4.4799	4	1	71.53	10	2	1	0.504642	none	none	none	none
162	S=C(N[C@H]1CO[C@@H]2[C@H](CO[C@H]12)n1nnnc1Oc1ccc2OCOc2c1)Nc1cc(ccc1)C#N	493.505	1.75968	12	2	137.6	5	3	1	0.504684	none	none	none	none	thio-amide/urea
163	CN(CC=C)C(=O)C[C@@H]1c2c(C[C@@H]3[C@](C)(CO)[C@H](O)CC[C@@]13C)sc(NC(=O)c1ccco1)n2	487.622	3.4384	6	3	115.9	7	2	1	0.504702	none	none	none	none	limit! thiazol-2-ylamine
164	CCC(CC)c1nc(nc(c1)[C@H]1CN2CC[C@H]1C[C@@H]2CNC(=O)c1ccco1)c1ccncc1	459.594	4.643	6	1	84.15	8	3	0	0.504776	none	none	none	none
165	CC(C)CNC(=S)NC[C@H]1C[C@@H]2CCN1C[C@@H]2c1cc(nn1C)c1cc2c(cccc2)cc1	461.679	4.5382	5	2	45.12	6	3	1	0.504802	none	none	none	none	thio-amide/urea
166	Clc1ccc(cc1)c1c[nH]c(n1)[C@@H]1COCCN1Cc1cc2c(cccc2)nc1	404.901	4.8518	4	1	54.04	4	4	0	0.504828	none	none	none	none
167	Clc1cc(ccc1)c1c[nH]c(n1)[C@@H]1COCCN1Cc1cc2c(cccc2)nc1	404.901	4.8518	4	1	54.04	4	4	0	0.504828	none	none	none	none
168	CC(C)[C@@H]1C[C@@H](CC(=O)NCc2ncccc2)C(=C[C@H]1CNC(=O)CCC(=O)O)C	415.534	2.9235	5	3	108.39	10	1	1	0.504851	none	none	none	none
169	CC(C)[C@@H]1C[C@@H](CC(=O)NCc2cccnc2)C(=C[C@H]1CNC(=O)CCC(=O)O)C	415.534	2.9235	5	3	108.39	10	1	1	0.504851	none	none	none	none
170	N1(C[C@H](C[C@H]1COCC(=O)N(C)C)n1ncc(c1)NC(=O)c1cccc(F)c1)Cc1ccccn1	480.544	2.5899	6	1	92.59	9	3	0	0.504938	none	none	none	none
171	N1(C[C@H](C[C@H]1COCC(=O)N(C)C)n1ncc(c1)NC(=O)c1cccc(F)c1)Cc1cccnc1	480.544	2.5899	6	1	92.59	9	3	0	0.504938	none	none	none	none
172	CN(C)CCN(C)[C@@H]1[C@H](O)[C@H](CO)O[C@@H]1CNC(=O)Nc1ccc(F)cc1F	402.442	0.0689	6	4	97.3	8	1	0	0.504957	none	none	none	none
173	C[C@@]1(CO)[C@H](O)CC[C@@]2(C)[C@H](CC(=O)NC3CC3)c3c(C[C@H]12)sc(NC(=O)c1ccco1)n3	473.595	3.0726	6	4	124.69	6	2	0	0.50497	none	none	none	none	limit! thiazol-2-ylamine
174	O[C@H]1CC[C@@H](Cc2noc(COc3ccccc3)c2)O[C@@H]1CNS(=O)(=O)c1ccccc1	458.536	2.6831	7	2	110.89	9	3	0	0.505023	none	none	none	none
175	COC(=O)[C@@H]1Cc2c(CN1S(=O)(=O)c1ccc(OC)cc1)n(Cc1ccc(Cl)cc1)cn2	475.954	2.882	6	0	90.73	6	3	1	0.505027	none	none	none	none
176	CCN(CC)C(=O)C[C@@H]1c2c(C[C@@H]3[C@](C)(CO)[C@H](O)CC[C@@]13C)sc(NC(=O)c1cccs1)n2	505.706	4.1309	5	3	102.76	7	2	0	0.505036	none	none	none	none	limit! thiazol-2-ylamine
177	CC1CCN(CC1)C(=O)C[C@@H]1c2c(C[C@@H]3[C@](C)(CO)[C@H](O)CC[C@@]13C)sc(NC(=O)CC(C)(C)C)n2	519.752	4.5819	5	3	102.76	5	1	0	0.505057	none	none	none	none	limit! thiazol-2-ylamine
178	C1[C@@H]([C@H]([C@H]2[C@@H]1N(C(=O)C2)Cc1ccc(cc1)C(F)(F)F)CNS(=O)(=O)c1cccc(C(F)(F)F)c1)C	534.522	5.0758	3	1	66.48	6	2	1	0.505125	none	none	none	none
179	COc1ccc(cc1)C(=O)N[C@H]1CC[C@]2(C)CCC([C@H](C)C(=O)NCc3ccccc3)[C@H](O)[C@H]2[C@@H]1C	492.66	4.5694	4	3	87.66	7	2	0	0.505154	none	none	none	none
180	[C@H]1(CC[C@@]2(C)CC[C@H](NC(=O)CCOC)[C@@H](C)[C@@H]2[C@H]1O)[C@H](C)C(=O)NCCOC	412.571	1.7297	5	3	96.89	9	0	1	0.505162	none	none	none	none
181	CC(=O)NC[C@H]1O[C@@H](CC(=O)NC2CC2)[C@H](O)[C@@H]1O	272.301	-1.7196	5	4	107.89	5	0	0	0.505206	none	none	none	none
182	CCOC(=O)c1cccc(NC(=O)N2CC[C@@H](CC(=O)NCC=C)[C@@H](CC)C2)c1	401.507	3.4356	4	2	87.74	8	1	2	0.505221	none	none	none	none
183	COCC(=O)Nc1nc2c(C[C@@H]3[C@](C)(CO)[C@H](O)CC[C@@]3(C)[C@@H]2CC(=O)NC2CC2)s1	451.589	1.8122	6	4	120.78	7	1	0	0.505286	none	none	none	none	limit! thiazol-2-ylamine
184	Cc1ccc(cc1)S(=O)(=O)NC[C@H]1O[C@@H](CC(=O)N2CCN(CC2)c2ncccc2)[C@H](O)[C@@H]1O	490.582	-0.10358	8	3	132.3	7	2	0	0.50529	none	none	none	none
185	O[C@H]1[C@@H](O)[C@H](CC(=O)Nc2ccccc2)O[C@@H]1CNC(=O)Nc1cccc(F)c1	403.41	1.4652	5	5	119.92	6	2	0	0.505306	none	none	none	none
186	Cn1cc(CN2C[C@@H](F)[C@H](C2)OCc2nc3c(o2)cccc3)c2c1cccc2	379.435	4.0586	4	0	43.43	5	4	0	0.505339	none	none	none	none
187	Cc1ccc(cc1)S(=O)(=O)NC[C@H]1O[C@@H](CO)[C@@H](O)[C@H]1N1CCN(CC1)c1cc(ccc1)C(F)(F)F	529.581	1.60352	7	3	102.34	7	2	0	0.505395	none	none	none	none
188	CC(C)NC(=O)N[C@@H]1CO[C@H](CO)[C@H]1O	218.253	-1.1854	4	4	90.82	3	0	0	0.50541	none	none	none	none
189	CCC(CC)C(=O)NC[C@@H]1C=C(C)[C@H](Cc2nc3c([nH]2)ccc(OC)c3)C[C@H]1C(C)C	425.617	5.521	3	2	67.01	9	2	1	0.505458	none	none	none	none
190	COc1ccc(cc1)C(=O)N1Cc2c(C[C@H]1c1nc(no1)c1ccc(OC)cc1)[nH]cn2	431.452	3.4167	7	1	106.37	5	4	0	0.50549	none	none	none	none
191	COc1ccc(cc1)S(=O)(=O)Nc1ccc2[C@@H]3C[C@@H](CN(C3)C(=O)c3cc(ccc3)C(=O)O)Cn2c1=O	523.567	2.6154	7	2	135.01	6	3	0	0.505569	none	none	none	none
192	C[C@@H](C1CC[C@@]2(C)CC[C@H](NC(=O)COc3ccccc3)[C@@H](C)[C@@H]2[C@H]1O)C(=O)NCc1ncccc1	493.648	3.721	5	3	100.55	8	2	0	0.505705	none	none	none	none
193	OC[C@@H]1O[C@H](CNC(=O)Nc2ccc(F)cc2F)[C@@H]([C@@H]1O)N1CCN(CC1)c1ccc(F)cc1	480.487	1.5368	6	4	97.3	6	2	0	0.505759	none	none	none	none
194	S=C(NCCN1CCOCC1)NC[C@H]1C[C@@H]2CC[N@]1C[C@@H]2CN1CCN(CC1)c1ncccn1	488.706	0.1053	10	2	72.03	8	1	1	0.505853	none	none	none	none	thio-amide/urea
195	CC(C)NC(=O)N1CCN(C[C@H]1C(=O)N[C@H]1CCCNC1=O)C(=O)CS(=O)(=O)c1ccccc1	493.586	-0.5141	6	3	144.99	6	1	0	0.50596	none	none	low	none
196	FC(F)(F)c1cccc(NC(=O)N[C@H]2CO[C@@H]3[C@H](CO[C@H]23)Nc2nc(ccn2)c2ccco2)c1	475.427	3.5238	7	3	110.54	5	3	0	0.505962	none	none	none	none
197	S=C(NCCN1CCOCC1)NC[C@H]1C[C@@H]2CC[N@]1C[C@@H]2CN1CCC(Cc2ccccc2)CC1	499.769	2.4478	7	2	43.01	9	1	1	0.50598	none	none	none	none	thio-amide/urea
198	COc1ccc(cc1)c1ccnc(N[C@H]2CO[C@@H]3[C@H](CO[C@H]23)NC(=O)CC(C)(C)CC(=O)O)n1	470.526	2.1061	9	3	131.9	9	2	0	0.505983	none	none	none	high
199	c12ccc(cc1OCO2)CN[C@@H]1C[C@@H](O)[C@H](CO)[C@H]1Cc1nc(ncc1)c1c(F)cccc1	451.498	2.7016	7	3	96.73	7	3	0	0.506004	none	none	none	none
200	Clc1ccc(cc1)S(=O)(=O)NC[C@H]1C[C@@H]2CCN1C[C@@H]2CN1CCN(CC1)S(=O)(=O)c1ccc(Cl)cc1	587.595	2.9886	6	1	90.03	8	2	0	0.506028	none	none	none	none
201	COc1cc(OC)c(cc1)c1cc2c(NC(=O)[C@@H]3C[C@@H](CN3C2=O)NS(=O)(=O)c2ccc(F)cc2)cc1	525.558	3.0236	6	2	114.04	6	3	0	0.506029	high	high	none	none
202	O[C@@H]1C[C@H](N(Cc2cccc(OC(F)(F)F)c2)C1)c1nc(no1)c1ccc(cc1)C(F)(F)F	473.373	4.9619	6	1	71.62	5	3	1	0.506138	none	none	none	none
203	COC(=O)[C@H](Cc1ccc(OC)cc1)NC(=O)[C@H]1CN(CCN1S(=O)(=O)C)C(=O)Nc1ccccc1	518.592	1.0734	7	2	134.35	8	2	1	0.50616	none	none	none	none
204	CC(=O)c1ccc(NC(=O)O[C@@H]2CO[C@@H]3[C@H](CO[C@H]23)NC(=O)C2CCN(CC2)c2nccc(n2)C(F)(F)F)cc1	563.533	2.8141	9	2	131.98	6	2	1	0.506161	high	none	none	none
205	CC(C)(C)c1ccc(NC(=O)O[C@@H]2CO[C@@H]3[C@H](CO[C@H]23)Nc2nc(ccn2)c2cccc(F)c2)cc1	492.551	4.7756	7	2	94.6	5	3	0	0.506224	none	none	none	none
206	CC(=O)c1cccc(NC(=O)O[C@@H]2CO[C@@H]3[C@H](CO[C@H]23)NC(=O)NCC=C)c1	389.408	1.4577	6	3	114.99	6	1	2	0.506224	none	none	none	none
207	CCC(CC)C(=O)NC[C@H]1O[C@@H](CC(=O)NC2CC2)[C@H](O)[C@@H]1O	328.409	-0.3033	5	4	107.89	8	0	0	0.506246	none	none	none	none
208	CN(CCc1ncccc1)[C@H]1[C@@H](CNC(=O)Nc2cc(Cl)ccc2)O[C@@H](CO)[C@H]1O	434.924	1.5202	6	4	106.95	8	2	0	0.506341	none	none	none	none
209	COc1ccc(CC(=O)Nc2ccc(cc2)[C@H]2OCC(=O)N(Cc3c(C)ncs3)[C@@H]2CO)cc1	481.574	3.10232	6	2	100.99	8	3	0	0.506362	none	none	high	none
210	COc1ccc(CC(=O)Nc2ccc(cc2)[C@@H](O)[C@H]2COCC(=O)N2Cc2ccccc2F)cc1	478.52	3.4765	5	2	88.1	8	3	0	0.50641	none	none	high	none
211	COc1ccc(CC(=O)Nc2ccc(cc2)[C@@H](O)[C@H]2COCC(=O)N2Cc2ccc(F)cc2)cc1	478.52	3.4765	5	2	88.1	8	3	0	0.50641	none	none	high	none
212	COc1ccc(CC(=O)Nc2ccc(cc2)[C@H]2OCC(=O)N(Cc3ccc(F)cc3)[C@@H]2CO)cc1	478.52	3.4765	5	2	88.1	8	3	0	0.50641	none	none	high	none
213	CN1C[C@@H](CCC[C@H](CC1=O)C(=O)NCc1cc(F)cc(F)c1)NC(=O)NC1(CCOCC1)c1ccccc1	542.627	3.6033	4	3	99.77	6	2	0	0.50642	none	none	none	none
214	CC(=O)c1ccc(NC(=O)NC[C@H]2C[C@@H]3CC[N@]2C[C@@H]3CN2CCC(Cc3ccccc3)CC2)cc1	488.676	4.6758	4	2	64.68	8	2	1	0.506523	high	low	none	none
215	CC(C)NC(=O)NC[C@H]1O[C@@H](CC(=O)N2CCOCC2)[C@H](O)[C@@H]1O	345.396	-1.5679	6	4	120.36	5	0	0	0.506534	none	none	none	none
216	CCCCCC(=O)N1CC[C@@H](CC(=O)N(C)CC#N)[C@@H](CC)C1	321.465	2.81348	3	0	64.41	8	0	2	0.506559	none	none	none	high
217	CC(C)[C@@H]1C[C@@H](CC(=O)N(C)Cc2cccnc2)C(=C[C@H]1CNS(=O)(=O)c1ccc(C)cc1)C	483.678	4.57162	4	1	79.37	9	2	1	0.50664	none	none	none	none
218	COc1ccc(cc1)C(=O)Nc1ccc(cc1)[C@@H](O)[C@H]1COCC(=O)N1Cc1ccccc1OC	476.529	3.4171	6	2	97.33	8	3	0	0.506708	low	none	high	none
219	COc1ccc(cc1OC)C(=O)Nc1ccc(cc1)[C@H]1OCC(=O)N(Cc2ccccc2)[C@@H]1CO	476.529	3.4171	6	2	97.33	8	3	0	0.506708	none	none	high	none
220	COc1ccc(CN2[C@H](COCC2=O)[C@H](O)c2ccc(NC(=O)c3ccc(OC)cc3)cc2)cc1	476.529	3.4171	6	2	97.33	8	3	0	0.506708	low	none	high	none
221	COc1ccccc1CN1[C@H](COCC1=O)[C@H](O)c1ccc(NC(=O)c2c(OC)cccc2)cc1	476.529	3.4171	6	2	97.33	8	3	0	0.506708	none	none	high	none
222	COc1ccc(CN2[C@H](CO)[C@H](OCC2=O)c2ccc(NC(=O)c3ccc(OC)cc3)cc2)cc1	476.529	3.4171	6	2	97.33	8	3	0	0.506708	low	none	high	none
223	COc1ccc(CN2[C@H](CO)[C@H](OCC2=O)c2ccc(NC(=O)c3ccccc3OC)cc2)cc1	476.529	3.4171	6	2	97.33	8	3	0	0.506708	none	none	high	none
224	COc1ccc(CN2[C@H](CO)[C@H](OCC2=O)c2ccc(NS(=O)(=O)c3ccccc3)cc2)cc1	482.558	2.957	6	2	105.17	8	3	0	0.506734	none	none	high	none
225	FC(F)(F)c1cccc(c1)c1cc2c(NC(=O)[C@@H]3C[C@H](CCN3C2=O)NC(=O)Cc2cccs2)cc1	513.541	4.7181	3	2	78.51	4	3	0	0.506741	high	high	none	none
226	C[C@@]12CC[C@H]3O[C@H](COc4ccccc4)OC[C@@]3(C)C1CC[C@@H](O)[C@H]2CC(=O)NCc1cc(F)cc(F)c1	529.624	4.9851	5	2	77.02	7	2	0	0.506751	none	none	none	none
227	Cc1c(c(C)no1)S(=O)(=O)NC[C@@]1(COc2ccc(cc2)S(=O)(=O)C)C[C@H](O)[C@H](O)C1	474.557	0.55424	9	3	156.03	8	2	0	0.506764	none	none	none	none
228	COc1ccc(CC(=O)Nc2c3[C@@H]4C[C@@H](CN(C4)S(=O)(=O)c4ccc(OC)cc4)Cn3c(=O)cc2)cc1	523.611	2.8547	6	1	106.94	7	3	0	0.506765	none	low	none	none
229	COc1ccc(cc1OC)c1cc(nc(C)n1)[C@H]1CN2CC[C@H]1C[C@@H]2CNC(=O)CSCC(=O)O	500.621	2.58102	9	2	113.88	10	2	0	0.506766	none	none	none	none
230	COc1cc(OC)cc(NC(=O)N[C@H]2CO[C@@H]3[C@@H](CO[C@H]23)OC(=O)Nc2cc(ccc2)C(=O)C)c1	485.493	2.8114	8	3	133.45	7	2	1	0.506779	none	none	none	none
231	CC(C)NC(=O)C[C@@H]1O[C@H](CNC(=O)Nc2cccc(F)c2)[C@@H](O)[C@H]1O	369.393	0.3511	5	5	119.92	6	1	0	0.506805	none	none	none	none
232	COc1ccc(cc1)C(=O)N[C@H]1CO[C@@H]2[C@H](CO[C@H]12)n1nnnc1Oc1cccc(c1)N1CCOCC1	508.535	1.4479	10	1	122.09	7	3	0	0.50681	none	none	none	none
233	CSc1ccc(cc1)c1ccc2[C@@H]3C[C@@H](CN(C3)S(=O)(=O)c3ccc(NC(=O)C)cc3)Cn2c1=O	509.653	4.0036	5	1	88.48	5	3	1	0.506839	none	low	none	none
234	CSc1ccc(cc1)c1c2[C@@H]3C[C@@H](CN(C3)S(=O)(=O)c3ccc(NC(=O)C)cc3)Cn2c(=O)cc1	509.653	4.0036	5	1	88.48	5	3	1	0.506839	none	low	none	none
235	c1(ccc(OC(F)(F)F)cc1)CN[C@@H]1C[C@@H](O)[C@H](CO)[C@H]1Cc1nc(ncc1)CCOC	455.477	2.2543	7	3	96.73	10	2	0	0.506878	none	none	none	none
236	COc1ccc(OC)c(c1)S(=O)(=O)NC[C@H]1C[C@@H]2CCN1C[C@@H]2c1cc(nn1C)c1ccccc1	496.633	3.2606	6	1	85.69	8	3	0	0.506896	none	none	none	none
237	COc1ccc(cc1OC)c1nn(C)c(c1)[C@H]1CN2CC[C@H]1C[C@@H]2CNS(=O)(=O)c1ccccc1	496.633	3.2606	6	1	85.69	8	3	0	0.506896	none	none	none	none
238	CN(C)c1cccc(Oc2nnnn2[C@H]2CO[C@@H]3[C@H](CO[C@H]23)NC(=S)Nc2ccc(F)cc2)c1	485.545	2.3644	10	2	98.59	6	3	1	0.506911	none	none	none	none	thio-amide/urea
239	COc1cc2c(cc1OC)C(=NCC2)C[C@H]1CN(CC[C@H]1CC(=O)O)S(=O)(=O)c1ccc(cc1)C(=O)N	529.615	2.3397	7	2	148.59	9	2	0	0.506939	none	none	none	none
240	C[C@@]1(CO)[C@H](O)CC[C@@]2(C)[C@H](CC(=O)O)c3c(C[C@H]12)sc(NC(=O)c1c(F)cccc1F)n3	480.533	3.5638	6	4	119.75	5	2	0	0.50699	none	none	none	high	limit! thiazol-2-ylamine
241	CC(C)c1ccc(cc1)n1nc(C)c([C@H]2C[C@H](NC(=O)Nc3ccccc3)C=C2)c1C	414.553	5.84634	2	2	58.95	5	3	1	0.507032	none	none	none	none
242	Clc1ccc(CN2CC[C@@H](C2)c2nnc(Cc3c[nH]c4c3cccc4)o2)cc1	392.89	4.7846	4	1	57.95	5	4	0	0.507059	none	none	none	none
243	COc1ccc(cc1)C(=O)NC[C@H]1O[C@H](Cc2noc(COc3ccccc3)c2)CC[C@@H]1O	452.507	3.1432	7	2	103.05	9	3	0	0.507116	none	none	none	none
244	COc1c(cc(Cl)cc1)c1cc2c(NC(=O)[C@@H]3C[C@@H](CN3C2=O)NC(=O)CC(C)(C)CC(=O)O)cc1	513.978	3.558	6	3	125.04	7	2	0	0.507139	high	high	none	high
245	C(N1CCC[C@H]1c1nc(no1)c1ccc(nc1)c1cncnc1)c1ncccc1	385.431	3.3207	8	0	93.72	5	4	0	0.50714	none	none	none	none
246	C(N1CCC[C@H]1c1nc(no1)c1ccc(nc1)c1cncnc1)c1cccnc1	385.431	3.3207	8	0	93.72	5	4	0	0.50714	none	none	none	none
247	C(N1CCC[C@H]1c1nc(no1)c1ccc(nc1)c1cncnc1)c1ccncc1	385.431	3.3207	8	0	93.72	5	4	0	0.50714	none	none	none	none
248	COc1ccc(CNC(=O)C[C@@H]2O[C@H](CNC(=O)c3ccco3)[C@@H](O)[C@H]2O)cc1	404.419	0.2137	7	4	130.26	8	2	0	0.507146	none	none	none	none
249	N(C(=O)NC[C@@H]1[C@H]([C@H]2O[C@H](CC(=O)NCc3ccc(F)cc3)C[C@H]2O1)O)c1ccc(F)cc1	461.465	2.0786	5	4	108.92	7	2	0	0.507183	none	none	none	none
250	C1N(C[C@H]2[C@@H](C1)CC(=O)Nc1cc(c3ccccc3)ccc1OCC2)CCCc1ccccc1	454.614	6.0356	3	1	41.57	5	3	0	0.507249	none	none	none	none
251	CC(C)C[C@@H]1N[C@@H](Cc2c[nH]c3c2c1ccc3)C(=O)NCc1ccc(cc1)C(F)(F)F	429.486	5.1046	2	3	56.92	5	3	0	0.507285	none	none	none	none
252	CS(=O)(=O)c1ccc(CN2CCC[C@H]2c2nc(no2)c2ccnc(c2)N2CCC(CC2)C(=O)N)cc1	510.62	2.5739	9	1	135.52	7	3	0	0.507307	none	none	none	none
253	CN(C)c1ccc(NC(=S)N[C@H]2CO[C@@H]3[C@@H](CO[C@H]23)OC(=O)Nc2cc(ccc2)C(F)(F)F)cc1	510.538	3.8413	8	3	84.09	5	2	1	0.507315	high	high	none	none	thio-amide/urea
254	CC1(C)[C@H](Cc2noc(CN3CCN(CC3)c3ccccc3)c2)C[C@@H]1NC(=O)Cc1ccccc1	472.633	4.3129	5	1	61.61	8	3	0	0.507403	none	none	none	none
255	Clc1cc(ccc1)c1cnc2CO[C@@H](CNCc3c[nH]c4c3cccc4)Cn12	392.89	4.3734	3	2	54.87	5	4	0	0.507406	none	none	none	none
256	CN1C[C@H](C[C@H]1c1nc(no1)c1ccncc1)NS(=O)(=O)c1cccc2c1nccc2	436.497	2.4035	8	1	114.11	5	4	0	0.507407	none	none	none	none
257	Cc1ccc(cc1)S(=O)(=O)NC[C@H]1OC[C@@H](NCc2ccc(cc2)C(=O)O)[C@@H]1O	420.487	0.88962	7	4	124.96	8	2	0	0.507413	none	none	none	none
258	COC(=O)[C@H]1CCCN1C(=O)[C@@H]1[C@H](CCN1C(=O)c1cccn1C)NC(=O)NCC=C	431.493	0.2574	5	2	112.98	6	1	2	0.507432	none	none	none	none
259	OC(=O)CSCC(=O)N[C@H]1CO[C@@H]2[C@H](CO[C@H]12)Nc1nc(ccn1)c1ccc2OCOc2c1	474.495	0.753	11	3	141.13	8	2	0	0.507434	none	none	none	none
260	O[C@H]1[C@@H](O)[C@H](CC(=O)NCC#C)O[C@@H]1CNC(=O)c1ccco1	322.317	-1.3619	6	4	121.03	6	1	1	0.507451	none	none	none	none
261	OC(=O)c1cc(C[C@H]2CNCC[C@H]2CC(=O)N2CCC(CC2)n2c(=O)[nH]c3ccccc23)no1	467.526	2.0378	7	3	133.46	6	3	0	0.507481	none	none	none	none
262	O[C@@H]1C[C@H](N(Cc2c(O)cccc2)C1)c1nc(no1)c1cccc(c1)[N+](=O)[O-]	382.376	2.6583	8	2	125.76	5	3	2	0.507528	none	none	none	none	aromatic nitro
263	OC(=O)C[C@@H]1CCN(C[C@@H]1CCN1CCC(CC1)n1c(=O)[nH]c2c1cccc2)C(=O)NC1CCCCC1	511.667	3.8117	5	3	110.67	7	2	0	0.507532	none	none	none	none
264	COC(=O)[C@@H]1Cc2c([nH]c3c2cccc3)[C@H]2C[C@H](C[C@H](N12)c1ccccc1)NCCN1CCOCC1	488.632	3.4342	6	2	69.83	6	3	1	0.507636	none	none	none	high
265	CN(C)c1ccc(cc1)c1ccnc(N[C@H]2CO[C@@H]3[C@H](CO[C@H]23)NC(=O)c2ccc(cc2)C(F)(F)F)n1	513.52	3.6051	7	2	88.61	6	3	0	0.507665	none	high	none	none
266	CC(=O)Nc1ccc(cc1)S(=O)(=O)N[C@H]1CO[C@@H]2[C@H](CO[C@H]12)n1nnnc1Oc1ccccc1	486.51	1.1096	9	2	146.56	7	3	0	0.507707	none	none	none	none
267	COc1ccc(cc1)S(=O)(=O)N1C[C@@H]2C[C@H](C1)c1ccc(c(=O)n1C2)c1cc(ccc1)C(F)(F)F	504.53	4.3507	4	0	68.61	4	3	0	0.507725	none	low	none	none
268	N1(Cc2ccc(C(F)(F)F)cc2)C[C@H](Cc2nc3c([nH]2)cc(OC)cc3)[C@@H](CC1)CC(=O)O	461.484	4.7458	5	2	78.45	7	3	0	0.507757	none	none	none	none
269	N1(Cc2ccc(C(F)(F)F)cc2)C[C@H](Cc2nc3c([nH]2)c(OC)ccc3)[C@@H](CC1)CC(=O)O	461.484	4.7458	5	2	78.45	7	3	0	0.507757	none	none	none	none
270	C=CCNC(=O)O[C@@H]1CO[C@@H]2[C@H](CO[C@H]12)Nc1nc(ccn1)c1ccc(cc1)c1ccccc1	458.518	3.6695	7	2	94.6	7	3	1	0.507795	high	none	none	none
271	CC(C)[C@@H]1C[C@@H](CC(=O)N(C)Cc2cccnc2)C(=C[C@H]1CNS(=O)(=O)c1cccc(c1)C#N)C	494.661	4.13488	5	1	103.16	9	2	1	0.507816	none	none	none	none
272	COc1ccc(cc1)c1noc(n1)[C@@H]1Cc2c(CN1C(=O)Nc1ccccc1)nc[nH]2	416.441	3.7998	6	2	109.17	4	4	0	0.507832	none	none	none	none
273	COc1ccc(NC(=O)N2Cc3c(C[C@H]2c2nc(no2)c2ccccc2)[nH]cn3)cc1	416.441	3.7998	6	2	109.17	4	4	0	0.507832	none	none	none	none
274	Cn1cc(CN2C[C@@H]3C[C@H](C2)c2ccc(c4cncnc4)c(=O)n2C3)c2c1cccc2	411.509	3.4163	4	0	55.95	3	4	0	0.5079	none	none	none	none
275	COC[C@H]1CCCN1C(=O)C[C@@H]1O[C@H](CNS(=O)(=O)C)[C@@H](O)[C@H]1O	366.436	-1.9477	7	3	125.4	7	0	0	0.50791	none	none	none	none
276	COc1cc(NC(=O)NC[C@H]2O[C@H](Cc3noc(c3)c3ccccc3)CC[C@@H]2O)ccc1	437.496	3.6229	6	3	105.85	7	3	0	0.50793	none	none	none	none
277	COc1ccccc1NC(=O)NC[C@H]1O[C@H](Cc2noc(c2)c2ccccc2)CC[C@@H]1O	437.496	3.6229	6	3	105.85	7	3	0	0.50793	none	none	none	none
278	COc1ccc(cc1)c1nnc(C[C@@H]2C[C@@H](C(C)C)[C@H](CN(C)CCC#N)C=C2C)o1	422.573	4.98778	6	0	75.18	9	2	1	0.507957	none	none	none	none
279	Cc1cc(ccc1)c1noc(n1)[C@@H]1Cc2c(CN1Cc1ccc(Cl)cc1)nc[nH]2	405.889	4.72112	5	1	70.84	4	4	0	0.507967	none	none	none	none
280	O[C@@H]1[C@@H](CNC(=O)Nc2ccccc2)O[C@@H](CC(=O)N2CCN(CC2)c2ncccc2)[C@@H]1O	455.515	0.4312	7	4	127.26	6	2	0	0.508061	none	none	none	none
281	CN(Cc1cn(C[C@H]2CC3CCN2C[C@@H]3C(=O)NCc2ccc(F)cc2)nn1)Cc1ccccc1	476.6	3.076	5	1	66.29	9	3	0	0.508096	none	none	none	high
282	c1(ccc(Cl)cc1)CN[C@@H]1C[C@@H](O)[C@H](CO)[C@H]1Cc1nc(ncc1)c1c(F)cccc1	441.934	3.6263	5	3	78.27	7	3	0	0.508116	none	none	none	none
283	c1(ccccc1Cl)CN[C@@H]1C[C@@H](O)[C@H](CO)[C@H]1Cc1nc(ncc1)c1c(F)cccc1	441.934	3.6263	5	3	78.27	7	3	0	0.508116	none	none	none	none
284	c1ccc(cc1CN[C@@H]1C[C@@H](O)[C@H](CO)[C@H]1Cc1nc(ncc1)c1c(F)cccc1)Cl	441.934	3.6263	5	3	78.27	7	3	0	0.508116	none	none	none	none
285	Cn1nc(cc1[C@H]1CN2CC[C@H]1C[C@@H]2COC(=O)Nc1ccc(cc1)C(=O)C)c1cccs1	464.591	4.7777	5	1	76.46	6	3	1	0.508189	high	none	none	none
286	Cc1c(F)cc(cc1)c1noc(n1)[C@@H]1C[C@@H](O)CN1Cc1ccc(cc1)[N+](=O)[O-]	398.394	3.40022	7	1	105.53	5	3	2	0.508233	none	none	none	none	aromatic nitro
287	COc1cccc(c1)S(=O)(=O)N1C[C@@H](COc2cccc(C)n2)[C@@H]2COc3c(cc(F)cc3)[C@H]12	484.549	3.98712	6	0	77.96	6	3	0	0.508257	none	none	none	none
288	COc1ccc(cc1)S(=O)(=O)N1C[C@@H](COc2cccc(C)n2)[C@@H]2COc3c(cc(F)cc3)[C@H]12	484.549	3.98712	6	0	77.96	6	3	0	0.508257	none	none	none	none
289	CCCCCC(=O)N[C@H]1C[C@@H](Cc2noc(CN3CCN(CC3)c3ccccc3)c2)C1(C)C	452.643	4.6505	5	1	61.61	10	2	1	0.508269	none	none	none	high
290	COc1c(OC)cc(CNC(=O)C[C@@H]2CCNC[C@@H]2Cc2noc(c2)c2ncccc2)cc1	450.539	3.2285	7	2	98.51	9	3	0	0.508351	none	none	none	none
291	O[C@H]1[C@@H](O)[C@H](CC(=O)N2CCN(CC2)c2ccccc2)O[C@@H]1CNC(=O)NC1CCCCC1	460.575	0.8464	6	4	114.37	6	1	0	0.508359	none	none	none	none
292	O[C@@H]1[C@@H](CNC(=O)Nc2ccccc2)O[C@@H](CC(=O)NC2CC2)[C@@H]1O	349.387	-0.034	5	5	119.92	6	1	0	0.508364	none	none	none	none
293	O[C@H]1[C@@H](O)[C@H](CC(=O)N2CCN(CC2)c2ccccc2)O[C@@H]1CNC(=O)Nc1cccc(F)c1	472.517	1.1753	6	4	114.37	6	2	0	0.508375	none	none	none	none
294	CSCC(=O)N1C[C@H](C[C@H]1C(=O)N(C)CC(=O)N)NC(=O)Nc1cc(SC)ccc1	453.59	0.8062	6	3	124.84	8	1	1	0.508483	none	none	none	none
295	CC(=O)Nc1ccc(cc1)S(=O)(=O)Nc1ccc2[C@@H]3C[C@@H](CN(C3)C(=O)Cc3cccs3)Cn2c1=O	526.64	2.8574	5	2	117.58	6	3	0	0.508486	none	none	none	none
296	COC(=O)c1cc2c(cc1)n1[C@@H](CNCc3cc4c(cccc4)nc3)COCc1n2	402.454	3.2322	6	1	78.27	5	4	1	0.508492	none	none	none	none
297	COCC(=O)NC[C@H]1OC[C@@H](NCc2c[nH]cn2)[C@@H]1O	284.316	-1.6098	6	4	108.5	7	1	0	0.508571	none	none	none	none
298	COCC(=O)NC[C@H]1OC[C@@H](NCc2ncc[nH]2)[C@@H]1O	284.316	-1.6098	6	4	108.5	7	1	0	0.508571	none	none	none	none
299	COCCN1CCN(CC1)C(=O)[C@@H]1Cc2cn(Cc3noc(C)c3)c3c2c(ccc3)[C@H](CC(C)C)N1	493.652	3.37812	6	1	75.77	8	3	0	0.508598	none	none	none	none
300	COC(=O)[C@@H]1Cc2c(CN1S(=O)(=O)Cc1ccccc1)n(Cc1ccc(OC)cc1)cn2	455.536	2.3697	6	0	90.73	7	3	1	0.508652	none	none	none	none
301	COc1ccc(CN2c3c(O[C@H]4C[C@H](N(Cc5ccc(cc5)S(=O)(=O)C)C4)C2=O)cccc3)cc1	492.597	3.6674	6	0	76.15	6	3	0	0.508722	none	none	none	high
302	CC(C)[C@@H]1C[C@@H](Cc2nc3c([nH]2)cc(Cl)cc3)C(=C[C@H]1CNC(=O)CCC(=O)O)C	431.964	4.5944	4	3	95.08	8	2	1	0.508753	none	none	none	none
303	[O-][N+](=O)c1ccc(CN2CC[C@@H](C2)c2nnc(o2)c2ccncc2)cc1	351.366	3.0293	7	0	98.19	5	3	2	0.508805	none	none	none	none	aromatic nitro
304	COCCOc1c(cccn1)c1noc(n1)[C@@H]1CCCN1Cc1c(O)cc(OC)cc1	426.473	3.2081	9	1	102.97	9	3	1	0.508819	none	none	high	none
305	COCCOc1cc(ncc1)c1noc(n1)[C@@H]1CCCN1Cc1c(O)cc(OC)cc1	426.473	3.2081	9	1	102.97	9	3	1	0.508819	none	none	high	none
306	COCCOc1ccc(cn1)c1noc(n1)[C@@H]1CCCN1Cc1c(O)cc(OC)cc1	426.473	3.2081	9	1	102.97	9	3	1	0.508819	none	none	high	none
307	Cc1ccc(NC(=O)NC[C@H]2O[C@@H](CC(=O)NC3CC3)[C@H](O)[C@@H]2O)cc1	363.414	0.27442	5	5	119.92	6	1	0	0.508867	none	none	none	none
308	C1C[C@@]([C@H]([C@H](c2sccc2)N1C(=O)NCc1ccccc1)NC(=O)c1ccc(F)cc1)(C)O	467.566	4.0934	3	3	81.67	5	3	0	0.508893	none	none	none	none
309	COc1ccc(cc1OC)c1nn(C)c(c1)[C@H]1CN2CC[C@H]1C[C@@H]2CNC(=O)CC(C)(C)CC(=O)O	498.624	3.2893	7	2	105.92	10	2	0	0.508929	none	none	none	high
310	C[C@@]1(CO)[C@H](O)CC[C@@]2(C)[C@H](CC(=O)N3CCCCC3)c3c(C[C@H]12)sc(NC(=O)OCC=C)n3	491.654	3.6957	6	3	111.99	6	1	1	0.50893	none	none	none	high	limit! thiazol-2-ylamine
311	COc1ccc(cc1)c1ccnc(N[C@H]2CO[C@@H]3[C@H](CO[C@H]23)NS(=O)(=O)c2ccccc2C#N)n1	493.545	1.94908	9	2	135.46	7	3	0	0.50894	none	none	none	none
312	C(N1CC[C@@H](C1)c1nc2c(s1)cccc2)c1cc2c(cccc2)nc1	345.471	4.834	3	0	29.02	3	4	0	0.508951	none	none	none	none
313	COc1ccccc1N1CCN(CC1)[C@H]1[C@@H]2OC[C@@H](O2)[C@@H](NCc2ccc(cc2)c2ccccc2)[C@@H]1O	501.627	3.1272	7	2	66.43	7	3	0	0.508958	none	none	none	none
314	COc1ccc(NC(=O)N2C[C@@H]3C[C@H](C2)c2ccc(NC(=O)Nc4ccccc4)c(=O)n2C3)cc1	473.533	4.1521	4	3	104.7	4	3	0	0.50897	none	none	none	none
315	COc1ccc(NC(=O)N2C[C@@H]3C[C@H](C2)c2c(NC(=O)Nc4ccccc4)ccc(=O)n2C3)cc1	473.533	4.1521	4	3	104.7	4	3	0	0.50897	none	none	none	none
316	N1(C(=O)c2c([C@H](C)O)onc2c2ccc(c(c2)OC)OC)CCN(CC1)c1cccc(C(F)(F)F)c1	505.493	4.3933	7	1	88.27	6	3	0	0.508989	high	none	none	none
317	CN(C)c1ccc(CN2Cc3c(C[C@H]2c2nc(no2)c2ccc(C)cc2)[nH]cn3)cc1	414.513	4.13372	6	1	74.08	5	4	0	0.508996	none	high	none	none
318	C[C@@H](C1CC[C@@]2(C)CC[C@H](NC(=O)C3CCCCC3)[C@@H](C)[C@@H]2[C@H]1O)C(=O)NCc1ccc(F)cc1	486.672	4.9664	3	3	78.43	6	1	0	0.509009	none	none	none	none
319	COC(=O)[C@H](Cc1ccc(OC)cc1)NC(=O)[C@@H]1CN(CCN1C(=O)NC(C)C)C(=O)c1cccc(F)c1	528.581	1.9792	6	2	117.28	8	2	1	0.509077	none	none	none	none
320	CC(C)(C)c1ccc(cc1)c1cc(C[C@H]2CNCC[C@H]2CC(=O)NCc2ccccc2)no1	445.607	5.1138	4	2	67.16	7	3	0	0.509099	none	none	none	none
321	O[C@@H]([C@H]1COCC(=O)N1CCCc1ccccc1)c1ccc(NC(=O)c2ccc(cc2)C#N)cc1	469.541	3.70418	5	2	102.66	8	3	0	0.509105	low	none	high	none
322	COCC(=O)Nc1nc2c(C[C@@H]3[C@](C)(CO)[C@H](O)CC[C@@]3(C)[C@@H]2CC(=O)N(C)CC=C)s1	465.616	2.178	6	3	111.99	8	1	1	0.509158	none	none	none	none	limit! thiazol-2-ylamine
323	O=C(N1Cc2c(C[C@H]1c1nc(no1)c1cc3c(OCO3)cc1)[nH]cn2)c1ccc(cc1)C#N	440.419	2.99988	8	1	130.16	3	4	0	0.509174	none	none	none	none
324	COC(=O)[C@H](Cc1ccc(OC)cc1)NC(=O)[C@@H]1CN(CCN1S(=O)(=O)C)C(=O)NC(C)C	484.575	-0.0407	7	2	134.35	8	1	1	0.509177	none	none	none	none
325	COC(=O)[C@H](Cc1ccc(OC)cc1)NC(=O)[C@@H]1CN(CCN1C(=O)NC(C)C)S(=O)(=O)C	484.575	-0.0407	7	2	134.35	8	1	1	0.509177	none	none	none	none
326	COc1ccc(CNC(=O)C[C@@H]2C[C@@H](C(C)C)[C@H](CNC(=O)c3ccccc3)C=C2C)cc1	448.607	4.9861	3	2	67.43	9	2	1	0.509181	none	none	none	none
327	COc1ccccc1N1CCN(CC1)[C@H]1[C@@H](CNS(=O)(=O)c2ccccc2)O[C@@H](CO)[C@H]1O	477.583	0.2849	8	3	111.57	8	2	0	0.509181	none	none	none	none
328	CC(C)[C@@H]1C[C@@H](CC(=O)N(C)Cc2cccnc2)C(=C[C@H]1CNS(=O)(=O)c1ccc(F)cc1)C	487.641	4.4023	4	1	79.37	9	2	1	0.509189	none	none	none	none
329	COCCNC(=O)[C@@H](C)C1CC[C@@]2(C)Cc3c(nc(NC(=O)CN(C)C)s3)[C@@H](C)[C@@H]2[C@H]1O	466.648	2.0949	6	3	103.79	8	1	1	0.509192	none	none	none	none	limit! thiazol-2-ylamine
330	COCC(=O)N1CCN(C[C@@H]1C(=O)N[C@@H](CC1CCCCC1)C(=O)N)C(=O)NC(C)C	439.557	0.2041	5	3	134.07	8	0	0	0.509208	none	none	none	none
331	OC[C@@H]1O[C@H](CNC(=O)Nc2cc(Cl)ccc2)[C@@H]([C@@H]1O)N1CCN(CC1)c1ccc(F)cc1	478.952	1.912	6	4	97.3	6	2	0	0.509295	none	none	none	none
332	CN(Cc1cc(C[C@@H]2CC[C@H](O)[C@@H](CNC(=O)NC3CCCCC3)O2)no1)Cc1ccccc1	470.614	3.3895	6	3	99.86	9	2	0	0.509355	none	none	none	none
333	O[C@@H]1C[C@H](N(Cc2ccc(cc2)C(=O)O)C1)c1nc(CS(=O)(=O)c2ccc(F)cc2)no1	461.471	2.1887	9	2	133.83	7	3	1	0.509378	none	none	none	none
334	COc1ccc(cc1OC)C(=O)Nc1ccc(cc1)[C@H]1OCC(=O)N(Cc2nccn2C)[C@@H]1CO	480.521	2.1506	7	2	115.15	8	3	0	0.509436	none	none	high	none
335	O=S(=O)(N[C@H]1CO[C@@H]2[C@H](CO[C@H]12)Nc1nc(ccn1)c1cc2c(OCO2)cc1)c1ccccc1C#N	507.528	1.66918	10	2	144.69	6	3	0	0.509472	none	none	none	none
336	C(NCc1c[nH]c2c1cccc2)[C@H]1Cn2c(CO1)ncc2c1ccc2OCCOc2c1	416.481	3.4912	5	2	73.33	5	4	0	0.509481	none	none	none	none
337	c1c(cn(n1)C)CNC(=O)C[C@@H]1C[C@H]2O[C@H](CNC(=O)NC(C)C)[C@H]([C@H]2O1)O	395.46	-0.5802	6	4	126.74	7	1	0	0.509501	none	none	none	none
338	c1cnc(CNC(=O)C[C@H]2O[C@@H]3[C@@H]([C@H](O[C@@H]3C2)CNC(=O)NC(C)C)O)n1C	395.46	-0.5802	6	4	126.74	7	1	0	0.509501	none	none	none	none
339	CC(C)c1ccc(cc1)n1nc(C)c([C@H]2C[C@H](NCc3ccc(F)cc3)C=C2)c1C	403.545	5.95354	2	1	29.85	6	3	1	0.509538	none	none	none	none
340	CC(C)c1ccc(CN[C@H]2C[C@@H](C=C2)c2c(C)n(nc2C)c2ccc(F)cc2)cc1	403.545	5.95354	2	1	29.85	6	3	1	0.509538	none	none	none	none
341	COc1cc(OC)cc(NC(=O)NC[C@H]2C[C@@H]3CCN2C[C@@H]3c2cc(nc(C)n2)c2ccco2)c1	477.565	4.06172	7	2	101.75	7	3	0	0.509651	none	none	none	none
342	N(C(=O)NC[C@@H]1[C@H]([C@H]2O[C@H](CC(=O)N3CC(F)(F)CC3)C[C@H]2O1)O)CCOC	407.414	-0.5245	6	3	109.36	7	0	1	0.509704	none	none	none	none
343	C1N(C[C@H]2[C@@H](C1)CC(=O)Nc1cc(C(F)(F)F)ccc1OCC2)Cc1cc(no1)c1ccccc1	485.506	5.6098	5	1	67.6	3	3	0	0.509726	none	none	none	none
344	CC(=O)Nc1ccc(cc1)S(=O)(=O)NC[C@H]1C[C@@H]2CCN1C[C@@H]2c1cc(nc(C)n1)c1ccco1	495.605	3.15972	7	2	117.43	7	3	0	0.509752	none	none	none	none
345	OC[C@@H]1O[C@H](CNC(=O)Nc2ccc(F)cc2F)[C@@H]([C@@H]1O)N1CCN(CC1)c1ncccc1	463.485	0.7927	7	4	110.19	6	2	0	0.509791	none	none	none	none
346	Cn1cccc1C(=O)N1CC[C@H](NC(=O)Nc2c(F)cc(F)cc2)[C@H]1C(=O)N[C@H]1CCCNC1=O	488.495	1.1029	4	4	124.57	5	2	0	0.509832	none	none	low	none
347	CN(CCc1ncccc1)C[C@H]1C[N@@]2CC[C@H]1C[C@@H]2CNC(=S)NCCN1CCOCC1	460.692	1.0626	8	2	55.9	10	1	1	0.509874	none	none	none	none	thio-amide/urea
348	COc1ccc(cc1)C(=O)N[C@H]1C[C@@H](C=C1)c1c(C)n(nc1C)c1ccc(cc1)C(F)(F)F	455.48	5.35864	3	1	56.15	5	3	1	0.509894	none	none	none	none
349	COCCNC(=S)NC[C@H]1C[C@@H]2CC[N@]1C[C@@H]2CN1CCOCC1	356.536	0.1395	7	2	49	7	0	2	0.509988	none	none	none	none	thio-amide/urea
350	COC(=O)[C@@H]1Cc2c([nH]c3c2cccc3)[C@H]2C[C@H](C[C@H](N12)c1ccccc1F)NC[C@H]1CCCO1	477.58	4.4201	5	2	66.59	5	3	1	0.510014	none	none	none	high
351	COc1ccc(cc1OC)C(=O)Nc1ccc(cc1)[C@H]1OCC(=O)N(Cc2cccnc2)[C@@H]1CO	477.517	2.8121	7	2	110.22	8	3	0	0.510018	none	none	high	none
352	COc1ccc(cc1OC)C(=O)Nc1ccc(cc1)[C@H]1OCC(=O)N(Cc2ccncc2)[C@@H]1CO	477.517	2.8121	7	2	110.22	8	3	0	0.510018	none	none	high	none
353	COCCOc1cc(ccn1)c1noc(n1)[C@@H]1CCCN1Cc1ccc(cc1)C(=O)O	424.457	3.1921	9	1	110.81	9	3	1	0.510039	none	none	none	none
354	COCCOc1c(cccn1)c1noc(n1)[C@@H]1CCCN1Cc1ccc(cc1)C(=O)O	424.457	3.1921	9	1	110.81	9	3	1	0.510039	none	none	none	none
355	COCCOc1cc(ncc1)c1noc(n1)[C@@H]1CCCN1Cc1ccc(cc1)C(=O)O	424.457	3.1921	9	1	110.81	9	3	1	0.510039	none	none	none	none
356	COCCOc1ccc(cn1)c1noc(n1)[C@@H]1CCCN1Cc1ccc(cc1)C(=O)O	424.457	3.1921	9	1	110.81	9	3	1	0.510039	none	none	none	none
357	C[C@@H](C1CC[C@@]2(C)CC[C@H](NC(=O)Cc3ccccc3)[C@@H](C)[C@@H]2[C@H]1O)C(=O)NCCN1CCOCC1	499.696	2.6217	5	3	90.9	8	1	0	0.510045	none	none	none	none
358	c1(noc(c1)CN1CC[C@@]([C@H]([C@@H]1c1sccc1)NC(=O)CC(C)(C)C)(C)O)c1ccccc1	467.635	5.0221	5	2	78.6	6	3	0	0.51007	none	none	none	none
359	CN(C)c1cccc(Oc2nnnn2[C@H]2CO[C@@H]3[C@H](CO[C@H]23)NS(=O)(=O)c2ccccc2C#N)c1	497.537	1.08888	10	1	144.49	7	3	0	0.510085	none	none	none	none
360	C[C@@H](NC(=O)[C@@H]1C[C@H](CCN1C(=O)c1cc(C)nn1C)NS(=O)(=O)c1cccs1)C(=O)N	482.588	-0.26828	6	3	156.49	7	2	0	0.51009	none	none	none	none
361	COc1cc2c([nH]c(CO[C@H]3CN(Cc4ccnc5ccccc45)C[C@H]3F)n2)cc1	406.461	3.8588	5	1	63.27	6	4	0	0.51009	none	none	none	none
362	Fc1cc(ccc1)C(=O)N1CCN2[C@H](C1)C(=O)Nc1c(cc(cc1)c1cc(ccc1)C(F)(F)F)C2=O	497.448	4.4304	3	1	69.72	2	3	1	0.510104	high	high	none	none
363	Fc1c(cccc1)c1ccc2NC(=O)[C@@H]3CN(CCN3C(=O)c2c1)C(=O)c1ccc(cc1)C(F)(F)F	497.448	4.4304	3	1	69.72	2	3	1	0.510104	high	high	none	none
364	COCC(=O)N[C@H]1CNC[C@@H]2C[C@@H](CN2C1=O)NC(=O)NC(C)C	341.412	-1.6021	5	4	111.8	5	0	0	0.510105	none	none	none	none
365	CC(C)c1ccc(NC2=N[C@@H]3[C@H](S2)[C@H](C[C@@H](O)[C@@H]3O)C(=O)NCCN2CCOCC2)cc1	462.616	1.252	7	4	106.42	6	1	0	0.51012	none	none	none	none
366	COc1cc(CN2CCC[C@H]2c2nc(no2)c2ccc(nc2)N(C)C)cc(OC)c1OC	439.516	3.5605	9	0	85.98	8	3	0	0.510176	none	none	none	none
367	COCCC(=O)NC[C@@H]1C=C(C)[C@H](CC(=O)NCc2ccc(OC)cc2)C[C@H]1C(C)C	430.589	3.7088	4	2	76.66	11	1	1	0.510212	none	none	none	none
368	c1(ccc(OC(F)(F)F)cc1)CN1CC2(C1)N1[C@@H](C[C@@H](O)C1)C(=O)N(Cc1c(cccc1)F)C2=O	493.457	2.2829	6	1	73.32	5	2	2	0.51024	none	none	none	high
369	c1(cc(ccc1)CN1CC2(C1)N1[C@@H](C[C@@H](O)C1)C(=O)N(Cc1c(cccc1)F)C2=O)OC(F)(F)F	493.457	2.2829	6	1	73.32	5	2	2	0.51024	none	none	none	high
370	Cc1cc2c(cc1C)nc(CO[C@H]1CN(Cc3cc4c(cccc4)nc3)C[C@H]1F)[nH]2	404.489	4.46704	4	1	54.04	5	4	0	0.510251	none	high	none	none
371	CCC(CC)CN1C[C@@H]2C[C@@H](CN2C(=O)[C@H](C1)NC(=O)COC)NC(=O)NC(C)C	425.574	0.5465	5	3	103.01	9	0	0	0.510318	none	none	none	none
372	COc1ccc(CN2C[C@@H]3C[C@H](C2)c2ccc(c(=O)n2C3)c2c(CN3CCOCC3)cccc2)cc1	485.628	3.9754	5	0	46.94	6	3	0	0.510416	none	none	none	none
373	CN(C)c1ccc(CN2Cc3c(C[C@H]2c2nc(no2)c2ccc(F)cc2)[nH]cn3)cc1	418.476	3.9644	6	1	74.08	5	4	0	0.510585	none	high	none	none
374	CC(=O)Nc1ccc(CN2CCC[C@H]2c2nc(no2)c2ccnc(c2)N2CCC(CC2)C(=O)N)cc1	489.58	3.1288	8	2	130.48	7	3	0	0.510775	none	none	none	none
375	CC(=O)Nc1ccc(CN2CCC[C@H]2c2nc(no2)c2ccc(nc2)N2CCC(CC2)C(=O)N)cc1	489.58	3.1288	8	2	130.48	7	3	0	0.510775	none	none	none	none
376	COCCNC(=O)[C@@H]1Cc2cn(Cc3c(C)onc3C)c3c2c(ccc3)[C@H](CC(C)C)N1	438.572	3.65854	5	2	81.32	8	3	1	0.510803	none	none	none	none
377	N1(C(=O)CC[C@H]1c1nc(no1)CNC(=O)Nc1ccccc1)Cc1ccc(OC(F)(F)F)cc1	475.427	4.1536	6	2	109.59	7	3	0	0.510842	none	none	none	none
378	CN(CCc1ccccc1)[C@@H]1[C@H](O)[C@H](CO)O[C@@H]1CNC(=O)Nc1ccc(F)cc1F	435.471	1.75	5	4	94.06	8	2	0	0.510852	none	none	none	none
379	CSCC(=O)N1CC[C@H](NC(=O)NCC=C)[C@H]1C(=O)N1CCC[C@@H]1C(=O)N	397.501	-0.7196	5	3	124.84	7	0	1	0.510868	none	none	none	none
380	CC(=O)N1CCN(C[C@H]1C(=O)N[C@H]1CCCNC1=O)C(=O)CSCC(=O)O	400.457	-1.7417	7	3	136.12	6	0	0	0.510911	none	none	low	none
381	Clc1cc(ccc1)c1cnc2CO[C@@H](CNCc3cc4c(cccc4)nc3)Cn12	404.901	4.4403	4	1	51.97	5	4	0	0.510927	none	none	none	none
382	CC(C)[C@@H]1C[C@@H](Cc2nnc(o2)c2ccccc2F)C(=C[C@H]1CNC(=O)c1cncnc1)C	449.53	4.4928	6	1	93.8	7	3	1	0.510965	none	none	none	none
383	CC(C)C[C@@H]1N[C@@H](Cc2cn(Cc3noc(C)c3)c3c2c1ccc3)C(=O)NCCN1CCOCC1	479.625	3.03592	6	2	84.56	8	3	0	0.510991	none	none	none	none
384	O[C@@H]([C@H]1COCC(=O)N1Cc1ccc(cc1)C(F)(F)F)c1ccc(NC(=O)c2cccs2)cc1	490.503	4.4802	4	2	78.87	6	3	0	0.511025	none	none	high	none
385	N(C(=O)NC[C@@H]1[C@H]([C@H]2O[C@@H](CC(=O)NCc3ccc(F)cc3)C[C@H]2O1)O)C1CCCCC1	449.523	1.7497	5	4	108.92	7	1	0	0.511054	none	none	none	none
386	COC(=O)[C@H](Cc1ccc(OC)cc1)NC(=O)[C@@H]1CN(CCN1C(=O)N1CCOCC1)C(=O)NC(C)C	519.599	0.4519	7	2	129.75	7	1	1	0.511059	none	none	none	none
387	N(C1CCOCC1)C[C@@H]1[C@H]([C@H]2O[C@H](CC(=O)NCCOC)C[C@H]2O1)O	358.435	-0.8065	7	3	98.28	8	0	1	0.511098	none	none	none	none
388	CN(CC=C)C[C@H]1C[N@@]2CC[C@H]1C[C@@H]2CNC(=S)Nc1ccc(cc1)N(C)C	401.624	2.8672	6	2	33.78	8	1	2	0.511104	high	high	none	none	thio-amide/urea
389	CC(C)(C)c1ccc(cc1)c1cc(C[C@H]2CNCC[C@H]2CC(=O)N2CCN(CC2)c2ncccc2)no1	501.675	4.5412	6	1	74.5	6	3	0	0.511108	none	none	none	none
390	N(C(=O)NC[C@@H]1[C@H]([C@H]2O[C@H](CC(=O)N3CCS(=O)(=O)CC3)C[C@H]2O1)O)CCC	419.5	-1.3715	7	3	134.27	6	0	0	0.511117	none	none	none	none
391	CN1CCN(CC1)[C@@H]1[C@H](O)[C@H](CO)O[C@@H]1CNC(=O)Nc1ccc(OC(F)(F)F)cc1	448.442	0.4433	7	4	106.53	6	1	0	0.51114	none	none	none	none
392	CC(C)[C@@H]1C[C@@H](Cc2nnc(o2)c2ccncc2)C(=C[C@H]1CNCc1cccnc1)C	417.557	4.7135	6	1	76.73	8	3	1	0.511167	none	none	none	none
393	NC(=O)[C@H](CC1CCCCC1)NC(=O)[C@@H]1CN(CCN1C(=O)C1CCCCC1)C(=O)Nc1ccccc1	511.667	3.2521	4	3	124.84	7	1	0	0.511197	none	none	none	high
394	c1c(ccc(S(=O)(=O)C)c1)CN[C@@H]1[C@H]2CO[C@@H]([C@H](n3c4cc(c(cc4nc3)OC)OC)[C@H]1O)O2	489.55	1.2725	9	2	121.14	7	3	0	0.511213	none	none	none	none
395	COc1cc2c([nH]c(CO[C@H]3CN(Cc4cn(C)c5c4cccc5)C[C@H]3F)n2)cc1	408.477	3.8023	4	1	55.31	6	4	0	0.511257	none	none	none	none
396	FC(F)(F)c1cc2c(cc1)n1[C@@H](CNCc3c[nH]c4c3cccc4)COCc1n2	400.404	4.3975	3	2	54.87	4	4	0	0.511302	none	none	none	none
397	OC[C@@H]1O[C@H](CNS(=O)(=O)c2cccs2)[C@@H]([C@@H]1O)N1CCN(CC1)c1cc(ccc1)C(F)(F)F	521.583	1.3566	7	3	102.34	7	2	0	0.511303	none	none	none	none
398	COc1ccc(CNC(=O)C[C@@H]2O[C@H](CNC(=O)C3CC3)[C@@H](O)[C@H]2O)cc1	378.425	-0.2831	6	4	117.12	8	1	0	0.511343	none	none	none	none
399	CC1(C)C[C@H](NCc2ccc(CO)o2)[C@@]2(CCC(=O)NC3CC3)CC[C@](C)(O)C[C@@H]12	418.578	3.2563	5	4	94.73	8	1	0	0.511377	none	none	none	none
400	CC(C)(CC(=O)O)CC(=O)N[C@H]1CO[C@@H]2[C@H](CO[C@H]12)Nc1nc(ccn1)c1ccc2OCOc2c1	484.509	1.8262	10	3	141.13	8	2	0	0.511466	none	none	none	high
401	Fc1ccc(CN2Cc3c(C[C@H]2c2nc(no2)c2ccc(Cl)cc2)[nH]cn3)cc1	409.852	4.5518	5	1	70.84	4	4	0	0.511471	none	none	none	none
402	Fc1ccc(cc1Cl)c1noc(n1)[C@@H]1Cc2c(CN1Cc1ccccc1)nc[nH]2	409.852	4.5518	5	1	70.84	4	4	0	0.511471	none	none	none	none
403	C[C@@H](C1CC[C@@]2(C)CC[C@H](NC(=O)c3ccc(cc3)C#N)[C@@H](C)[C@@H]2[C@H]1O)C(=O)NCc1ccc(F)cc1	505.634	4.57158	4	3	102.22	6	2	0	0.511555	none	none	none	none
404	CN(C)Cc1ccccc1c1ccc2[C@@H]3C[C@@H](CN(CCCc4ccccc4)C3)Cn2c1=O	441.619	4.6288	3	0	28.48	7	3	0	0.511577	none	none	none	none
405	C(NCc1cc2c(cccc2)nc1)[C@H]1Cn2c(CO1)ncc2c1ccc2OCCOc2c1	428.492	3.5581	6	1	70.43	5	4	0	0.511653	none	none	none	none
406	CCOC(=O)c1cccc(NC(=O)N2CC[C@@H](CC(=O)NCc3ccc4OCOc4c3)[C@@H](CC)C2)c1	495.576	4.1785	6	2	106.2	8	2	1	0.511659	none	none	none	none
407	Cn1nc(cc1[C@H]1CN2CC[C@H]1C[C@@H]2CNS(=O)(=O)c1ccc(NC(=O)C)cc1)c1cccs1	499.662	3.2633	5	2	96.33	7	3	0	0.511682	none	none	none	none
408	Cn1cc(CNC[C@H]2Cn3c(CO2)ncc3c2ccc(Cl)cc2)c2c1cccc2	406.917	4.3838	3	1	44.01	5	4	0	0.511759	none	none	none	none
409	Cn1cc(CNC[C@H]2Cn3c(CO2)ncc3c2cccc(Cl)c2)c2c1cccc2	406.917	4.3838	3	1	44.01	5	4	0	0.511759	none	none	none	none
410	FC(F)(F)c1cccc(NC(=O)O[C@@H]2CO[C@@H]3[C@H](CO[C@H]23)NC(=S)Nc2ccc(Cl)cc2)c1	501.914	4.4287	7	3	80.85	4	2	1	0.511794	none	none	low	none	thio-amide/urea
411	COc1cc(O)c(CNC2(Cc3noc(CN(C)Cc4ccccc4)c3)COC2)cc1	423.513	3.1221	7	2	79.99	10	3	0	0.511817	none	none	high	none
412	CC(=O)Nc1ccc(CN[C@@H]2CO[C@H](CNS(=O)(=O)c3ccccc3)[C@H]2O)cc1	419.503	0.8414	6	4	116.76	8	2	0	0.511866	none	none	none	none
413	NC(=O)[C@H](CC1CCCCC1)NC(=O)[C@H]1CN(CCN1C(=O)C1CCNCC1)C(=O)c1cccc(F)c1	515.63	1.4188	5	3	124.84	7	1	0	0.511887	none	none	none	none
414	CC[C@H]1CN(CC[C@H]1CC(=O)NCc1cccc2c1cccc2)C(=O)c1cc(Cl)ncc1	449.982	5.083	3	1	62.3	6	3	1	0.511924	none	high	none	none
415	C[C@@]1(CO)[C@H](O)CC[C@@]2(C)[C@H](CC(=O)N3CCCCC3)c3c(C[C@H]12)sc(NC(=O)c1ccc(F)cc1)n3	529.678	4.3526	5	3	102.76	5	2	0	0.512	none	none	none	none	limit! thiazol-2-ylamine
416	C[C@@]1(CO)[C@H](O)CC[C@@]2(C)[C@H](CC(=O)N3CCCCC3)c3c(C[C@H]12)sc(NC(=O)c1cccc(F)c1)n3	529.678	4.3526	5	3	102.76	5	2	0	0.512	none	none	none	none	limit! thiazol-2-ylamine
417	CC(=O)N1CCN(CC1)C(=O)C[C@@H]1c2c(C[C@@H]3[C@](C)(CO)[C@H](O)CC[C@@]13C)sc(NC(=O)c1cccs1)n2	560.742	2.9532	6	3	123.07	5	2	0	0.512036	none	none	none	none	limit! thiazol-2-ylamine
418	COc1cccc(CN2CCC[C@@H](O)[C@@H](C2)NC(=O)c2ccc(OCc3ccccc3)cc2)c1	460.574	4.0295	5	2	71.03	8	3	0	0.5121	none	none	none	none
419	Fc1ccc(OCc2nnc(o2)[C@H]2CCN(Cc3ccc(cc3)C(F)(F)F)C2)cc1	421.394	4.796	5	0	51.39	6	3	1	0.512113	none	none	none	none
420	C(N1CCC[C@H]1c1nc(no1)c1ccc(nc1)n1ccnc1)c1cccs1	378.461	3.7159	6	0	72.87	5	4	0	0.512152	none	none	none	none
421	C1CN(C)CCC1N1CC2(C1)N1[C@@H](C[C@@H](O)C1)C(=O)N(Cc1ccc(C(=O)OC)cc1)C2=O	456.543	-0.0742	8	1	93.63	4	1	2	0.512171	none	none	none	high
422	CC(=O)Nc1ccc(cc1)S(=O)(=O)N1C[C@@H]2C[C@H](C1)c1ccc(/C=C/c3ccc(Cl)cc3)c(=O)n1C2	524.042	4.4385	4	1	88.48	5	3	0	0.512237	none	low	none	none
423	CC(=O)Nc1ccc(cc1)S(=O)(=O)N1C[C@@H]2C[C@H](C1)c1c(/C=C/c3ccc(Cl)cc3)ccc(=O)n1C2	524.042	4.4385	4	1	88.48	5	3	0	0.512237	none	low	none	none
424	Cc1ccc(CN2CCC[C@H]2c2nc(no2)c2ccc(OC3CCCCC3)nc2)cc1	418.541	5.48862	6	0	64.28	6	3	0	0.512276	none	none	none	none
425	O[C@@H]1[C@@H](CNC2CCNCC2)O[C@@H]2C[C@@H](CC(=O)N3CCS(=O)(=O)CC3)O[C@H]12	417.528	-1.7391	8	3	117.2	5	0	0	0.512413	none	none	none	none
426	Fc1ccc(cc1)C(=O)N1Cc2c(C[C@H]1c1nc(no1)c1ccc(Cl)cc1)[nH]cn2	423.835	4.192	5	1	87.91	3	4	0	0.512414	none	none	none	none
427	Cc1ccc(cc1)S(=O)(=O)NC[C@H]1O[C@@H](CC(=O)N2CCN(CC2)c2ccc(F)cc2)[C@H](O)[C@@H]1O	507.584	0.64052	7	3	119.41	7	2	0	0.512468	none	none	none	none
428	COc1ccc(NC(=O)N[C@H]2CO[C@@H]3[C@H](CO[C@H]23)n2cc(CN(C)Cc3ccccc3)nn2)cc1	478.553	2.4477	7	2	102.77	8	3	0	0.512502	none	none	none	none
429	COc1ccc(CNC(=O)C[C@@H]2O[C@H](CNC(=O)c3ccccc3)[C@@H](O)[C@H]2O)cc1	414.458	0.6207	6	4	117.12	8	2	0	0.512525	none	none	none	none
430	CS(=O)(=O)c1ccc(OC[C@H]2C[C@@H](NC(=O)c3nc4ccccc4s3)[C@H](O)[C@@H]2O)cc1	462.549	1.6189	7	3	125.82	6	3	0	0.512555	none	none	none	none
431	O[C@@H]1[C@@H](Cn2cc(CN3CCS(=O)(=O)CC3)nn2)C[C@@H](NCc2nccs2)[C@@H]1O	442.567	-1.1349	9	3	133.47	7	2	0	0.512561	none	none	none	none
432	COCCOc1ccc(cc1)C(=O)N[C@@H]1CN(Cc2ccc(cc2)C(=O)O)CCC[C@H]1O	442.512	2.1653	7	3	108.33	9	2	1	0.512594	none	none	none	none
433	Cc1ccc(cc1)S(=O)(=O)NC[C@H]1O[C@@H](CO)[C@@H](O)[C@H]1N1CCN(CC1)c1ncccn1	463.56	-0.62528	9	3	128.12	7	2	0	0.512649	none	none	none	none
434	O=c1n2C[C@H]3C[C@H](CN(Cc4cc5c(o4)cccc5)C3)c2ccc1c1cncnc1	398.466	3.6708	5	0	64.16	3	4	0	0.512653	none	none	none	none
435	N1(CCN2[C@H](C1)COc1c(NC(=O)C2)cc(cc1)c1cccnc1F)C(=O)Nc1ccc(F)c(c1)F	497.477	3.7151	5	2	86.8	2	3	1	0.512664	none	none	none	high
436	C1(CCC(CC1)N[C@@H]1C[C@@H](O)[C@H](CO)[C@H]1Cc1nc(ncc1)c1cc(C(F)(F)F)ccc1)(F)F	485.497	4.2303	5	3	78.27	6	2	1	0.512755	none	none	none	none
437	COC(=O)c1cc2c(cc1)n1[C@@H](CNCc3nc4c(cccc4)n3C)COCc1n2	405.458	2.5707	6	1	83.2	5	4	1	0.512899	none	none	none	none
438	CC(C)[C@@H]1C[C@@H](Cc2nnc(o2)C(C)(C)C)C(=C[C@H]1CNCCNC(=O)C)C	390.572	3.4899	5	2	80.05	8	1	2	0.512904	none	none	none	none
439	CC(C)C[C@@H]1N[C@@H](Cc2cn(CC=C)c3c2c1ccc3)C(=O)NCc1ccc(F)cc1	419.544	4.8843	2	2	46.06	7	3	1	0.512936	none	none	none	none
440	FC(F)(F)Oc1ccc(CN2c3c(O[C@H]4C[C@H](N(C4)C(=O)c4ccccc4)C2=O)cccc3)cc1	482.458	4.7941	4	0	59.08	4	3	0	0.512955	none	none	none	high
441	CC(C)[C@@H]1C[C@@H](Cc2nc3c([nH]2)cccc3)C(=C[C@H]1CNC(=O)CCCC(=O)O)C	411.546	4.3311	4	3	95.08	9	2	1	0.512963	none	none	none	none
442	Fc1cnc(cc1)c1noc(n1)[C@@H]1CCCN1Cc1cc2c(cccc2)nc1	375.407	4.156	6	0	67.94	4	4	0	0.512971	none	none	none	none
443	CN(C)c1ccc(cc1)c1ccnc(N[C@H]2CO[C@@H]3[C@H](CO[C@H]23)NC(=O)COc2ccccc2)n1	475.549	2.3515	8	2	97.84	8	3	0	0.513053	none	high	none	none
444	C=CCNC(=O)N[C@H]1C[C@@H]2N(C1)C(=O)c1cc(/C=C/c3ccccc3)ccc1NC2=O	416.481	2.8774	3	3	90.54	5	2	2	0.513102	high	high	none	high
445	COC(=O)[C@H](Cc1ccc(OC)cc1)NC(=O)[C@H]1CN(CCN1S(=O)(=O)C)C(=O)c1cnccc1	504.565	0.0767	8	1	135.21	8	2	1	0.513113	none	none	none	none
446	Cc1nn(c(C)c1[C@H]1C[C@H](NC(=O)NCc2ccccc2)C=C1)c1cc(Cl)c(C)cc1	434.971	5.36246	2	2	58.95	5	3	1	0.513164	none	none	none	high
447	COc1ccccc1NC(=O)NC[C@H]1O[C@H](Cc2noc(c2)c2ncccc2)CC[C@@H]1O	438.484	3.0179	7	3	118.74	7	3	0	0.513195	none	none	none	none
448	COC(=O)[C@@H]1Cc2c(CN1S(=O)(=O)c1ccc(cc1)C#N)n(Cc1ccc(OC)cc1)cn2	466.519	2.10028	7	0	114.52	6	3	1	0.513205	none	none	none	none
449	CC(=O)c1ccc(NC(=O)NC[C@H]2C[C@@H]3CCN2C[C@@H]3c2cc(nc(C)n2)c2ccco2)cc1	459.55	4.24712	6	2	100.36	6	3	1	0.513225	high	low	none	none
450	Cc1cc2c(oc(n2)[C@H]2CCN(Cc3cc4c(o3)cccc4)C2)cc1	332.403	4.87192	4	0	42.41	3	4	0	0.513261	none	none	low	none
451	CN(CCc1ccccc1)[C@@H]1[C@H](O)[C@H](CO)O[C@@H]1CNC(=O)Nc1cc(Cl)ccc1	433.936	2.1252	5	4	94.06	8	2	0	0.513303	none	none	none	none
452	c1(ccc(cc1)CN1CCC(CC1)(O)c1nc(sc1)CN(Cc1cccnc1)C)C(F)(F)F	476.568	4.6725	5	1	52.49	7	3	0	0.513305	none	none	none	none
453	c1(ccccc1C(F)(F)F)CN1CCC(CC1)(O)c1nc(sc1)CN(Cc1cccnc1)C	476.568	4.6725	5	1	52.49	7	3	0	0.513305	none	none	none	none
454	Cn1cc(CNC[C@H]2Cn3c(CO2)ncc3c2ccc3OCCOc3c2)c2c1cccc2	430.508	3.5016	5	1	62.47	5	4	0	0.513321	none	none	none	none
455	CC(C)NC(=O)NC[C@H]1O[C@@H](CC(=O)N2CCN(CC2)c2ccc(F)cc2)[C@H](O)[C@@H]1O	438.5	0.0612	6	4	114.37	6	1	0	0.513375	none	none	none	none
456	O[C@H]1[C@@H](O)[C@H](CC(=O)NC2CC2)O[C@@H]1CNC(=O)C1CC1	298.339	-1.3295	5	4	107.89	6	0	0	0.513389	none	none	none	none
457	COC(=O)[C@H](Cc1ccc(OC)cc1)NC(=O)[C@@H]1CN(CCN1C(=O)C1CCCCC1)C(=O)NC(C)C	516.639	2.1066	6	2	117.28	8	1	1	0.513395	none	none	none	high
458	CC(C)NC(=O)C[C@@H]1O[C@H](CNC(=O)Nc2ccc(C)cc2)[C@@H](O)[C@H]1O	365.43	0.52042	5	5	119.92	6	1	0	0.513423	none	none	none	none
459	COC[C@@H]1C[C@@H](CN1C(=O)NCCc1cccs1)n1cc(NC(=O)c2cc(F)ccc2)cn1	471.558	3.5501	4	2	88.49	8	3	0	0.513466	none	none	none	none
460	CC(C)NC(=O)NC[C@H]1O[C@@H](CO)[C@@H](O)[C@H]1N1CCN(CC1)c1cc(ccc1)C(F)(F)F	460.497	1.0242	6	4	97.3	6	1	0	0.513491	none	none	none	none
461	COc1ccc(cc1)c1nn(C)c(c1)[C@H]1CN2CC[C@H]1C[C@@H]2CNC(=S)Nc1ccccc1	461.635	4.2601	6	2	54.35	6	3	1	0.513525	none	none	none	none	thio-amide/urea
462	COc1c(cccc1)c1nn(C)c(c1)[C@H]1CN2CC[C@H]1C[C@@H]2CNC(=S)Nc1ccccc1	461.635	4.2601	6	2	54.35	6	3	1	0.513525	none	none	none	none	thio-amide/urea
463	O[C@@H]1C[C@H](N(Cc2ccc(cc2)[N+](=O)[O-])C1)c1nc(Cc2ccccc2)no1	380.404	2.8765	7	1	105.53	6	3	2	0.513575	none	none	none	none	aromatic nitro
464	c1(noc(c1)CN[C@@H]1[C@H]2CO[C@@H]([C@H](n3cnc4ccccc34)[C@H]1O)O2)c1ccccc1	418.453	2.5068	7	2	94.57	5	4	0	0.513598	none	none	none	none
465	NC(=O)[C@@H](Cc1cccnc1)NC(=O)[C@H]1CN(CCN1C(=O)NC1CCCCC1)C(=O)c1cnccc1	507.595	0.8581	6	3	150.62	7	2	0	0.513626	none	none	none	none
466	CCC(CC)C(=O)NC[C@H]1O[C@@H](CC(=O)NC(C)C)[C@H](O)[C@@H]1O	330.425	-0.0573	5	4	107.89	8	0	0	0.51363	none	none	none	none
467	CN(Cc1cc(C[C@H]2CNCC[C@H]2CC(=O)N2CCN(CC2)c2ncccc2)no1)c1ccccc1	488.636	3.2131	7	1	77.74	8	3	0	0.513756	none	none	none	none
468	COCCN[C@H]1[C@@H]2OC[C@@H](O2)[C@@H](NC(=O)Nc2ccc(OC)cc2)[C@@H]1O	367.402	-0.0941	7	4	110.31	7	1	1	0.513789	none	none	none	none
469	COCCN[C@H]1[C@@H]2OC[C@@H](O2)[C@@H](NC(=O)Nc2cccc(OC)c2)[C@@H]1O	367.402	-0.0941	7	4	110.31	7	1	1	0.513789	none	none	none	none
470	O[C@H]1C(O)[C@H](CC(=O)N2CCN(CC2)c2ccccc2)O[C@@H]1CNS(=O)(=O)c1ccc(Cl)cc1	510.012	0.8464	7	3	119.41	7	2	0	0.513807	none	none	none	none
471	OC(=O)C[C@@H]1CCN(C[C@@H]1CCN1CCC(CC1)n1c(=O)[nH]c2c1cccc2)C(=O)c1ccccc1	490.604	3.6098	5	2	98.64	7	3	0	0.513892	none	none	none	none
472	c1c(cn(n1)C)CNC(=O)C[C@@H]1C[C@H]2O[C@H](CNC(=O)Nc3cccs3)[C@H]([C@H]2O1)O	435.506	0.5954	6	4	126.74	7	2	0	0.513913	none	none	none	none
473	OC[C@@H]1[C@H](OCC(=O)N1Cc1cccnc1)c1ccc(NC(=O)NCc2ccccc2)cc1	446.507	2.8643	5	3	103.79	7	3	0	0.513946	none	none	high	none
474	Cn1ccnc1CN1[C@H](CO)[C@H](OCC1=O)c1ccc(NC(=O)NCc2ccccc2)cc1	449.511	2.2028	5	3	108.72	7	3	0	0.513987	none	none	high	none
475	O[C@@H]([C@H]1COCC(=O)N1Cc1ccccc1F)c1ccc(NC(=O)Nc2ccccc2)cc1	449.482	3.9307	4	3	90.9	6	3	0	0.51402	none	none	high	none
476	O[C@@H]([C@H]1COCC(=O)N1Cc1ccc(F)cc1)c1ccc(NC(=O)Nc2ccccc2)cc1	449.482	3.9307	4	3	90.9	6	3	0	0.51402	none	none	high	none
477	OC[C@@H]1[C@H](OCC(=O)N1Cc1ccc(F)cc1)c1ccc(NC(=O)Nc2ccccc2)cc1	449.482	3.9307	4	3	90.9	6	3	0	0.51402	none	none	high	none
478	CC(C)[C@@H]1C[C@@H](CC(=O)NCc2ncccc2)C(=C[C@H]1CNC(=O)COc1ccccc1)C	449.595	4.1377	4	2	80.32	10	2	1	0.514021	none	none	none	none
479	CC(C)[C@@H]1C[C@@H](CC(=O)NCc2cccnc2)C(=C[C@H]1CNC(=O)COc1ccccc1)C	449.595	4.1377	4	2	80.32	10	2	1	0.514021	none	none	none	none
480	COC(=O)[C@@H]1Cc2c(CN1C(=O)c1ccc(cc1)C(F)(F)F)n(Cc1ccc(OC)cc1)cn2	473.451	3.6989	5	0	73.66	5	3	1	0.514063	none	none	none	none
481	O[C@H]1[C@@H](O)[C@H](CC(=O)NC2CC2)O[C@@H]1CNS(=O)(=O)c1ccc(Cl)cc1	404.872	-0.2238	6	4	124.96	7	1	0	0.514097	none	none	none	none
482	COCCNC(=O)CC[C@]12CC[C@](C)(O)C[C@H]1C(C)(C)C[C@@H]2NC(=O)c1ccc(cc1)C#N	455.599	3.16688	5	3	111.45	8	1	1	0.514147	none	none	none	none
483	COc1ccc(cc1)n1nc(C)c([C@@H]2C[C@H](OC(=O)N[C@H](C)c3ccccc3)C=C2)c1C	431.536	5.39724	4	1	65.38	6	3	1	0.514165	none	none	none	none
484	CC1(C)C[C@H](NC(=O)c2cccs2)[C@@]2(CCC(=O)NCCN3CCOCC3)CC[C@](C)(O)C[C@@H]12	491.698	3.0425	5	3	90.9	8	1	0	0.514179	none	none	none	none
485	c1(c(cc(cc1)CN[C@@H]1C[C@@H](O)[C@H](CO)[C@H]1Cc1nc(ncc1)c1c(F)cccc1)F)F	443.469	3.2511	5	3	78.27	7	3	0	0.514216	none	none	none	none
486	CC(=O)NC[C@H]1OC[C@H]([C@@H]1O)N(Cc1ccc(cc1)S(=O)(=O)C)Cc1ccc(cc1)S(=O)(=O)C	510.634	0.7602	8	2	130.08	9	2	0	0.514268	none	none	none	none
487	CC[C@H]1CN(CC[C@H]1CC(=O)N[C@@H](CO)CC(C)C)C(=O)Nc1cc(ccc1)C(F)(F)F	457.537	4.4987	3	3	81.67	8	1	0	0.514276	none	none	low	low
488	COC[C@H]1CCCN1C(=O)C[C@@H]1O[C@H](CNS(=O)(=O)c2ccc(Cl)cc2)[C@@H](O)[C@H]1O	462.952	0.135	7	3	125.4	8	1	0	0.514321	none	none	none	none
489	CC(C)NC(=O)C[C@@H]1O[C@H](CNC(=O)Nc2ccccc2)[C@@H](O)[C@H]1O	351.403	0.212	5	5	119.92	6	1	0	0.51433	none	none	none	none
490	CC(C)NC(=O)NC[C@H]1O[C@@H](CC(=O)Nc2ccccc2)[C@H](O)[C@@H]1O	351.403	0.212	5	5	119.92	6	1	0	0.51433	none	none	none	none
491	COc1ccccc1N1CCN(CC1)C(=O)CC[C@]12CC[C@](C)(O)C[C@H]1C(C)(C)C[C@@H]2NC(=O)c1cccnc1	548.728	4.285	6	2	95	7	2	0	0.514359	none	none	none	none
492	NC(=O)[C@H](CC1CCCCC1)NC(=O)[C@@H]1CN(CCN1C(=O)C1CCNCC1)C(=O)c1cnccc1	498.628	0.6747	6	3	137.73	7	1	0	0.514386	none	none	none	none
493	COc1ccc(CN2C[C@@H]3C[C@H](C2)c2ccc(/C=C/c4ccc(Cl)cc4)c(=O)n2C3)cc1	446.978	5.3	3	0	34.47	5	3	0	0.514414	none	none	none	none
494	COC[C@H]1CCCN1C(=O)C[C@@H]1O[C@H](CNC(=O)Nc2cccc(F)c2)[C@@H](O)[C@H]1O	425.457	0.4639	6	4	120.36	7	1	0	0.51442	none	none	none	none
495	O=C(N[C@H]1CO[C@@H]2[C@H](CO[C@H]12)Nc1nc(ccn1)c1ccc(cc1)c1ccccc1)C1CCCCC1	484.6	4.4538	6	2	85.37	6	3	0	0.514427	none	none	none	none
496	COc1cc(NC(=O)N2CCC[C@@H](O)[C@@H](C2)NC(=O)c2ccc(OCCN3CCCC3)cc2)ccc1	496.608	2.957	6	3	103.37	8	2	0	0.514443	none	none	low	none
497	CC(C)[C@@H]1C[C@@H](CC(=O)NCc2cccnc2)C(=C[C@H]1CNS(=O)(=O)c1cccc(c1)C#N)C	480.634	3.79268	5	2	111.95	9	2	1	0.514448	none	none	none	none
498	Cc1ccc(NC(=O)NC[C@H]2O[C@@H](CC(=O)N3CCN(CC3)c3ccccc3)[C@H](O)[C@@H]2O)cc1	468.554	1.34462	6	4	114.37	6	2	0	0.514515	none	none	none	none
499	Fc1ccc(CNC(=O)C[C@@H]2CCNC[C@@H]2Cc2noc(COc3ccccc3)c2)cc1	437.515	3.8674	5	2	76.39	9	3	0	0.514534	none	none	none	none
500	Cc1nc(OC[C@@H]2CN(Cc3ccc(Cl)cc3)[C@@H]3[C@H]2COc2c3cc(F)cc2)ccc1	438.93	5.44322	4	0	34.59	5	3	0	0.51458	none	none	none	none
501	COCC(=O)N[C@H]1CC[C@]2(C)CCC([C@H](C)C(=O)NCCN3CCOCC3)[C@H](O)[C@H]2[C@@H]1C	453.624	1.0254	6	3	100.13	8	0	0	0.514621	none	none	none	none
502	COc1ccc(CNC[C@H]2O[C@H](Cc3noc(c3)c3ccc(OC)cc3)CC[C@@H]2O)cc1	438.524	3.5996	7	2	85.98	9	3	0	0.514649	none	none	none	none
503	COc1ccc(cc1)c1cc(C[C@@H]2CC[C@H](O)[C@@H](CNCc3ccccc3OC)O2)no1	438.524	3.5996	7	2	85.98	9	3	0	0.514649	none	none	none	none
504	COc1ccc(cc1)c1cc(C[C@@H]2CC[C@H](O)[C@@H](CNCc3cc(OC)ccc3)O2)no1	438.524	3.5996	7	2	85.98	9	3	0	0.514649	none	none	none	none
505	COc1ccccc1N1CCN(CC1)[C@H]1[C@@H](CNC(=O)c2ccc(cc2)N(C)C)O[C@@H](CO)[C@H]1O	484.597	0.8024	8	3	97.74	8	2	0	0.514712	none	high	none	none
506	COc1ccc(cc1)S(=O)(=O)NC[C@@H]1C=C(C)[C@H](CC(=O)NC2CCCC2)C[C@H]1C(C)C	462.656	4.277	4	2	84.5	9	1	1	0.514782	none	none	none	none
507	CN(C)c1ccc(cc1)c1ccnc(N[C@H]2CO[C@@H]3[C@H](CO[C@H]23)NC(=O)Nc2ccccc2)n1	460.538	2.978	7	3	100.64	6	3	0	0.514823	none	high	none	none
508	CN(C)c1ccc(cc1)c1ccnc(N[C@H]2CO[C@@H]3[C@H](CO[C@H]23)NS(=O)(=O)c2ccc(C)cc2)n1	495.605	2.44322	8	2	105.68	7	3	0	0.514874	none	high	none	none
509	COc1ccc(cc1)c1cc(C[C@H]2CNCC[C@H]2CC(=O)NCc2ccc3OCOc3c2)no1	463.534	3.5536	7	2	94.85	8	3	0	0.51491	none	none	none	none
510	O[C@@H]1[C@@H](CNS(=O)(=O)c2ccccc2)OC[C@H]1NCc1ccc(cc1)C(=O)O	406.46	0.5812	7	4	124.96	8	2	0	0.51498	none	none	none	none
511	OC[C@@H]1O[C@H](CNS(=O)(=O)c2ccccc2)[C@@H]([C@@H]1O)N1CCN(CC1)c1ncccn1	449.533	-0.9337	9	3	128.12	7	2	0	0.514998	none	none	none	none
512	COc1ccc(NC(=O)N2Cc3c(C[C@H]2c2nc(no2)c2ccncc2)[nH]cn3)cc1	417.429	3.1948	7	2	122.06	4	4	0	0.515006	none	none	none	none
513	c1(ccccc1Cl)CN1CC2(C1)N1[C@@H](C[C@@H](O)C1)C(=O)N(Cc1ccc(C(=O)OC)cc1)C2=O	483.952	1.6852	7	1	90.39	5	2	2	0.515023	none	none	none	high
514	c1cc(ccc1CN[C@@H]1C[C@@H](O)[C@H](CO)[C@H]1Cc1nc(ncc1)c1cnccc1)OC	420.513	2.2374	7	3	100.39	8	3	0	0.515053	none	none	none	none
515	CC(C)[C@@H]1C[C@@H](Cc2nc3c([nH]2)cncc3)C(=C[C@H]1CNS(=O)(=O)c1ccccc1)C	438.597	4.3335	4	2	87.74	7	3	1	0.515055	none	none	none	none
516	COCCNC(=S)NC[C@H]1C[C@@H]2CC[N@]1C[C@@H]2CN1CCSCC1	372.604	0.8561	7	2	39.77	7	0	2	0.515138	none	none	none	none	thio-amide/urea
517	N(Cc1c(C(F)(F)F)cccc1)C[C@@H]1[C@H]([C@H]2O[C@H](CC(=O)NCCOC)C[C@H]2O1)O	432.439	1.2335	6	3	89.05	9	1	1	0.515172	none	none	none	none
518	C(Cc1ccc(OC)cc1)N1[C@H]2[C@H]([C@@H]([C@H](C2)C)CNC(=O)Nc2ccc(cc2)OC(F)(F)F)CC1=O	505.537	4.8311	4	2	79.9	8	2	0	0.515173	none	none	none	none
519	CC(=O)Nc1ccc(cc1)S(=O)(=O)N1C[C@@H]2C[C@H](C1)c1ccc(NC(=O)Cc3ccccc3)c(=O)n1C2	520.611	2.7959	5	2	117.58	6	3	0	0.515178	none	low	none	none
520	CN(Cc1ccccc1)C(=O)C[C@@H]1CCNC[C@@H]1Cc1noc(CN(C)c2ccccc2)c1	446.595	4.1279	5	1	61.61	9	3	0	0.515193	none	none	none	none
521	C1N(C(=O)c2c(F)cccc2F)C[C@H]2[C@@H](C1)CC(=O)Nc1cc(c3ccccc3)ccc1OCC2	476.523	5.5214	3	1	58.64	2	3	0	0.515224	none	none	none	high
522	COC(=O)[C@@H]1Cc2c(CN1S(=O)(=O)c1ccc(NC(=O)C)cc1)n(Cc1ccc(Cl)cc1)cn2	502.98	2.8318	6	1	110.6	6	3	1	0.515248	none	none	none	none
523	CC(C)C[C@@H]1N[C@@H](Cc2cn(Cc3noc(C)c3)c3c2c1ccc3)C(=O)NCCN1CCCC1	463.626	3.79952	5	2	75.33	8	3	0	0.515407	none	none	none	low
524	FC(F)(F)c1cccc(c1)c1ccc2[C@@H]3C[C@@H](CN(C3)C(=O)c3ccc4OCOc4c3)Cn2c1=O	482.458	4.5223	4	0	60.77	2	3	0	0.515424	none	none	none	none
525	C[C@@]1(CO)[C@H](O)CC[C@@]2(C)[C@H](CC(=O)NC3CC3)c3c(C[C@H]12)sc(NC(=O)C1CCC1)n3	461.628	2.9659	5	4	111.55	6	1	0	0.515439	none	none	none	none	limit! thiazol-2-ylamine
526	CC(C)C[C@@H]1N[C@@H](Cc2c[nH]c3c2c1ccc3)C(=O)N1CCC(CC1)NC(=O)c1ccccc1	458.606	4.1904	3	3	77.23	5	3	0	0.515455	none	none	none	none
527	COc1ccc(CNC(=O)C[C@@H]2C[C@@H](C(C)C)[C@H](CNC(=O)C3CCCC3)C=C2C)cc1	440.628	4.8625	3	2	67.43	9	1	1	0.515457	none	none	none	none
528	O[C@H]1C[C@](CNC(=O)c2nc3c([nH]2)cccc3)(COc2cccnc2)C[C@H]1O	382.42	1.2687	6	4	120.36	6	3	0	0.515472	none	none	none	none
529	CC(C)NC(=O)NC[C@H]1O[C@@H](CO)[C@@H](O)[C@H]1N1CCN(C)CC1	330.429	-1.5694	6	4	97.3	5	0	0	0.515486	none	none	none	none
530	O[C@@H]1C[C@H](N(Cc2cccc(c2)C#N)C1)c1nc(no1)c1cccc(c1)[N+](=O)[O-]	391.387	2.82438	8	1	129.32	5	3	2	0.51552	none	none	none	none	aromatic nitro
531	Fc1ccc(cc1)C(=O)N1C[C@@H]2C[C@H](C1)c1ccc(NC(=O)c3ccc(cc3)C(F)(F)F)c(=O)n1C2	499.464	4.518	3	1	71.41	3	3	1	0.515578	none	none	none	none
532	O=C(Nc1ccc2[C@@H]3C[C@@H](CN(C3)C(=O)c3ccc(cc3)c3ccccc3)Cn2c1=O)C1CCCCC1	495.623	5.2936	3	1	71.41	4	3	0	0.515684	none	none	none	none
533	Cc1ccc(cc1)S(=O)(=O)Cc1noc(n1)[C@@H]1C[C@@H](O)CN1Cc1cccc(OC(F)(F)F)c1	497.495	3.55842	8	1	105.76	7	3	0	0.51571	none	none	none	none
534	OC(=O)c1cccc(c1)C(=O)N1C[C@@H]2C[C@H](C1)c1ccc(NS(=O)(=O)c3ccc(Cl)cc3)c(=O)n1C2	527.986	3.2602	6	2	125.78	5	3	0	0.515715	none	none	none	none
535	OC(=O)C[C@@H]1CCN(C[C@@H]1CCN1CCN(CC1)c1cc(ccc1)C(F)(F)F)C(=O)c1ccc(F)cc1	521.555	4.6098	5	1	64.09	7	2	1	0.515727	none	none	none	none
536	OC(=O)C[C@@H]1CCN(C[C@@H]1CCN1CCN(CC1)c1ccc(F)cc1)C(=O)c1ccc(cc1)C(F)(F)F	521.555	4.6098	5	1	64.09	7	2	1	0.515727	none	none	none	none
537	COc1ccc(cc1)C(=O)N1C[C@@H]2C[C@H](C1)c1ccc(c(=O)n1C2)c1ccc(OC(F)(F)F)cc1	484.474	4.682	4	0	60.77	4	3	0	0.51574	none	none	high	none
538	FC(F)(F)Oc1ccc(CN2c3c(O[C@H]4C[C@H](N(Cc5nccs5)C4)C2=O)cccc3)cc1	475.492	4.6104	5	0	54.9	5	3	0	0.515742	none	none	none	high
539	NC(=O)[C@H](CC1CCCCC1)NC(=O)[C@@H]1CN(CCN1C(=O)NC1CCCCC1)C(=O)c1cnccc1	512.655	2.1908	5	3	137.73	7	1	0	0.515753	none	none	none	none
540	Cn1cc(CN2CCC[C@H]2c2nc(no2)c2ncc(F)cc2)c2c1cccc2	377.423	4.0995	5	0	59.98	4	4	0	0.515763	none	none	none	none
541	COc1ccc(CN2C[C@@H]3C[C@H](C2)c2ccc(c(=O)n2C3)c2ccc(SC)cc2)cc1	432.589	4.8651	4	0	34.47	5	3	1	0.515788	none	none	none	none
542	COc1ccc(CN2C[C@@H]3C[C@H](C2)c2c(ccc(=O)n2C3)c2ccc(SC)cc2)cc1	432.589	4.8651	4	0	34.47	5	3	1	0.515788	none	none	none	none
543	CCOC(=O)C[C@@H]1C[C@@H](C(C)C)[C@H](CNS(=O)(=O)c2cccs2)C=C1C	399.578	3.8342	4	1	72.47	8	1	2	0.515864	none	none	none	none
544	COC(=O)[C@@H]1Cc2c(CN1CCCc1ccccc1)n(Cc1ccc(Cl)cc1)cn2	423.944	4.1173	4	0	47.36	7	3	1	0.515912	none	none	none	none
545	Fc1cc(F)c(NC(=O)N[C@H]2C[C@@H]3N(C2)[C@H](CCC(=O)NCC#C)CNC3=O)cc1	419.432	0.5572	4	4	102.57	6	1	1	0.515977	none	none	none	none
546	O[C@@H]([C@H]1COCC(=O)N1Cc1ccccc1F)c1ccc(NC(=O)CCc2ccccc2)cc1	462.521	3.858	4	2	78.87	8	3	0	0.51603	none	none	high	none
547	O[C@@H]1[C@@H](Cn2cc(CN3CCS(=O)(=O)CC3)nn2)C[C@@H](NCc2cccnc2)[C@@H]1O	436.538	-1.1964	9	3	133.47	7	2	0	0.516053	none	none	none	none
548	CN(C)CCN(C)[C@@H]1[C@H](O)[C@H](CO)O[C@@H]1CNC(=O)Nc1cc(Cl)ccc1	400.907	0.4441	6	4	97.3	8	1	0	0.516085	none	none	none	none
549	Fc1ccc(c2c[nH]c(n2)[C@@H]2COCCN2Cc2c[nH]c3c2cccc3)c(F)c1	394.425	4.4097	3	2	56.94	4	4	0	0.516093	none	none	none	none
550	COc1ccc(cc1)S(=O)(=O)N1C[C@@H]2C[C@H](C1)c1ccc(c(=O)n1C2)c1ccccc1CN(C)C	493.629	3.3935	5	0	71.85	6	3	0	0.516094	none	low	none	none
551	COc1c(cccc1)C(=O)NC[C@@H]1C=C(C)[C@H](CC(=O)N2CCN(CC2)c2ncccc2)C[C@H]1C(C)C	504.675	4.4135	5	1	74.77	8	2	1	0.516109	none	none	none	none
552	CC(C)[C@@H]1C[C@@H](CC(=O)NC2CCCC2)C(=C[C@H]1CNC(=O)CCC(=O)O)C	392.54	3.2709	4	3	95.5	9	0	1	0.516123	none	none	none	none
553	COc1ccc(CN2Cc3c(C[C@H]2c2nc(Cc4ccccc4)no2)[nH]cn3)cc1	401.47	3.6917	6	1	80.07	6	4	0	0.516139	none	none	none	none
554	CN(Cc1cc(C[C@@H]2C[C@H](NC(=O)COc3ccccc3)C2(C)C)no1)c1ccccc1	433.552	4.4634	5	1	67.6	9	3	0	0.516166	none	none	none	none
555	COC(=O)[C@H](Cc1ccc(OC)cc1)NC(=O)[C@H]1CN(CCN1C(=O)NC(C)C)C(=O)c1cnccc1	511.579	1.2351	7	2	130.17	8	2	1	0.516182	none	none	none	none
556	Cc1nc(OC[C@@H]2CN(Cc3ccc(cc3)C(F)(F)F)[C@@H]3[C@H]2COc2c3cccc2)ccn1	455.48	5.06452	5	0	47.48	5	3	0	0.516227	none	none	none	none
557	COc1ccc(cc1OC)c1nn(C)c(c1)[C@H]1CN2CC[C@H]1C[C@@H]2COC(=O)Nc1ccccc1	476.577	4.5308	6	1	77.85	7	3	0	0.516236	none	none	none	none
558	COc1ccc(NC(=O)OC[C@H]2C[C@@H]3CCN2C[C@@H]3c2cc(nn2C)c2c(OC)cccc2)cc1	476.577	4.5308	6	1	77.85	7	3	0	0.516236	none	none	none	none
559	N1(C[C@H](C[C@H]1COCC(=O)N(C)C)n1ncc(c1)NC(=O)C)Cc1cc(no1)c1ccccc1	466.542	2.4169	7	1	105.73	9	3	0	0.51626	none	none	none	none
560	COc1ccc(cc1)C(=O)N1CC[C@@H](CC(=O)O)[C@@H](CCN2CCN(CC2)c2cc(ccc2)C(F)(F)F)C1	533.591	4.4793	6	1	73.32	8	2	0	0.516267	none	none	none	none
561	CC(C)[C@@H]1C[C@@H](Cc2nnc(o2)c2cnccc2)C(=C[C@H]1CN(C)CC#C)C	378.52	4.0937	5	0	55.05	7	2	2	0.516321	none	none	none	none
562	COCCOc1cc(ccn1)c1noc(n1)[C@@H]1CCCN1Cc1ccc(cc1)C#N	405.458	3.36558	8	0	97.3	8	3	1	0.516335	none	none	none	none
563	COCCOc1c(cccn1)c1noc(n1)[C@@H]1CCCN1Cc1cccc(c1)C#N	405.458	3.36558	8	0	97.3	8	3	1	0.516335	none	none	none	none
564	COCCOc1cc(ncc1)c1noc(n1)[C@@H]1CCCN1Cc1ccc(cc1)C#N	405.458	3.36558	8	0	97.3	8	3	1	0.516335	none	none	none	none
565	COCCOc1ccc(cn1)c1noc(n1)[C@@H]1CCCN1Cc1cccc(c1)C#N	405.458	3.36558	8	0	97.3	8	3	1	0.516335	none	none	none	none
566	COCCOc1ccc(cn1)c1noc(n1)[C@@H]1CCCN1Cc1ccc(cc1)C#N	405.458	3.36558	8	0	97.3	8	3	1	0.516335	none	none	none	none
567	O=C(CC[C@@H]1CNC(=O)[C@@H]2C[C@@H](CN12)NC(=S)NC1CC1)N1CCN(CC1)c1ncccc1	471.631	0.0782	8	3	92.84	6	1	1	0.51634	none	none	none	none	thio-amide/urea
568	S=C(N[C@H]1CO[C@@H]2[C@H](CO[C@H]12)Nc1nc(ccn1)c1cccs1)Nc1ccccc1	439.566	3.1384	8	3	80.33	5	3	1	0.516437	none	none	none	none	thio-amide/urea
569	COc1ccc(cc1OC)c1nn(C)c(c1)[C@H]1CN2CC[C@H]1C[C@@H]2CNC(=O)c1ccc2OCOc2c1	504.587	3.4408	7	1	87.08	7	3	0	0.516461	none	none	none	none
570	COC[C@H]1CCCN1C[C@H]1C[N@@]2CC[C@H]1C[C@@H]2CNC(=S)NCCN1CCOCC1	439.67	0.6039	8	2	52.24	9	0	1	0.516475	none	none	none	none	thio-amide/urea
571	CN(Cc1cc(C[C@H]2CNCC[C@H]2CC(=O)N2CCc3c(C2)cccc3)no1)Cc1ccccc1	472.633	4.0498	5	1	61.61	8	3	0	0.51649	none	none	none	none
572	O=C(NCc1ccc(cc1)C#N)[C@@H]1Cc2c(CN1Cc1cc3c(o1)cccc3)nc[nH]2	411.465	3.27088	5	2	97.95	5	4	0	0.516509	none	none	none	none
573	CC(C)[C@@H]1C[C@@H](CC(=O)NCc2cccnc2)C(=C[C@H]1CNS(=O)(=O)c1ccc(C)cc1)C	469.651	4.22942	4	2	88.16	9	2	1	0.516591	none	none	none	none
574	COc1c(CNC(=O)[C@H]2CN3CCC2C[C@@H]3Cn2cc(nn2)c2ccc(cc2)C(C)(C)C)cccc1	487.648	4.278	5	1	72.28	7	3	0	0.51667	none	none	none	high
575	N(C(=O)NC[C@@H]1[C@H]([C@H]2O[C@H](CC(=O)NCc3ccc(F)cc3)C[C@H]2O1)O)CCC	409.458	0.827	5	4	108.92	8	1	0	0.51669	none	none	none	none
576	CN(C)c1ccc(cc1)C(=O)N[C@H]1C[C@@H](C=C1)c1c(C)n(nc1C)c1ccc(Cl)cc1C	448.998	5.35906	3	1	50.16	5	3	1	0.516717	high	high	low	low
577	c1(ccccc1C(F)(F)F)CN1CCC(CC1)(O)c1nc(sc1)CN1Cc2ccccc2CC1	487.591	5.2038	4	1	39.6	5	3	0	0.516763	none	none	none	none
578	c1cc(ccc1CN[C@@H]1C[C@@H](O)[C@H](CO)[C@H]1Cc1nc(ncc1)c1ccccc1)OC	419.525	2.8424	6	3	87.5	8	3	0	0.516789	none	none	none	none
579	Fc1ccc(cc1)c1cc(CC2(COC2)NCc2cc3c(cccc3)nc2)no1	389.43	4.1302	5	1	60.18	6	4	0	0.516817	none	none	none	none
580	OC[C@@H]1O[C@H](CNS(=O)(=O)c2ccccc2)[C@@H]([C@@H]1O)N1CCN(CC1)c1cc(ccc1)C(F)(F)F	515.554	1.2951	7	3	102.34	7	2	0	0.516823	none	none	none	none
581	COC(=O)[C@@H]1Cc2c(CN1S(=O)(=O)c1cc(ccc1)C(F)(F)F)n(Cc1ccccc1)cn2	479.48	3.2388	5	0	81.5	5	3	1	0.516836	none	none	none	none
582	OC(=O)c1ccccc1C(=O)N1Cc2c(C[C@H]1c1nc(no1)c1ccncc1)[nH]cn2	416.397	2.4927	8	2	138.1	4	4	0	0.516861	none	none	none	none
583	CC(C)C[C@@H]1N[C@@H](Cc2cn(Cc3ccncc3)c3c2c1ccc3)C(=O)NCCN1CCOCC1	475.637	3.1345	5	2	71.42	8	3	0	0.516863	none	none	none	none
584	CC(C)C[C@@H]1N[C@@H](Cc2cn(Cc3ncccc3)c3c2c1ccc3)C(=O)NCCN1CCOCC1	475.637	3.1345	5	2	71.42	8	3	0	0.516863	none	none	none	none
585	CC(=O)c1cccc(NC(=O)O[C@@H]2CO[C@@H]3[C@H](CO[C@H]23)Nc2nc(ccn2)c2cccs2)c1	466.519	3.6031	8	2	111.67	6	3	1	0.516882	none	none	none	none
586	Cc1nn(c(C)c1[C@H]1C[C@H](NS(=O)(=O)c2cccs2)C=C1)c1ccc(cc1)C(F)(F)F	467.538	4.96004	3	1	63.99	5	3	1	0.516886	none	none	none	none
587	Cn1nc(cc1[C@H]1CN2CC[C@H]1C[C@@H]2CNC(=S)Nc1cc(ccc1)C#N)c1ccc(F)cc1	474.609	4.26228	6	2	68.91	5	3	1	0.516894	none	none	none	none	thio-amide/urea
588	COCCOC[C@@]1(CNC(=O)c2nc3c([nH]2)cccc3)C[C@H](O)[C@H](O)C1	363.414	0.4577	6	4	116.7	8	2	1	0.516905	none	none	none	high
589	C1CN(CCC1(O)c1nc(sc1)CN1CCN(CC1)c1ncccc1)C(=O)Nc1ccc(OC)cc1	508.648	3.3844	7	2	94.06	6	3	0	0.51693	none	none	none	none
590	c1ccc(cc1)CCCN1CC[C@@]([C@H]([C@@H]1c1sccc1)NC(=O)c1ccc(F)cc1)(C)O	452.595	4.8164	3	2	52.57	7	3	0	0.516939	none	none	none	none
591	N(C(=O)Nc1cnccc1)C[C@@H]1[C@H]([C@H]2O[C@@H](CC(=O)NCc3ccc(F)cc3)C[C@H]2O1)O	444.463	1.3345	6	4	121.81	7	2	0	0.517002	none	none	none	none
592	COc1ccccc1CN1CC[C@@H](C1)c1nnc(Cc2c[nH]c3c2cccc3)o1	388.471	4.1398	5	1	67.18	6	4	0	0.517062	none	none	none	none
593	COc1ccc(CN2[C@H](COCC2=O)[C@H](O)c2ccc(NC(=O)c3ccc4OCOc4c3)cc2)cc1	490.512	3.1372	7	2	106.56	7	3	0	0.51708	none	none	high	none
594	COCCN(CCOC)CC[C@@H]1CC[C@H](O)[C@H](O1)C(=O)NCC#C	342.436	-0.3708	6	2	80.26	11	0	1	0.517112	none	none	none	none
595	COC(=O)[C@H](Cc1ccc(OC)cc1)NC(=O)[C@@H]1CN(CCN1C(=O)N1CCOCC1)C(=O)c1cccc(F)c1	556.591	1.3134	7	1	117.72	7	2	1	0.517127	none	none	none	none
596	CN(CC#C)C(=O)C[C@@H]1c2c(C[C@@H]3[C@](C)(CO)[C@H](O)CC[C@@]13C)sc(NC(=O)c1cccs1)n2	501.674	3.3541	5	3	102.76	6	2	1	0.517154	none	none	none	none	limit! thiazol-2-ylamine
597	OC[C@@H]1O[C@H](CNC(=O)Nc2cc(Cl)ccc2)[C@@H]([C@@H]1O)N1CCN(CC1)c1ncccc1	461.95	1.1679	7	4	110.19	6	2	0	0.517176	none	none	none	none
598	COc1ccccc1N1CCN(CC1)C(=O)CC[C@]12CC[C@](C)(O)C[C@H]1C(C)(C)C[C@@H]2NC(=O)c1ccco1	537.701	4.483	6	2	95.25	7	2	0	0.517286	none	none	none	none
599	C1C[C@@]([C@H]([C@H](c2ccccc2)N1C(=O)NCc1ccccc1)NC(=O)c1ccc(cc1)F)(C)O	461.537	4.0319	3	3	81.67	5	3	0	0.517315	none	none	none	none
600	COc1ccccc1N1CCN(CC1)[C@H]1[C@@H]2OC[C@@H](O2)[C@@H](NCc2c[nH]c3c2cccc3)[C@@H]1O	464.566	1.9415	7	3	82.22	6	3	0	0.517359	none	none	none	none
601	Fc1ccc(CN2CCC[C@H]2c2nc(no2)c2ccc(OC3CCCCC3)nc2)cc1	422.504	5.3193	6	0	64.28	6	3	0	0.517366	none	none	none	none
602	O[C@H]1CC[C@@H](Cc2noc(COc3ccccc3)c2)O[C@@H]1CNC(=O)c1ccc2OCOc2c1	466.49	2.8633	8	2	112.28	8	3	0	0.517375	none	none	none	none
603	COc1ccc(OC)c(c1)S(=O)(=O)N[C@H]1CO[C@@H]2[C@@H](CO[C@H]12)OC(=O)Nc1cc(ccc1)C(=O)C	506.533	1.9682	9	2	138.49	8	2	1	0.517407	none	none	none	none
604	COc1ccc(OC)c(c1)S(=O)(=O)N[C@H]1CO[C@@H]2[C@@H](CO[C@H]12)OC(=O)Nc1ccc(cc1)C(=O)C	506.533	1.9682	9	2	138.49	8	2	1	0.517407	high	none	none	none
605	COCCNC(=O)CC[C@]12CC[C@](C)(O)C[C@H]1C(C)(C)C[C@@H]2NC(=O)COC	398.544	1.6278	5	3	96.89	9	0	1	0.517476	none	none	none	none
606	CC(=O)NCCNC(=O)[C@H]1CN2CCC1C[C@@H]2Cn1cc(nn1)C(=O)C	362.434	-0.5566	6	2	109.22	7	1	2	0.517523	none	none	none	high
607	COc1ccc(cc1OC)c1nn(C)c(c1)[C@H]1CN2CC[C@H]1C[C@@H]2CNC(=O)Nc1ccccc1	475.593	4.1038	5	2	80.65	7	3	0	0.517555	none	none	none	none
608	CS(=O)(=O)c1ccc(OC[C@]2(CNS(=O)(=O)c3ccc(Cl)cc3)C[C@H](O)[C@H](O)C2)cc1	489.999	1.6028	7	3	130	8	2	0	0.517575	none	none	none	none
609	CCCNC(=O)NC[C@@]1(COc2ccc(cc2)S(=O)(=O)C)C[C@H](O)[C@H](O)C1	400.497	0.6801	6	4	124.96	8	1	0	0.517585	none	none	none	none
610	COc1ccccc1N1CCN(C[C@H]2C[N@@]3CC[C@H]2C[C@@H]3CNC(=S)Nc2cc(Cl)ccc2)CC1	514.139	4.1676	7	2	43.01	7	2	1	0.517632	none	none	none	none	thio-amide/urea
611	CN(Cc1cc(C[C@H]2CNCC[C@H]2CC(=O)Nc2nccs2)no1)Cc1ccccc1	439.585	3.5601	6	2	83.29	9	3	0	0.517696	none	none	none	none	limit! thiazol-2-ylamine
612	COc1ccc(cc1)c1ccnc(N[C@H]2CO[C@@H]3[C@@H](CO[C@H]23)OC(=O)Nc2cccc(OC)c2)n1	478.505	3.3562	9	2	113.06	7	3	0	0.517797	none	none	none	none
613	Cc1cc2c(oc(n2)[C@H]2CCN(Cc3cc4c(cccc4)nc3)C2)cc1	343.43	4.67392	4	0	42.16	3	4	0	0.517809	none	none	none	none
614	COc1ccccc1N1CCN(CC1)C(=O)[C@H]1CN2CCC1C[C@@H]2Cn1cc(nn1)c1cccc(N)c1	501.635	2.5951	7	1	92.75	6	3	1	0.517843	none	none	none	high
615	O[C@H]1[C@@H](O)[C@H](CC(=O)Nc2ccccc2)O[C@@H]1CNS(=O)(=O)c1ccc(Cl)cc1	440.905	1.1363	6	4	124.96	7	2	0	0.517858	none	none	none	none
616	C[C@@H](C1CC[C@@]2(C)CC[C@H](NC(=O)Cc3ccccc3)[C@@H](C)[C@@H]2[C@H]1O)C(=O)NCc1cccs1	482.69	4.5512	3	3	78.43	7	2	0	0.517894	none	none	none	none
617	FC(F)(F)c1cccc(NC(=O)O[C@@H]2CO[C@@H]3[C@H](CO[C@H]23)NS(=O)(=O)c2cccc3c2nccc3)c1	523.489	3.3154	7	2	115.85	5	3	0	0.517902	none	none	none	none
618	Cc1c(CN2[C@H](CO)[C@H](OCC2=O)c2ccc(NC(=O)Nc3ccccc3)cc2)scn1	452.536	3.55652	5	3	103.79	6	3	0	0.517918	none	none	high	none
619	COCCOC[C@@]1(CNS(=O)(=O)c2c(C)onc2C)C[C@H](O)[C@H](O)C1	378.447	-0.26526	8	3	131.12	9	1	1	0.517948	none	none	none	high
620	CC(C)NC(=O)C[C@@H]1O[C@H](CNC(=O)C)[C@@H](O)[C@H]1O	274.317	-1.4736	5	4	107.89	5	0	0	0.517952	none	none	none	none
621	C1N(CC[C@@H]2[C@H]1CCOc1c(NC(=O)C2)ccc(c1)c1cn(nc1)C)C(=O)Nc1ccc(cc1F)F	495.53	4.6466	4	2	88.49	2	3	0	0.517988	none	high	none	none
622	C[C@@]1(CO)[C@H](O)CC[C@@]2(C)[C@H](CC(=O)N3CCOCC3)c3c(C[C@H]12)sc(NC(=O)c1c(F)cccc1F)n3	549.64	3.338	6	3	111.99	5	2	0	0.51803	none	none	none	high	limit! thiazol-2-ylamine
623	O=c1n2C[C@H]3C[C@H](CN(C3)S(=O)(=O)c3cccs3)c2ccc1c1c(CN2CCOCC2)cccc1	511.669	3.217	5	0	71.85	5	3	0	0.518084	none	low	none	none
624	N(C(=O)NC[C@@H]1[C@H]([C@H]2O[C@H](CC(=O)NCCC)C[C@H]2O1)O)c1ccc(OC)cc1	407.467	1.0188	6	4	118.15	8	1	0	0.518162	none	none	none	none
625	C(N1CCC[C@H]1c1nc(no1)c1ccc(nc1)n1ccnc1)c1ccccc1	372.432	3.6544	6	0	72.87	5	4	0	0.518207	none	none	none	none
626	COCCC(=O)N[C@H]1CC[C@]2(C)CCC([C@H](C)C(=O)NCc3cc(F)cc(F)c3)[C@H](O)[C@H]2[C@@H]1C	480.596	3.5617	4	3	87.66	8	1	0	0.518223	none	none	none	none
627	CC(C)NC(=O)N1CCN([C@H](C1)C(=O)N[C@@H](CC1CCCCC1)C(=O)N)C(=O)N1CCOCC1	480.61	0.4833	5	3	137.31	6	0	0	0.518259	none	none	none	none
628	CCCCCC(=O)N1CC[C@@H](CC(=O)NCC=C)[C@@H](CC)C1	308.466	3.1337	2	1	49.41	9	0	2	0.518317	none	none	none	high
629	COc1nc2c(cc1)nc(C[C@@H]1C[C@@H](C(C)C)[C@H](CNC(=O)Cn3cnnn3)C=C1C)[nH]2	438.536	2.1665	7	2	123.5	8	3	1	0.518322	none	none	none	none
630	COCCN(CCOC)C(=O)[C@@H](C)C1CC[C@@]2(C)CC[C@H](NC(=O)c3cncnc3)[C@@H](C)[C@@H]2[C@H]1O	490.645	2.1558	7	2	113.88	10	1	0	0.518327	none	none	none	none
631	CN(CCc1ncccc1)[C@H]1[C@@H](CNS(=O)(=O)c2ccc(Cl)cc2)O[C@@H](CO)[C@H]1O	455.964	0.677	7	3	111.99	9	2	0	0.518341	none	none	none	none
632	C[C@@H](C1CC[C@@]2(C)CC[C@H](NC(=O)c3ccc(cc3)C#N)[C@@H](C)[C@@H]2[C@H]1O)C(=O)NCCN1CCOCC1	510.679	2.56448	6	3	114.69	7	1	0	0.518372	none	none	none	none
633	CCNC(=O)NC[C@@H]1C=C(C)[C@H](CC(=O)NCc2ccc(OC)cc2)C[C@H]1C(C)C	415.578	3.8752	3	3	79.46	9	1	1	0.518429	none	none	none	none
634	COc1ccc(cc1)c1cn2C[C@H](CNCc3cn(C)c4c3cccc4)OCc2n1	402.498	3.739	4	1	53.24	6	4	0	0.518506	none	none	none	none
635	CC[C@H]1CN(CC[C@H]1CC(=O)N1CCC(CC1)C(=O)OC)C(=O)c1cc(Cl)ncc1	435.952	3.025	5	0	79.81	5	1	2	0.518549	none	none	none	none
636	COc1ccc(cc1)S(=O)(=O)N[C@H]1C[C@H](N(C)C1)c1nc(no1)c1ccc(OC(F)(F)F)cc1	498.483	3.3675	8	1	106.79	7	3	0	0.518565	none	none	none	none
637	COc1cc(ccc1)c1c[nH]c(n1)[C@@H]1COCCN1Cc1c[nH]c2c1cccc2	388.471	4.1401	4	2	66.17	5	4	0	0.518578	none	none	none	none
638	[C@@H]12CO[C@@H]([C@H](n3c4cc(c(cc4nc3)OC)OC)[C@@H](O)[C@@H]1NC(=O)Nc1c(cc(cc1)F)F)O2	476.436	2.1791	7	3	116.1	5	3	0	0.518637	none	none	none	none
639	FC(F)(F)Oc1ccc(cc1)c1ccc2[C@@H]3C[C@@H](CN(C3)S(=O)(=O)c3cccs3)Cn2c1=O	496.532	4.2834	4	0	68.61	4	3	0	0.518637	none	low	high	none
640	FC(F)(F)Oc1ccc(cc1)c1c2[C@@H]3C[C@@H](CN(C3)S(=O)(=O)c3cccs3)Cn2c(=O)cc1	496.532	4.2834	4	0	68.61	4	3	0	0.518637	none	low	high	none
641	CS(=O)(=O)N1CCN([C@H](C1)C(=O)N[C@H](Cc1c[nH]c2c1cccc2)C(=O)N)C(=O)C1CCCCC1	503.625	0.7332	5	3	145.67	7	2	0	0.518708	none	none	none	high
642	C1C(C1)CN1CC2(C(=O)N(CC(=O)OC)C(=O)[C@@H]3C[C@@H](O)CN23)C1	337.376	-1.5722	7	1	90.39	4	0	2	0.51875	none	none	none	high
643	FC(F)(F)c1cccc(NC(=O)N[C@H]2CO[C@@H]3[C@H](CO[C@H]23)n2nnnc2Oc2ccc3OCOc3c2)c1	520.424	2.7419	9	2	130.88	5	3	0	0.518755	none	none	none	none
644	COC(=O)[C@H](Cc1ccc(OC)cc1)NC(=O)[C@@H]1CN(CCN1S(=O)(=O)C)C(=O)c1cccc(F)c1	521.567	0.8208	7	1	122.32	8	2	1	0.518799	none	none	none	none
645	COC[C@@H]1C[C@@H](CN1Cc1ccc(cc1)S(=O)(=O)C)n1cc(NC(=O)c2cc(F)ccc2)cn1	486.569	3.14	6	1	93.53	8	3	0	0.518805	none	none	none	none
646	COc1ccc(CN2C[C@H](O)C[C@H]2c2nc(no2)c2ccccc2)c2ccccc12	401.466	4.2063	6	1	71.62	5	4	0	0.518835	none	high	none	none
647	OC(=O)c1ccc(CN2Cc3c(C[C@H]2c2nc(no2)c2ccncc2)[nH]cn3)cc1	402.414	2.8525	8	2	121.03	5	4	0	0.518845	none	none	none	none
648	COc1ccc(NC(=O)N2C[C@@H]3C[C@H](C2)c2ccc(NS(=O)(=O)Cc4ccccc4)c(=O)n2C3)cc1	508.6	3.45	5	2	109.74	6	3	0	0.518883	none	none	none	none
649	COc1ccc(cc1)c1cc(C[C@H]2CNCC[C@H]2CC(=O)N2CCN(CC2)c2ccc(F)cc2)no1	492.595	3.9964	6	1	70.84	7	3	0	0.518895	none	none	none	none
650	COc1ccccc1N1CCN(CC1)C(=O)C[C@@H]1CCNC[C@@H]1Cc1noc(c1)c1ccc(F)cc1	492.595	3.9964	6	1	70.84	7	3	0	0.518895	none	none	none	none
651	COc1ccc(OC)c(c1)S(=O)(=O)NC[C@H]1C[C@@H]2CCN1C[C@@H]2c1cc(nn1C)c1ccco1	486.594	2.8536	7	1	98.83	8	3	0	0.518903	none	none	none	none
652	C1N(C[C@H]2[C@@H](C1)CC(=O)Nc1cc(c3cccnc3)ccc1OCC2)C(=O)Nc1cccc(c1)OC	486.572	5.0385	5	2	92.79	3	3	0	0.519	none	none	none	none
653	[C@@H]12CO[C@@H]([C@H](n3c4cc(c(cc4nc3)OC)OC)[C@@H](O)[C@@H]1NC(=O)Nc1cccc(c1)Cl)O2	474.901	2.5543	7	3	116.1	5	3	0	0.519003	none	none	none	none
654	COCCN1CCN(C[C@@H]2C=C(C)[C@H](Cc3nnc(o3)c3cnccc3)C[C@H]2C(C)C)CC1	453.631	3.7927	7	0	67.52	9	2	1	0.519036	none	none	none	none
655	Fc1ccc(NC(=S)N[C@H]2CO[C@@H]3[C@H](CO[C@H]23)n2nnnc2Oc2ccc3OCOc3c2)cc1	486.485	2.0271	11	2	113.81	5	3	1	0.519045	none	none	none	none	thio-amide/urea
656	Cc1ccc(cc1)c1noc(n1)[C@@H]1Cc2c(CN1C(=O)Nc1ccccc1)nc[nH]2	400.442	4.09962	5	2	99.94	3	4	0	0.519049	none	none	none	none
657	Cc1cc(ccc1)c1noc(n1)[C@@H]1Cc2c(CN1C(=O)Nc1ccccc1)nc[nH]2	400.442	4.09962	5	2	99.94	3	4	0	0.519049	none	none	none	none
658	FC(F)(F)c1cccc(c1)c1ccc2[C@@H]3C[C@@H](CN(C3)S(=O)(=O)c3ccccc3C#N)Cn2c1=O	499.514	4.21378	4	0	83.17	3	3	0	0.519077	none	low	none	none
659	Cn1nc(cc1[C@H]1CN2CC[C@H]1C[C@@H]2CNS(=O)(=O)c1ccc(NC(=O)C)cc1)c1ccccc1	493.633	3.2018	5	2	96.33	7	3	0	0.519122	none	none	none	none
660	C[C@@H](C1CC[C@@]2(C)CC[C@H](NC(=O)c3ccncc3)[C@@H](C)[C@@H]2[C@H]1O)C(=O)NCc1ccccc1Cl	498.067	4.6092	4	3	91.32	6	2	0	0.519153	none	none	none	none
661	C[C@@H](C1CC[C@@]2(C)CC[C@H](NC(=O)c3ncccc3)[C@@H](C)[C@@H]2[C@H]1O)C(=O)NCc1ccccc1Cl	498.067	4.6092	4	3	91.32	6	2	0	0.519153	none	none	none	none
662	CC(C)[C@@H]1C[C@@H](Cc2nc3c([nH]2)cc(F)cc3)C(=C[C@H]1CNC(=O)COCC(=O)O)C	431.508	3.3165	5	3	104.31	9	2	1	0.519185	none	none	none	none
663	COC[C@H]1CCCN1[C@@H]1[C@H](O)[C@H](CO)O[C@@H]1CNC(=O)COC	332.397	-1.651	7	3	100.49	8	0	0	0.519237	none	none	none	none
664	CSc1ccc(cc1)c1ccc2NC(=O)[C@@H]3C[C@H](CCN3C(=O)c2c1)NC(=O)c1cccs1	477.611	4.4923	4	2	78.51	4	3	1	0.51925	high	high	none	none
665	c1c(cn(n1)C)CNC(=O)C[C@@H]1C[C@H]2O[C@H](CNCc3c(nccc3)OC)[C@H]([C@H]2O1)O	431.493	-0.0944	8	3	119.76	9	2	0	0.519293	none	none	none	none
666	c1cnc(CNC(=O)C[C@H]2O[C@@H]3[C@@H]([C@H](O[C@@H]3C2)CNCc2cccnc2OC)O)n1C	431.493	-0.0944	8	3	119.76	9	2	0	0.519293	none	none	none	none
667	O=S(=O)(N[C@H]1CO[C@@H]2[C@H](CO[C@H]12)n1nnnc1Oc1ccc2OCOc2c1)c1ccccc1C#N	498.477	0.75158	11	1	159.71	6	3	0	0.51933	none	none	none	none
668	N#Cc1cc(CN2CCC[C@H]2c2nc(no2)c2ccc(OC3CCCCC3)nc2)ccc1	429.524	5.05188	7	0	88.07	6	3	0	0.519389	none	none	none	none
669	COCC(=O)NC[C@H]1OC[C@@H](NCc2ccc(cc2)C(=O)O)[C@@H]1O	338.36	-0.6347	7	4	117.12	8	1	0	0.519417	none	none	none	none
670	CC(=O)c1ccc(NC(=O)N2C[C@@H]3C[C@H](C2)c2ccc(NC(=O)Cc4ccccc4)c(=O)n2C3)cc1	484.556	3.8833	4	2	100.51	5	3	1	0.519462	high	low	none	none
671	CC1(C)[C@H](Cc2noc(CN3CCN(CC3)c3ccccc3)c2)C[C@@H]1NC(=O)c1cccc(F)c1	476.596	4.5231	5	1	61.61	7	3	0	0.519471	none	none	none	none
672	O=C(Nc1cc(ccc1)C#N)O[C@@H]1CO[C@@H]2[C@H](CO[C@H]12)n1nnnc1c1ccc(CN2CCOCC2)cc1	517.546	1.99998	10	1	136.65	6	3	0	0.519494	none	none	none	none
673	O[C@H]1[C@@H](O)[C@H](CC(=O)Nc2ccccc2)O[C@@H]1CNC(=O)Nc1ccccc1	385.42	1.3261	5	5	119.92	6	2	0	0.519534	none	none	none	none
674	Fc1ccc(c2c[nH]c(n2)[C@@H]2COCCN2Cc2cc3c(cccc3)nc2)c(F)c1	406.436	4.4766	4	1	54.04	4	4	0	0.519557	none	none	none	none
675	C[C@@H](C1CC[C@@]2(C)CC[C@H](NC(=O)C3CCCCC3)[C@@H](C)[C@@H]2[C@H]1O)C(=O)NC1CCCCC1	460.703	4.9598	3	3	78.43	5	0	0	0.519558	none	none	none	none
676	CC(C)(CC(=O)O)CC(=O)N[C@H]1C[C@@H]2N(C1)C(=O)c1c(NC2=O)ccc(c1)c1cc(ccc1)C(F)(F)F	517.504	3.9148	5	3	115.81	6	2	0	0.519586	high	high	none	high
677	Oc1ccc(/C=C/c2ccc3NC(=O)[C@@H]4[C@H](CCN4C(=O)c3c2)NC(=O)c2cnccn2)cc1	455.474	2.3178	6	3	124.52	4	3	1	0.519589	high	high	high	high
678	CSc1cccc(NC(=O)NC[C@H]2C[C@@H]3CC[N@]2C[C@@H]3CN(C)CC=C)c1	388.581	3.3582	4	2	47.61	8	1	2	0.519592	none	none	none	none
679	COc1ccc(cc1)S(=O)(=O)N1C[C@@H]2C[C@H](C1)c1ccc(NS(=O)(=O)c3cc(F)ccc3)c(=O)n1C2	533.603	2.6048	6	1	114.78	6	3	0	0.519606	none	low	none	none
680	c1c(ccc(S(=O)(=O)C)c1)CN1CC[C@@]([C@H]([C@@H]1c1sccc1)NC(=O)c1ccc(F)cc1)(C)O	502.633	3.7873	5	2	86.71	6	3	0	0.519668	none	none	none	none
681	OC[C@H]1C[C@@H](NC2CCOCC2)[C@H](O)[C@@H]1O	231.292	-1.1424	5	4	81.95	3	0	0	0.519673	none	none	none	none
682	N(C(=O)NC[C@@H]1[C@H]([C@H]2O[C@H](CC(=O)N3CCS(=O)(=O)CC3)C[C@H]2O1)O)c1ccc(OC)cc1	483.543	-0.2504	8	3	143.5	6	1	0	0.519694	none	none	none	none
683	CC(=O)Nc1ccc(cc1)S(=O)(=O)Nc1ccc2[C@@H]3C[C@@H](CN(Cc4ccc(F)cc4)C3)Cn2c1=O	510.591	3.3659	5	2	100.51	6	3	0	0.519701	none	none	none	none
684	Fc1ccc(cc1)C(=O)N1Cc2c(C[C@H]1c1nc(no1)c1cc3c(OCO3)cc1)[nH]cn2	433.399	3.2673	7	1	106.37	3	4	0	0.519749	none	none	none	none
685	COc1cc(OC)cc(NC(=O)N[C@H](C)c2c(C(=O)O)c(no2)c2ccccc2)c1	411.414	3.9397	7	3	122.92	7	3	0	0.519762	high	none	none	none
686	N(C(=O)NC[C@@H]1[C@H]([C@H]2O[C@H](CC(=O)NCc3ccc(F)cc3)C[C@H]2O1)O)c1sccc1	449.504	2.001	5	4	108.92	7	2	0	0.51978	none	none	none	none
687	O[C@@H]1C[C@@H]([C@H]2SC(=N[C@H]2[C@H]1O)Nc1cc2c(OCO2)cc1)C(=O)NCCN1CCCCC1	462.572	1.011	8	4	115.65	5	1	0	0.519782	none	none	none	none
688	c12ccccc1c(OC)ccc2CN1CC2(C1)N1[C@@H](C[C@@H](O)C1)C(=O)N(Cc1ccc(OC)cc1)C2=O	501.583	2.4156	7	1	82.55	6	3	1	0.519786	none	high	none	high
689	CC(C)[C@@H]1C[C@@H](Cc2nc3c([nH]2)cc(C)cc3)C(=C[C@H]1CNC(=O)COCC(=O)O)C	427.545	3.48582	5	3	104.31	9	2	1	0.519834	none	none	none	none
690	CC(C)[C@@H]1C[C@@H](Cc2nc3c([nH]2)c(C)ccc3)C(=C[C@H]1CNC(=O)COCC(=O)O)C	427.545	3.48582	5	3	104.31	9	2	1	0.519834	none	none	none	high
691	O[C@@H]1[C@@H](CNC2CCNCC2)O[C@@H]2C[C@@H](CC(=O)NCCC)O[C@H]12	341.452	-0.4699	6	4	91.85	7	0	0	0.51986	none	none	none	none
692	OC(=O)CC1(CC(=O)N[C@H]2CO[C@@H]3[C@H](CO[C@H]23)Nc2nc(ccn2)c2cccc(F)c2)CCCC1	484.528	2.7708	8	3	122.67	8	2	0	0.519872	none	none	none	none
693	C[C@@]1(CO)[C@H](O)CC[C@@]2(C)[C@H](CC(=O)N3CCOCC3)c3c(C[C@H]12)sc(NC(=O)OCC=C)n3	493.626	2.542	7	3	121.22	6	1	1	0.519917	none	none	none	high	limit! thiazol-2-ylamine
694	CC(C)[C@@H]1C[C@@H](CC(=O)NCCN(C)C)C(=C[C@H]1CNS(=O)(=O)c1ccc(cc1)C#N)C	460.644	2.75908	5	2	102.3	10	1	1	0.519984	none	none	none	none
695	O=C(CC[C@@H]1CNC(=O)[C@@H]2C[C@@H](CN12)NC(=S)Nc1ccccc1)Nc1ccccc1	437.569	2.3332	6	4	85.5	6	2	1	0.519985	none	none	none	none	thio-amide/urea
696	CC(C)c1ccc(cc1)n1nc(C)c([C@H]2C[C@H](NCc3cccc(c3)C#N)C=C2)c1C	410.565	5.68612	3	1	53.64	6	3	1	0.5201	none	none	none	none
697	CC(=O)c1ccc(NC(=O)N2C[C@@H]3C[C@H](C2)c2ccc(NC(=O)c4ccc(F)cc4)c(=O)n2C3)cc1	488.519	4.0935	4	2	100.51	4	3	1	0.520193	high	low	none	none
698	CS(=O)(=O)NC[C@H]1OC[C@@H](NCc2c[nH]cn2)[C@@H]1O	290.345	-1.8232	6	4	116.34	6	1	0	0.520243	none	none	none	none
699	CS(=O)(=O)NC[C@H]1OC[C@@H](NCc2ncc[nH]2)[C@@H]1O	290.345	-1.8232	6	4	116.34	6	1	0	0.520243	none	none	none	none
700	O[C@H]1[C@@H](O)[C@H](CC(=O)N2CCN(CC2)c2ccc(F)cc2)O[C@@H]1CNS(=O)(=O)c1ccccc1	493.557	0.3321	7	3	119.41	7	2	0	0.52029	none	none	none	none
701	Cn1cc(CN2CCOC[C@H]2c2nc(c[nH]2)c2ccc(F)cc2F)c2c1cccc2	408.452	4.4201	3	1	46.08	4	4	0	0.520506	none	none	none	none
702	COc1ccc(CC(=O)Nc2ccc3[C@@H]4C[C@@H](CN(C4)C(=O)Nc4ccc(OC)cc4)Cn3c2=O)cc1	502.571	3.6979	5	2	101.9	6	3	0	0.520509	none	none	none	none
703	COc1ccc(CC(=O)Nc2c3[C@@H]4C[C@@H](CN(C4)C(=O)Nc4ccc(OC)cc4)Cn3c(=O)cc2)cc1	502.571	3.6979	5	2	101.9	6	3	0	0.520509	none	none	none	none
704	c12ccc(cc1OCO2)CN[C@@H]1C[C@@H](O)[C@H](CO)[C@H]1Cc1nc(ncc1)c1cnccc1	434.496	1.9575	8	3	109.62	7	3	0	0.520668	none	none	none	none
705	CC(C)NC(=O)C[C@@H]1c2c(C[C@@H]3[C@](C)(CO)[C@H](O)CC[C@@]13C)sc(NC(=O)C(C)(C)C)n2	465.66	3.4579	5	4	111.55	5	1	0	0.520737	none	none	none	none	limit! thiazol-2-ylamine
706	O=C(C[C@@H]1CCNC[C@@H]1Cc1noc(c1)c1ccccc1)N1CCC(Cc2ccccc2)CC1	457.618	4.9812	4	1	58.37	7	3	0	0.520738	none	none	none	none
707	CN(C)c1ccc(cc1)c1ccnc(N[C@H]2CO[C@@H]3[C@H](CO[C@H]23)NC(=O)CCCC(=O)O)n1	455.515	1.5274	9	3	125.91	9	2	0	0.520774	none	high	none	none
708	O=C(COc1ccccc1)N1CC[C@@H](C1)c1nnc(Cc2c[nH]c3c2cccc3)o1	402.454	3.5366	5	1	84.25	6	4	0	0.520798	none	none	low	none
709	Fc1cc(NC(=O)N2Cc3c(C[C@H]2c2nc(no2)c2ccccc2)[nH]cn3)ccc1	404.405	3.9303	5	2	99.94	3	4	0	0.5208	none	none	none	none
710	COc1ccc(CN2[C@H](COCC2=O)[C@H](O)c2ccc(NC(=O)Cc3cccs3)cc2)cc1	466.559	3.3989	5	2	88.1	8	3	0	0.520801	none	none	high	none
711	COc1ccc(CN2[C@H](CO)[C@H](OCC2=O)c2ccc(NC(=O)Cc3cccs3)cc2)cc1	466.559	3.3989	5	2	88.1	8	3	0	0.520801	none	none	high	none
712	CC(C)[C@@H]1C[C@@H](CC(=O)NCc2ccc(F)cc2)C(=C[C@H]1CNC(=O)c1ccc(cc1)C#N)C	461.581	4.98828	3	2	81.99	8	2	1	0.520878	none	none	none	none
713	CC(C)[C@@H]1C[C@@H](CC(=O)NCc2ccc(cc2)C#N)C(=C[C@H]1CNC(=O)c1ccc(F)cc1)C	461.581	4.98828	3	2	81.99	8	2	1	0.520878	none	none	none	none
714	CN1C[C@H](C[C@H]1c1nc(no1)c1ccc(OC(F)(F)F)cc1)NS(=O)(=O)c1ccc(F)cc1	486.447	3.498	7	1	97.56	6	3	1	0.520958	none	none	none	none
715	Cn1c(CN2CCOC[C@H]2c2nc(c[nH]2)c2ccc(Cl)s2)nc2c1cccc2	413.934	4.2518	4	1	58.97	4	4	0	0.520978	none	none	none	none
716	Fc1ccc(NC(=O)N2C[C@@H]3C[C@H](C2)c2ccc(NC(=O)Nc4ccccc4)c(=O)n2C3)cc1	461.497	4.2826	3	3	95.47	3	3	0	0.521025	none	none	none	none
717	Fc1ccc(NC(=O)N2C[C@@H]3C[C@H](C2)c2c(NC(=O)Nc4ccccc4)ccc(=O)n2C3)cc1	461.497	4.2826	3	3	95.47	3	3	0	0.521025	none	none	none	none
718	COc1ccc(cc1)c1cc(C[C@@H]2CC[C@H](O)[C@@H](CNCc3cccc(Cl)c3)O2)no1	442.943	4.2444	6	2	76.75	8	3	0	0.521026	none	none	none	none
719	COC(=O)[C@H](Cc1ccc(OC)cc1)NC(=O)[C@@H]1CN(CCN1C(=O)c1cccs1)C(=O)NC(C)C	516.62	1.9016	6	2	117.28	8	2	1	0.52104	none	none	none	none
720	CC(C)(C)c1ccc(cc1)C(=O)Nc1ccc(cc1)[C@@H](O)[C@H]1COCC(=O)N1Cc1ccccc1	472.585	4.6974	4	2	78.87	6	3	0	0.521106	low	none	high	none
721	CN(Cc1ccccc1)C(=O)[C@H]1C[C@@H](O)[C@H](O)[C@@H]2N=C(Nc3ccc(cc3)n3cccn3)S[C@H]12	477.59	2.5245	6	3	102.98	5	3	0	0.52115	high	high	none	none
722	COc1c(OC)cc(CN2C[C@@H](COc3ccnc(C)n3)[C@@H]3COc4c(cccc4)[C@H]23)cc1	447.535	4.06292	7	0	65.94	7	3	0	0.521185	none	none	none	none
723	OC[C@@H]1C[C@@H](CN1Cc1ccc(cc1)C(F)(F)F)n1cc(NC(=O)c2cc(F)ccc2)cn1	462.447	4.1012	4	2	70.39	6	3	1	0.521187	none	none	none	none
724	CN(Cc1cn(nn1)[C@H]1CO[C@@H]2[C@H](CO[C@H]12)NC(=O)COc1ccccc1)Cc1ccccc1	463.538	1.8126	7	1	90.74	9	3	0	0.521218	none	none	none	none
725	COCCN(CCOC)C(=O)[C@@H](C)C1CC[C@@]2(C)CC[C@H](NC(=O)c3ccncc3)[C@@H](C)[C@@H]2[C@H]1O	489.657	2.7608	6	2	100.99	10	1	0	0.521283	none	none	none	none
726	FC(F)(F)c1cccc(NC(=O)O[C@@H]2CO[C@@H]3[C@H](CO[C@H]23)Nc2nc(ccn2)c2cccs2)c1	492.479	4.4193	7	2	94.6	5	3	0	0.521288	none	none	none	none
727	CC(C)(C)c1ccc(cc1)C(=O)N[C@H]1CC(C)(C)[C@@H]2C[C@@](C)(O)CC[C@]12CCC(=O)NC1CC1	468.682	5.1087	3	3	78.43	6	1	0	0.521349	none	none	none	none
728	Cc1nn(c(C)c1[C@H]1C[C@H](NC(=O)Nc2ccccc2)C=C1)c1cc(Cl)c(C)cc1	420.944	5.68476	2	2	58.95	4	3	1	0.521355	none	none	none	high
729	N1(CCCc2ccccc2)C[C@H](Cc2nc3c([nH]2)cc(OC)cc3)[C@@H](CC1)CC(=O)O	421.541	4.1596	5	2	78.45	9	3	0	0.52141	none	none	none	none
730	N1(CCCc2ccccc2)C[C@H](Cc2nc3c([nH]2)c(OC)ccc3)[C@@H](CC1)CC(=O)O	421.541	4.1596	5	2	78.45	9	3	0	0.52141	none	none	none	none
731	O=C(NCc1ccccc1)[C@H]1CN2CCC1C[C@@H]2Cn1cc(CSc2ccccc2)nn1	447.608	3.5972	5	1	63.05	8	3	1	0.521437	none	none	none	high
732	Clc1ccc(NC(=O)N2C[C@@H]3C[C@H](C2)c2ccc(c(=O)n2C3)c2c(CN3CCOCC3)cccc2)cc1	519.045	4.6521	4	1	66.81	4	3	0	0.521472	none	none	none	none
733	CC(=O)Nc1ccc(cc1)S(=O)(=O)N1C[C@@H]2C[C@H](C1)c1ccc(c(=O)n1C2)c1cc(ccc1)C(F)(F)F	531.556	4.3005	4	1	88.48	4	3	0	0.521505	none	low	none	none
734	Cc1nc(cc(n1)c1cccs1)[C@H]1CN2CC[C@H]1C[C@@H]2CNC(=O)c1ccc(cc1)C(F)(F)F	486.563	5.14012	4	1	58.12	5	3	0	0.52152	none	none	none	none
735	O=S(=O)(Cc1ccccc1)N[C@H]1CO[C@@H]2[C@H](CO[C@H]12)n1nnnc1Oc1ccc2OCOc2c1	487.494	1.021	10	1	135.92	7	3	0	0.521523	none	none	none	none
736	Fc1ccc(cc1)N1CCN(C[C@H]2C[N@@]3CC[C@H]2C[C@@H]3CNC(=S)NCCN2CCOCC2)CC1	504.72	1.4544	8	2	46.25	8	1	1	0.521543	none	none	none	none	thio-amide/urea
737	COC(=O)[C@H](NC(=O)[C@@H]1C[C@@H](CN1C(=O)c1cccn1C)NC(=O)NC1CCCCC1)C(C)C	475.59	1.5539	5	3	121.77	7	1	1	0.521585	none	none	none	none
738	CC1(C)C[C@H](NC(=O)c2cccnc2)[C@@]2(CCC(=O)NCCN3CCOCC3)CC[C@](C)(O)C[C@@H]12	486.657	2.376	6	3	103.79	8	1	0	0.521655	none	none	none	none
739	COCCOc1cc(ccn1)c1noc(n1)[C@@H]1CCCN1Cc1ccc(C)cc1	394.475	3.80232	7	0	73.51	8	3	1	0.521684	none	none	none	none
740	COCCOc1cc(ncc1)c1noc(n1)[C@@H]1CCCN1Cc1ccc(C)cc1	394.475	3.80232	7	0	73.51	8	3	1	0.521684	none	none	none	none
741	COCCOc1ccc(cn1)c1noc(n1)[C@@H]1CCCN1Cc1ccccc1C	394.475	3.80232	7	0	73.51	8	3	1	0.521684	none	none	none	none
742	CC(=O)Nc1ccc(cc1)S(=O)(=O)N[C@H]1CO[C@@H]2[C@@H](CO[C@H]12)OC(=O)Nc1cc(ccc1)C(F)(F)F	529.493	2.7256	7	3	132.06	6	2	0	0.521798	none	none	none	none
743	c1ccc(cc1)CCCN[C@@H]1[C@H]2CO[C@@H]([C@H](n3c4cc(c(cc4nc3)OC)OC)[C@H]1O)O2	439.512	2.3016	7	2	87	8	3	1	0.521867	none	none	none	none
744	CC1(C)C[C@H](NC(=O)c2ccc(cc2)C#N)[C@@]2(CCC(=O)NCc3cccnc3)CC[C@](C)(O)C[C@@H]12	488.632	4.11568	5	3	115.11	7	2	0	0.521871	none	none	none	none
745	COc1ccc(cc1)C(=O)NC[C@H]1C[C@@H]2CCN1C[C@@H]2c1cc(nc(C)n1)c1ccc(cc1)N(C)C	485.632	4.13442	6	1	70.59	7	3	0	0.521878	none	high	none	none
746	COc1ccc(cc1)C(=O)N[C@H]1CC[C@]2(C)CCC([C@H](C)C(=O)NC3CCCCC3)[C@H](O)[C@H]2[C@@H]1C	484.681	4.7019	4	3	87.66	6	1	0	0.521886	none	none	none	none
747	CC(C)NC(=O)NC[C@H]1O[C@@H](CO)[C@@H](O)[C@H]1N1CCOCC1	317.386	-1.4846	6	4	103.29	5	0	0	0.521895	none	none	none	none
748	COc1cc(O)c(CN2CCC[C@H]2c2nc(no2)c2ccc(nc2)N2CCC(CC2)C(=O)N)cc1	478.553	2.8846	9	2	130.84	7	3	0	0.521903	none	none	high	none
749	COc1ccccc1N1CCN(C[C@H]2C[N@@]3CC[C@H]2C[C@@H]3CNC(=O)Nc2ccc(cc2)C(=O)C)CC1	505.663	3.5519	6	2	77.15	8	2	1	0.521905	high	low	none	none
750	COc1ccccc1NC(=O)N1C[C@@H]2C[C@H](C1)c1c(ccc(=O)n1C2)c1ccc(OC(F)(F)F)cc1	499.489	5.0737	4	1	72.8	4	3	0	0.52202	none	none	high	none
751	COc1ccc(cc1)c1ccnc(N[C@H]2CO[C@@H]3[C@H](CO[C@H]23)NC(=O)c2ccc(cc2)C(F)(F)F)n1	500.477	3.5477	7	2	94.6	6	3	0	0.522045	none	none	none	none
752	COc1c(cccc1)c1ccnc(N[C@H]2CO[C@@H]3[C@H](CO[C@H]23)NC(=O)c2ccc(cc2)C(F)(F)F)n1	500.477	3.5477	7	2	94.6	6	3	0	0.522045	none	none	none	none
753	OC1CCN(CC1)C(=O)CC[C@@H]1CNC(=O)[C@@H]2C[C@@H](CN12)NC(=O)Nc1c(F)cc(F)cc1	465.501	0.7911	5	4	114.01	5	1	0	0.522056	none	none	none	none
754	COc1ccc(cc1)C(=O)NC[C@@H]1C=C(C)[C@H](CC(=O)N(C)Cc2cccnc2)C[C@H]1C(C)C	463.622	4.7233	4	1	71.53	9	2	1	0.522083	none	none	none	none
755	OC(=O)c1ccc(CN2CCC[C@H]2c2nc(no2)c2ccc(OC3CCCCC3)nc2)cc1	448.523	4.8784	8	1	101.58	7	3	0	0.522101	none	none	none	none
756	COC(=O)[C@@H](Cc1cccnc1)NC(=O)[C@@H]1CN(CCN1C(=O)NC1CCCCC1)C(=O)c1cccc(F)c1	539.608	2.2899	6	2	120.94	7	2	1	0.522129	none	none	none	none
757	CN1C[C@H](C[C@H]1c1nc(no1)c1ccc(OC(F)(F)F)cc1)NC(=O)Nc1cccc(F)c1	465.407	4.3412	6	2	92.52	5	3	1	0.52215	none	none	none	none
758	COc1ccc(cc1)c1c[nH]c(n1)[C@@H]1COCCN1Cc1cc2c(cccc2)nc1	400.482	4.207	5	1	63.27	5	4	0	0.522233	none	none	none	none
759	COc1cc(ccc1)c1c[nH]c(n1)[C@@H]1COCCN1Cc1cc2c(cccc2)nc1	400.482	4.207	5	1	63.27	5	4	0	0.522233	none	none	none	none
760	CN(Cc1cc(C[C@H]2CNCC[C@H]2CC(=O)NCc2ccccc2)no1)c1ccccc1	432.568	3.7857	5	2	70.4	9	3	0	0.522301	none	none	none	none
761	NC(=O)[C@H](CC1CCCCC1)NC(=O)[C@@H]1CN(CCN1C(=O)c1cccs1)C(=O)Nc1ccccc1	511.648	3.0471	4	3	124.84	7	2	0	0.522327	none	none	none	none
762	Cc1nc(cc(n1)c1c(Br)cccc1)[C@H]1CN2CC[C@H]1C[C@@H]2CNC(=O)c1cccs1	497.462	4.88382	4	1	58.12	5	3	0	0.522355	none	none	none	none
763	COc1ccc(NC(=O)O[C@H]2C[C@H](C=C2)c2c(C)n(nc2C)c2ccc(OC)cc2)cc1	433.508	5.16714	5	1	74.61	6	3	1	0.522368	none	none	none	none
764	C(CCCC)CN[C@@H]1C[C@@H](O)[C@H](CO)[C@H]1Cc1nc(ncc1)c1c(F)cccc1	401.526	3.353	5	3	78.27	10	2	1	0.522369	none	none	none	none
765	COc1cccc(CC(=O)N[C@@H]2C[C@H](Cn3cc(nn3)c3cnccc3)[C@@H](O)[C@H]2O)c1	423.473	0.8179	7	3	122.39	7	3	0	0.522396	none	none	none	none
766	CN(C)c1ccc(cc1)C(=O)N1CCN([C@@H](C1)C(=O)N[C@@H](CC1CCCCC1)C(=O)N)C(=O)C1CCCCC1	539.721	2.9264	5	2	116.05	8	1	0	0.522422	none	high	none	high
767	CC(C)(C)c1ccc(NC(=O)O[C@@H]2CO[C@@H]3[C@H](CO[C@H]23)Nc2nc(ccn2)c2cccs2)cc1	480.59	4.698	7	2	94.6	5	3	0	0.522439	none	none	none	none
768	O[C@@H]1[C@@H](Cn2cc(nn2)c2cnccc2)C[C@@H](NC(=O)Nc2ccccc2)[C@@H]1O	394.435	1.2721	6	4	125.19	5	3	0	0.522476	none	none	none	none
769	[C@@H]12CO[C@@H]([C@H](n3c4cc(c(cc4nc3)OC)OC)[C@@H](O)[C@@H]1NC(=O)NCc1ccccc1)O2	454.483	1.5786	7	3	116.1	6	3	0	0.522531	none	none	none	none
770	COCCOc1cc(ccn1)c1noc(n1)[C@@H]1CCCN1Cc1ccccc1F	398.438	3.633	7	0	73.51	8	3	1	0.522586	none	none	none	none
771	COCCOc1c(cccn1)c1noc(n1)[C@@H]1CCCN1Cc1ccccc1F	398.438	3.633	7	0	73.51	8	3	1	0.522586	none	none	none	none
772	COCCOc1cc(ncc1)c1noc(n1)[C@@H]1CCCN1Cc1ccccc1F	398.438	3.633	7	0	73.51	8	3	1	0.522586	none	none	none	none
773	COCCOc1ccc(cn1)c1noc(n1)[C@@H]1CCCN1Cc1ccccc1F	398.438	3.633	7	0	73.51	8	3	1	0.522586	none	none	none	none
774	CCCS(=O)(=O)NC[C@@H]1C=C(C)[C@H](CC(=O)NCc2ccc(F)cc2)C[C@H]1C(C)C	438.609	4.016	3	2	75.27	10	1	1	0.522698	none	none	none	none
775	N(Cc1c(F)cncc1)C[C@@H]1[C@H]([C@H]2O[C@H](CC(=O)NCCOC)C[C@H]2O1)O	383.42	-0.2512	7	3	101.94	9	1	1	0.522713	none	none	none	none
776	COc1c(cccc1)c1nn(C)c(c1)[C@H]1CN2CC[C@H]1C[C@@H]2COC(=O)Nc1c(F)cc(F)cc1	482.531	4.8004	5	1	68.62	6	3	0	0.522725	none	none	none	none
777	CC(C)NC(=O)NC[C@H]1O[C@@H](CO)[C@@H](O)[C@H]1N(C)CCc1ncccc1	366.462	-0.2473	6	4	106.95	8	1	0	0.522736	none	none	none	none
778	CN(C)c1ccc(cc1)C(=O)N[C@H]1CO[C@@H]2[C@H](CO[C@H]12)Nc1nc(ccn1)c1ccc(cc1)N(C)C	488.592	2.6523	8	2	91.85	7	3	0	0.52274	none	high	none	none
779	NC(=O)C1CCN(CC1)c1cc(ccn1)c1noc(n1)[C@@H]1CCCN1Cc1ccc(cc1)C(=O)O	476.537	2.8686	9	2	138.68	7	3	0	0.52276	none	none	none	none
780	COc1ccccc1CN1Cc2c(C[C@H]1c1nc(no1)c1cccc(C)c1)[nH]cn2	401.47	4.07632	6	1	80.07	5	4	0	0.522763	none	none	none	none
781	COc1ccc(cc1)S(=O)(=O)Nc1ccc2[C@@H]3C[C@@H](CN(C3)C(=O)COc3ccccc3)Cn2c1=O	509.584	2.6824	6	1	106.94	7	3	0	0.522779	none	none	none	none
782	CC(C)[C@@H]1C[C@@H](CC(=O)NCc2ccc(cc2)C#N)C(=C[C@H]1CNC(=O)C1CCN(CC1)C(=O)C)C	492.664	3.79388	4	2	102.3	8	1	1	0.522784	none	none	none	none
783	Cn1ccnc1CN1[C@H](CO)[C@H](OCC1=O)c1ccc(NS(=O)(=O)Cc2ccccc2)cc1	470.551	1.823	6	2	113.76	8	3	0	0.52281	none	none	high	none
784	CCN(CC)C(=O)[C@@H](C)C1CC[C@@]2(C)Cc3c(nc(NC(=O)c4ccc(OC)cc4)s3)[C@@H](C)[C@@H]2[C@H]1O	513.704	4.9615	5	2	91.76	7	2	0	0.522863	none	none	none	none	limit! thiazol-2-ylamine
785	Cc1nc(OC[C@@H]2CN([C@@H]3[C@H]2COc2c3cccc2)C(=O)c2ccc(nc2C)C(F)(F)F)ccn1	484.478	4.40814	6	0	77.44	4	3	0	0.522877	none	low	none	none
786	O[C@@H]1[C@@H](CNC(=O)c2ccccc2)OC[C@H]1N(Cc1cc(ccc1)C#N)Cc1cccc(c1)C#N	466.541	2.99046	6	2	109.38	8	3	0	0.52292	none	none	none	none
787	CCOC(=O)C[C@@H]1C[C@@H](C(C)C)[C@H](CNS(=O)(=O)c2ccccc2)C=C1C	393.549	3.7727	4	1	72.47	8	1	2	0.522933	none	none	none	none
788	COC[C@H]1CCCN1C(=O)CC[C@@H]1CNC(=O)[C@@H]2C[C@@H](CN12)NCc1ccc(CO)o1	434.537	0.2204	7	3	107.28	9	1	0	0.522981	none	none	none	none
789	CN(C)CCN(C)[C@H]1[C@@H](CNC(=O)Nc2cscc2)O[C@@H](CO)[C@H]1O	372.491	-0.1478	6	4	97.3	8	1	0	0.522988	none	none	none	none
790	N(C(=O)N[C@@H]1[C@H]([C@@H](OC1)CN1CCN(C(=O)C)CC1)O)CCOC	344.412	-1.7756	6	3	103.37	6	0	1	0.523021	none	none	none	none
791	COc1ccc(cc1)C(=O)N1C[C@@H]2C[C@H](C1)c1ccc(c(=O)n1C2)c1c(CN2CCOCC2)cccc1	499.611	3.6156	5	0	64.01	5	3	0	0.523055	none	none	none	none
792	COCCNc1c(cccn1)c1noc(n1)[C@@H]1CCCN1Cc1ccc(CO)o1	399.451	2.6123	9	2	109.68	9	3	1	0.523106	none	none	none	none
793	CN(C)CCN(C)[C@H]1[C@@H](CNS(=O)(=O)c2ccc(C)cc2)O[C@@H](CO)[C@H]1O	401.529	-0.74408	7	3	102.34	9	1	0	0.523186	none	none	none	none
794	COc1ccc(cc1)C(=O)N[C@H]1CC[C@]2(C)CCC([C@H](C)C(=O)NCc3ncccc3)[C@H](O)[C@H]2[C@@H]1C	493.648	3.9644	5	3	100.55	7	2	0	0.523378	none	none	none	none
795	COc1ccc(cc1)C(=O)N[C@H]1CC[C@]2(C)CCC([C@H](C)C(=O)NCc3cccnc3)[C@H](O)[C@H]2[C@@H]1C	493.648	3.9644	5	3	100.55	7	2	0	0.523378	none	none	none	none
796	COc1c(CNC(=O)[C@@H](C)C2CC[C@@]3(C)CC[C@H](NC(=O)c4ccncc4)[C@@H](C)[C@@H]3[C@H]2O)cccc1	493.648	3.9644	5	3	100.55	7	2	0	0.523378	none	none	none	none
797	COc1ccc(CNC(=O)[C@@H](C)C2CC[C@@]3(C)CC[C@H](NC(=O)c4ncccc4)[C@@H](C)[C@@H]3[C@H]2O)cc1	493.648	3.9644	5	3	100.55	7	2	0	0.523378	none	none	none	none
798	CC(C)NC(=O)N1CCN(C[C@H]1C(=O)N[C@H]1CCCNC1=O)C(=O)NC1CCCCC1	436.557	0.5277	4	4	122.88	4	0	0	0.523401	none	none	low	none
799	OCc1ccc(CN[C@H]2C[C@@H]3N(C2)[C@H](CCC(=O)N2CCN(CC2)c2ccccc2)CNC3=O)o1	481.597	0.9318	7	3	101.29	8	2	0	0.523405	none	none	none	none
800	COC(=O)[C@@H]1Cc2c(CN1S(=O)(=O)Cc1ccccc1)n(Cc1ccc(Cl)cc1)cn2	459.955	3.0145	5	0	81.5	6	3	1	0.523463	none	none	none	none
801	N(C(=O)NC[C@@H]1[C@H]([C@H]2O[C@H](CC(=O)N3CCS(=O)(=O)CC3)C[C@H]2O1)O)C1CCC1	431.511	-1.229	7	3	134.27	5	0	0	0.523463	none	none	none	none
802	CN(CCc1ncccc1)[C@H]1[C@@H](CNS(=O)(=O)c2ccc(F)cc2)O[C@@H](CO)[C@H]1O	439.509	0.1627	7	3	111.99	9	2	0	0.523522	none	none	none	none
803	COc1c(CNC(=O)[C@H]2CN3CCC2C[C@@H]3Cn2cc(COc3ccccc3)nn2)cccc1	461.566	2.8925	6	1	81.51	9	3	0	0.523544	none	none	none	high
804	NC(=O)[C@H](CC1CCCCC1)NC(=O)[C@H]1CN(CCN1C(=O)c1cccs1)C(=O)C1CCNCC1	503.669	1.3412	5	3	124.84	7	1	0	0.52365	none	none	none	none
805	Cc1c(CN2[C@H](CO)[C@H](OCC2=O)c2ccc(NC(=O)COc3ccccc3)cc2)scn1	467.547	2.93002	6	2	100.99	8	3	0	0.523688	none	none	high	none
806	COc1nc2c(cc1)nc(C[C@@H]1C[C@@H](C(C)C)[C@H](CNC(=O)c3ccncc3)C=C1C)[nH]2	433.556	4.1886	5	2	92.79	7	3	1	0.523785	none	none	none	none
807	COc1nc2c(cc1)nc(C[C@@H]1C[C@@H](C(C)C)[C@H](CNC(=O)c3cccnc3)C=C1C)[nH]2	433.556	4.1886	5	2	92.79	7	3	1	0.523785	none	none	none	none
808	CC(C)c1ccc(NC(=O)O[C@@H]2CO[C@@H]3[C@H](CO[C@H]23)NC(=S)Nc2ccc(Cl)cc2)cc1	475.998	4.5333	7	3	80.85	5	2	1	0.523792	none	none	low	none	thio-amide/urea
809	CC(C)[C@@H]1C[C@@H](CC(=O)NCCN(C)C)C(=C[C@H]1CNC(=O)Nc1ccccc1)C	414.594	3.7306	3	3	73.47	9	1	1	0.523807	none	none	none	none
810	c1(noc(c1)CN1CC[C@@]([C@H]([C@@H]1c1sccc1)NC(=O)C1CCCC1)(C)O)c1ccccc1	465.619	4.7761	5	2	78.6	6	3	0	0.523823	none	none	none	none
811	c12ccccc1c(OC)ccc2CN1CC2(C(=O)N(CC(=O)OC)C(=O)[C@@H]3C[C@@H](O)CN23)C1	453.495	0.3798	8	1	99.62	5	2	2	0.523834	none	high	none	high
812	OC[C@@H]1O[C@H](CNC(=O)Nc2ccc(F)cc2F)[C@@H]([C@@H]1O)N1CCN(CC1)c1ccccc1	462.497	1.3977	6	4	97.3	6	2	0	0.523845	none	none	none	none
813	COc1ccc(cc1)c1c[nH]c(n1)[C@@H]1COCCN1Cc1cn(C)c2c1cccc2	402.498	4.1505	4	1	55.31	5	4	0	0.523867	none	none	none	none
814	COc1cc(ccc1)c1c[nH]c(n1)[C@@H]1COCCN1Cc1cn(C)c2c1cccc2	402.498	4.1505	4	1	55.31	5	4	0	0.523867	none	none	none	none
815	[C@H]1(CC[C@@]2(C)CC[C@H](NC(=O)NCC)[C@@H](C)[C@@H]2[C@H]1O)[C@H](C)C(=O)NCc1ccc(F)cc1	447.595	3.589	3	4	90.46	6	1	0	0.52387	none	none	none	none
816	O=C(CC[C@@H]1CNC(=O)[C@@H]2C[C@@H](CN12)NC(=O)Nc1cscc1)NCc1cccs1	447.586	1.969	4	4	102.57	7	2	0	0.523946	none	none	none	none
817	C(N1CC[C@@H](C1)c1nnc(o1)c1ccccc1)c1cc2c(cccc2)nc1	356.429	4.2743	5	0	55.05	4	4	0	0.52405	none	none	none	none
818	COc1ccccc1N1CCN(CC1)C(=O)C[C@@H]1O[C@H](CNC(=O)c2ccno2)[C@@H](O)[C@H]1O	460.487	-0.3589	9	3	137.6	7	2	0	0.524119	none	none	none	none
819	N(Cc1c(Cl)ccnc1)C[C@@H]1[C@H]([C@H]2O[C@H](CC(=O)NCCOC)C[C@H]2O1)O	399.875	0.2631	7	3	101.94	9	1	1	0.524119	none	none	none	none
820	CN(C)c1ccc(cc1)c1ccnc(N[C@H]2CO[C@@H]3[C@H](CO[C@H]23)NS(=O)(=O)c2cccs2)n1	487.607	2.1963	8	2	105.68	7	3	0	0.524157	none	high	none	none
821	C1N(C[C@H]2[C@@H](C1)CC(=O)Nc1cc(C(F)(F)F)ccc1OCC2)C(=O)Nc1ccc(cc1F)F	483.437	5.2649	3	2	70.67	1	2	1	0.524171	none	none	none	none
822	CN1C[C@H](C[C@H]1c1nc(no1)c1ccc(OC(F)(F)F)cc1)NS(=O)(=O)c1ccc(Cl)cc1	502.902	4.0123	7	1	97.56	6	3	0	0.524203	none	none	none	none
823	O[C@@H]([C@H]1COCC(=O)N1Cc1ccccc1F)c1ccc(NS(=O)(=O)c2ccc(F)cc2)cc1	488.512	3.2266	5	2	95.94	7	3	0	0.524278	none	none	high	none
824	CC(C)[C@@H]1C[C@@H](Cc2nnc(COc3ccc(F)cc3)o2)C(=C[C@H]1CN1CCN(C)CC1)C	456.606	4.4322	6	0	54.63	8	2	1	0.524372	none	none	none	none
825	COc1ccc(NC(=O)O[C@@H]2CO[C@@H]3[C@H](CO[C@H]23)Nc2nc(ccn2)c2cc3c(OCO3)cc2)cc1	492.488	3.0763	10	2	122.29	6	3	0	0.524378	none	none	none	none
826	COc1cc(NC(=O)O[C@@H]2CO[C@@H]3[C@H](CO[C@H]23)Nc2nc(ccn2)c2cc3c(OCO3)cc2)ccc1	492.488	3.0763	10	2	122.29	6	3	0	0.524378	none	none	none	none
827	COc1ccc(cc1)c1noc(n1)[C@@H]1Cc2c(CN1Cc1ccc(F)cc1)nc[nH]2	405.433	3.907	6	1	80.07	5	4	0	0.52443	none	none	none	none
828	COc1cccc(NC(=O)N2C[C@H](C[C@H]2CO)n2cc(NC(=O)c3cc(F)ccc3)cn2)c1	453.474	3.1229	5	3	108.72	6	3	0	0.524527	none	none	none	none
829	CC(C)N1CC2(C(=O)N(CC(=O)OC)C(=O)[C@@H]3C[C@@H](O)CN23)C1	325.365	-1.5738	7	1	90.39	3	0	2	0.524592	none	none	none	high
830	FC(F)(F)c1cccc(c1)S(=O)(=O)N1C[C@@H]2C[C@H](C1)c1ccc(NC(=O)Cc3ccccc3)c(=O)n1C2	531.556	3.8563	4	1	88.48	5	3	0	0.524622	none	low	none	none
831	Clc1cccc(NC(=O)N[C@H]2C[C@@H]3N(C2)[C@H](CCC(=O)NCC#C)CNC3=O)c1	417.897	0.9324	4	4	102.57	6	1	1	0.52463	none	none	none	none
832	COCCNc1c(cccn1)c1noc(n1)[C@@H]1CCCN1Cc1ccccc1OC	409.49	3.5356	8	1	85.54	9	3	1	0.524758	none	none	none	none
833	COCCNc1ccc(cn1)c1noc(n1)[C@@H]1CCCN1Cc1ccc(OC)cc1	409.49	3.5356	8	1	85.54	9	3	1	0.524758	none	none	none	none
834	O[C@H]1C[C@](CNC(=O)c2nc3c([nH]2)cccc3)(COc2ccccc2)C[C@H]1O	381.432	1.8737	5	4	107.47	6	3	0	0.524779	none	none	none	none
835	CC(C)NC(=O)C[C@@H]1O[C@H](CNC(=O)C2CC2)[C@@H](O)[C@H]1O	300.355	-1.0835	5	4	107.89	6	0	0	0.524811	none	none	none	none
836	O[C@@H]1C[C@H](N(Cc2ccc(cc2)c2ncccc2)C1)c1nc(no1)c1ccccc1	398.466	4.1065	6	1	75.28	5	4	0	0.524823	none	none	none	none
837	COCC(=O)N[C@H]1CN(C[C@@H]2C[C@@H](CN2C1=O)NC(=O)NC(C)C)C1CCN(C)CC1	438.573	-0.7955	6	3	106.25	6	0	0	0.524829	none	none	none	none
838	CC(=O)c1cccc(NC(=O)O[C@@H]2CO[C@@H]3[C@H](CO[C@H]23)Nc2nc(ccn2)c2ccccc2)c1	460.49	3.5416	8	2	111.67	6	3	1	0.524843	none	none	none	none
839	[O-][N+](=O)c1ccccc1CN1CC[C@@H](C1)c1nc2c(o1)cccc2	323.352	3.7255	5	0	72.41	4	3	2	0.524849	none	none	none	none	aromatic nitro
840	O[C@@H]([C@H]1COCC(=O)N1Cc1ccccc1F)c1ccc(NC(=O)COc2ccccc2)cc1	464.493	3.3042	5	2	88.1	8	3	0	0.524878	none	none	high	none
841	O[C@@H]([C@H]1COCC(=O)N1Cc1ccc(F)cc1)c1ccc(NC(=O)COc2ccccc2)cc1	464.493	3.3042	5	2	88.1	8	3	0	0.524878	none	none	high	none
842	OC[C@@H]1[C@H](OCC(=O)N1Cc1ccc(F)cc1)c1ccc(NC(=O)COc2ccccc2)cc1	464.493	3.3042	5	2	88.1	8	3	0	0.524878	none	none	high	none
843	FC(F)(F)Oc1ccc(CN2C[C@@H]3C[C@H]2C(=O)N(Cc2cccnc2)c2c(O3)cccc2)cc1	469.463	4.5489	5	0	54.9	5	3	0	0.524882	none	none	none	high
844	FC(F)(F)Oc1ccc(CN2C[C@@H]3C[C@H]2C(=O)N(Cc2ncccc2)c2c(O3)cccc2)cc1	469.463	4.5489	5	0	54.9	5	3	0	0.524882	none	none	none	high
845	FC(F)(F)Oc1ccc(CN2c3c(O[C@H]4C[C@H](N(Cc5ncccc5)C4)C2=O)cccc3)cc1	469.463	4.5489	5	0	54.9	5	3	0	0.524882	none	none	none	high
846	FC(F)(F)Oc1ccc(CN2c3c(O[C@H]4C[C@H](N(Cc5cccnc5)C4)C2=O)cccc3)cc1	469.463	4.5489	5	0	54.9	5	3	0	0.524882	none	none	none	high
847	O[C@@H]1C[C@H](N(Cc2ncc[nH]2)C1)c1nc(no1)c1cccc(c1)[N+](=O)[O-]	356.342	1.6758	8	2	134.21	5	3	2	0.524894	none	none	none	none	aromatic nitro
848	O[C@@H]([C@H]1COCC(=O)N1Cc1ccccc1F)c1ccc(NC(=O)c2cc(Cl)ncc2)cc1	469.9	3.5874	5	2	91.76	6	3	1	0.524906	none	none	high	none
849	O[C@@H]([C@H]1COCC(=O)N1Cc1ccc(F)cc1)c1ccc(NC(=O)c2cc(Cl)ncc2)cc1	469.9	3.5874	5	2	91.76	6	3	1	0.524906	none	none	high	none
850	OC[C@@H]1[C@H](OCC(=O)N1Cc1ccc(F)cc1)c1ccc(NC(=O)c2cc(Cl)ncc2)cc1	469.9	3.5874	5	2	91.76	6	3	1	0.524906	none	none	high	none
851	CC(C)(C)c1ccc(cc1)c1cc(C[C@H]2CNCC[C@H]2CC(=O)N2CCc3c(C2)cccc3)no1	471.645	5.3823	4	1	58.37	5	3	0	0.525065	none	none	none	none
852	COCCOc1ccc(cc1)C(=O)N[C@@H]1CN(CCC[C@H]1O)C(=O)Nc1cccc(OC)c1	457.527	2.5076	6	3	109.36	8	2	1	0.525123	none	none	none	none
853	COCCN[C@H]1[C@@H]2OC[C@@H](O2)[C@@H](NCc2c(O)cccc2)[C@@H]1O	324.377	-0.429	7	4	92.21	7	1	1	0.525131	none	none	none	none
854	CC(C)c1ccc(NC(=O)O[C@@H]2CO[C@@H]3[C@H](CO[C@H]23)NS(=O)(=O)c2cccc3c2nccc3)cc1	497.573	3.42	7	2	115.85	6	3	0	0.525147	none	none	none	none
855	CC(C)NC(=O)CC[C@@H]1CNC(=O)[C@@H]2C[C@@H](CN12)NCc1ccc(CO)o1	378.473	0.1076	6	4	106.84	8	1	0	0.52515	none	none	none	none
856	COC(=O)[C@@H]1Cc2c(CN1Cc1ccc(cc1)[N+](=O)[O-])nc[nH]2	316.317	1.4178	6	1	101.36	4	2	3	0.525192	none	none	none	none	aromatic nitro
857	CC(C)(C)OC(=O)C[C@@H]1CCN(C[C@@H]1CCN1CCN(CC1)c1ncccc1)C(=O)NC1CCCCC1	513.727	4.3059	6	1	78.01	7	1	1	0.525198	none	none	none	none
858	O[C@H]1[C@@H](O)[C@H](CC(=O)NCC#C)O[C@@H]1CNC(=O)c1cccc(F)c1	350.346	-0.8158	5	4	107.89	6	1	1	0.525199	none	none	none	none
859	C(N1CCC[C@H]1c1nc(no1)c1ccc(nc1)n1ccnc1)c1cccnc1	373.42	3.0494	7	0	85.76	5	4	0	0.52523	none	none	none	none
860	CN(C)CCN(C)[C@H]1[C@@H](CNC(=O)Nc2ccccc2)O[C@@H](CO)[C@H]1O	366.462	-0.2093	6	4	97.3	8	1	0	0.525235	none	none	none	none
861	Cc1cc2N(Cc3ccncc3)C(=O)CC3(CCN(Cc4ccc(OC(F)F)cc4)CC3)n2n1	467.52	4.11612	5	0	63.49	6	3	0	0.525283	none	none	none	none
862	Cc1cc2N(Cc3ccncc3)C(=O)CC3(CCN(Cc4cccc(OC(F)F)c4)CC3)n2n1	467.52	4.11612	5	0	63.49	6	3	0	0.525283	none	none	none	none
863	CS(=O)(=O)NC[C@H]1O[C@@H](CC(=O)N2CCN(CC2)c2ccccn2)[C@H](O)[C@@H]1O	414.484	-1.8413	8	3	132.3	6	1	0	0.525352	none	none	none	none
864	OC[C@@H]1[C@H](OCC(=O)N1Cc1ccccc1)c1ccc(NS(=O)(=O)Cc2ccccc2)cc1	466.559	3.0895	5	2	95.94	8	3	0	0.525398	none	none	high	none
865	S=C(NCCN1CCOCC1)NC[C@H]1C[C@@H]2CC[N@]1C[C@@H]2CN1CCN(CC1)c1ncccc1	487.718	0.7103	9	2	59.14	8	1	1	0.52546	none	none	none	none	thio-amide/urea
866	Cc1c(CN2[C@H](CO)[C@H](OCC2=O)c2ccc(NC(=O)c3cc(Cl)ncc3)cc2)scn1	472.954	3.21322	6	2	104.65	6	3	1	0.525504	none	none	high	none
867	O[C@@H]1C[C@H](N(Cc2ccc(F)cc2)C1)c1nc(no1)c1cccc(c1)[N+](=O)[O-]	384.367	3.0918	7	1	105.53	5	3	2	0.52554	none	none	none	none	aromatic nitro
868	O[C@@H]1C[C@H](N(Cc2ccccc2[N+](=O)[O-])C1)c1nc(no1)c1ccc(F)cc1	384.367	3.0918	7	1	105.53	5	3	2	0.52554	none	none	none	none	aromatic nitro
869	CN(C)c1ccc(cc1)c1cc(nc(C)n1)[C@H]1CN2CC[C@H]1C[C@@H]2COC(=O)Nc1ccccc1	471.605	4.94452	6	1	70.59	6	3	0	0.525557	none	high	none	none
870	COc1cc(OC)cc(NC(=O)NC[C@H]2O[C@@H](CO)[C@@H](O)[C@H]2N2CCC(C)CC2)c1	423.51	1.0464	7	4	112.52	7	1	0	0.525571	none	none	none	none
871	C[C@@H](C1CC[C@@]2(C)CC[C@H](NC(=O)C3CCCCC3)[C@@H](C)[C@@H]2[C@H]1O)C(=O)NCc1cccs1	474.711	4.8888	3	3	78.43	6	1	0	0.525575	none	none	none	none
872	COc1cc(NC(=O)NC[C@H]2O[C@@H](CO)[C@@H](O)[C@@H]2N(C)Cc2ccccc2)ccc1	415.49	1.4379	6	4	103.29	8	2	0	0.525607	none	none	none	none
873	CCCc1nnc(C[C@@H]2C[C@@H](C(C)C)[C@H](CN3CCN(CCOC)CC3)C=C2C)o1	418.626	3.6832	6	0	54.63	10	1	1	0.525631	none	none	none	none
874	CC(C)c1ccc(NC(=O)O[C@@H]2CO[C@@H]3[C@H](CO[C@H]23)NS(=O)(=O)c2ccc(NC(=O)C)cc2)cc1	503.577	2.8302	7	3	132.06	7	2	0	0.525671	none	none	none	none
875	CC(C)NC(=O)NC[C@@H]1C=C(C)[C@H](CC(=O)NCc2ccc(F)cc2)C[C@H]1C(C)C	417.569	4.3942	2	3	70.23	8	1	1	0.525672	none	none	none	none
876	[C@H]1(CC[C@@]2(C)CC[C@H](NC(=O)C3CCCCC3)[C@@H](C)[C@@H]2[C@H]1O)[C@H](C)C(=O)NCCOC	436.637	3.2735	4	3	87.66	7	0	1	0.525712	none	none	none	none
877	CC(=O)NCCNC(=O)[C@H]1CN2CCC1C[C@@H]2Cn1cc(CCO)nn1	364.45	-1.2244	6	3	112.38	8	1	1	0.525755	none	none	none	high
878	N(C(=O)N[C@@H]1[C@H](CO[C@@H]1Cn1cc(COC)nn1)O)CCOC	329.357	-1.5016	7	3	119.76	8	1	1	0.525771	none	none	none	none
879	C[C@@H](C1CC[C@@]2(C)CC[C@H](NC(=O)CC(C)(C)C)[C@@H](C)[C@@H]2[C@H]1O)C(=O)NCCN1CCCC1	463.707	3.5788	4	3	81.67	7	0	0	0.525778	none	none	none	low
880	c12ccc(cc1OCO2)CN[C@@H]1C[C@@H](O)[C@H](CO)[C@H]1Cc1nc(ncc1)c1ccccc1	433.508	2.5625	7	3	96.73	7	3	0	0.525812	none	none	none	none
881	CNCc1cn(C[C@H]2O[C@@H](CC(=O)N3CCC[C@@H]3COC)[C@H](O)[C@@H]2O)nn1	383.449	-1.4858	8	3	121.97	8	1	0	0.525847	none	none	none	none
882	CC(C)CCNC[C@H]1O[C@H](Cc2noc(CN3CCN(CC3)c3ccccc3)c2)CC[C@@H]1O	456.631	3.0835	7	2	74	10	2	1	0.525883	none	none	none	none
883	O[C@@H]1CCCN(C[C@H]1NC(=O)c1ccc(OCCN2CCOCC2)cc1)C(=O)Nc1cc(ccc1)C#N	507.591	2.05648	7	3	127.16	7	2	0	0.525884	none	none	none	none
884	CN(C)c1ccc(cc1)C(=O)NC[C@H]1O[C@@H](CC(=O)N2CCN(CC2)c2ccc(F)cc2)[C@H](O)[C@@H]1O	500.571	0.8496	7	3	105.58	7	2	0	0.525904	none	high	none	none
885	CSc1cccc(NC(=O)N[C@H]2CCN([C@@H]2C(=O)N2CCC[C@@H]2C(=O)N)C(=O)c2cccn2C)c1	498.609	1.6281	5	3	129.77	6	2	1	0.525927	none	none	none	none
886	OC[C@@H]1O[C@H](CNC(=O)Nc2ccc(OC(F)(F)F)cc2)[C@@H]([C@@H]1O)N1CCOCC1	435.399	0.5281	7	4	112.52	6	1	0	0.525928	none	none	none	none
887	COCCNC(=O)[C@@H]1CCC[C@H](CN(C)C(=O)C1)NC(=O)NC1(CCOCC1)c1ccccc1	474.602	1.7713	5	3	109	7	1	1	0.525976	none	none	none	none
888	Cc1cc(ccc1)c1noc(n1)[C@@H]1C[C@@H](O)CN1Cc1ccc(cc1)[N+](=O)[O-]	380.404	3.26112	7	1	105.53	5	3	2	0.526002	none	none	none	none	aromatic nitro
889	Cc1ccc(CN2C[C@H](O)C[C@H]2c2nc(no2)c2cccc(c2)[N+](=O)[O-])cc1	380.404	3.26112	7	1	105.53	5	3	2	0.526002	none	none	none	none	aromatic nitro
890	COC(=O)[C@@H]1Cc2c([nH]c3c2cccc3)[C@H]2C[C@H](C[C@H](N12)c1ccc(F)cc1)NCCO	437.515	3.2334	5	3	77.59	5	3	1	0.526102	none	none	none	high
891	COC(=O)[C@@H]1Cc2c([nH]c3c2cccc3)[C@H]2C[C@H](C[C@H](N12)c1ccccc1F)NCCO	437.515	3.2334	5	3	77.59	5	3	1	0.526102	none	none	none	high
892	Cn1cc(CN2CC[C@@H](C2)c2nnc(o2)c2ccccc2)c2c1cccc2	358.445	4.2178	4	0	47.09	4	4	0	0.526163	none	none	none	none
893	NC(=O)[C@@H](Cc1c[nH]c2c1cccc2)NC(=O)[C@H]1CNCCN1C(=O)N1CCOCC1	428.493	-0.5935	5	4	132.79	5	2	0	0.52618	none	none	none	none
894	c1ccc(cc1)CCCN1CC[C@@]([C@H]([C@@H]1c1ccccc1)NC(=O)c1ccc(cc1)F)(C)O	446.566	4.7549	3	2	52.57	7	3	0	0.526203	none	none	none	none
895	Cc1nn(c(C)c1[C@H]1C[C@H](NS(=O)(=O)c2ccccc2)C=C1)c1cc(Br)ccc1	472.408	4.64224	3	1	63.99	5	3	1	0.526221	none	none	none	none
896	COCC(=O)N1CCN(C[C@H]1C(=O)N[C@H]1CCCNC1=O)C(=O)Nc1ccc(cc1)C(=O)C	459.503	-0.0249	6	3	137.15	6	1	1	0.526331	high	low	low	none
897	COC(=O)[C@@H]1Cc2c(CN1S(=O)(=O)c1ccc(F)cc1)n(Cc1ccc(OC)cc1)cn2	459.499	2.3677	6	0	90.73	6	3	1	0.526356	none	none	none	none
898	Cc1nn(c(C)c1[C@H]1C[C@H](NS(=O)(=O)c2ccccc2)C=C1)c1ccc(cc1)C(F)(F)F	461.509	4.89854	3	1	63.99	5	3	1	0.526373	none	none	none	none
899	N(C(=O)NC[C@@H]1[C@H]([C@H]2O[C@H](CC(=O)N3CCS(=O)(=O)CC3)C[C@H]2O1)O)C1CCCCC1	459.565	-0.4488	7	3	134.27	5	0	0	0.526373	none	none	none	none
900	CC(C)NC(=O)C[C@@H]1O[C@H](CNS(=O)(=O)c2ccccc2)[C@@H](O)[C@H]1O	372.443	-0.6312	6	4	124.96	7	1	0	0.526446	none	none	none	none
901	O=c1cccc2[C@@H]3C[C@@H](CN(C[C@H]4C[N@@]5CC[C@H]4C[C@@H]5CNC(=S)NCCN4CCOCC4)C3)Cn12	514.74	0.7741	8	2	65.01	7	1	1	0.526454	none	none	none	none	thio-amide/urea
902	OC[C@@H]1[C@H](OCC(=O)N1Cc1cccnc1)c1ccc(NS(=O)(=O)Cc2ccccc2)cc1	467.547	2.4845	6	2	108.83	8	3	0	0.526457	none	none	high	none
903	OC[C@@H]1[C@H](OCC(=O)N1Cc1ccncc1)c1ccc(NS(=O)(=O)Cc2ccccc2)cc1	467.547	2.4845	6	2	108.83	8	3	0	0.526457	none	none	high	none
904	COCC(=O)Nc1ncc(cc1)c1noc(n1)[C@@H]1CCCN1Cc1ccc(cc1)S(=O)(=O)C	471.539	2.4571	9	1	127.52	8	3	0	0.526462	none	none	none	none
905	CCN(CC)C(=O)CC[C@@H]1CNC(=O)[C@@H]2C[C@@H](CN12)NC(=S)Nc1ccc(OC)cc1	447.605	1.5715	7	3	85.94	8	1	1	0.52648	none	none	low	none	thio-amide/urea
906	COc1cccc(NC(=O)O[C@@H]2CO[C@@H]3[C@H](CO[C@H]23)n2nnnc2SCc2ccco2)c1	459.484	2.523	10	1	122.76	7	3	1	0.526496	none	none	none	none
907	COc1ccc(NC(=O)O[C@@H]2CO[C@@H]3[C@H](CO[C@H]23)n2nnnc2SCc2ccco2)cc1	459.484	2.523	10	1	122.76	7	3	1	0.526496	none	none	none	none
908	OC(=O)C[C@@H]1CCN(C[C@@H]1CCN1CCN(CC1)c1cc(ccc1)C(F)(F)F)S(=O)(=O)c1ccccc1	539.62	4.0192	6	1	81.16	8	2	0	0.526535	none	none	none	none
909	CCCNC(=O)NC[C@@H]1C=C(C)[C@H](Cc2nc3c([nH]2)ccc(OC)c3)C[C@H]1C(C)C	412.578	4.6778	3	3	79.04	8	2	1	0.526593	none	none	none	none
910	N(C(=O)N[C@@H]1[C@H]([C@@H](OC1)CN1CCC[C@@H]1COC)O)CCOC	331.413	-0.8289	6	3	92.29	8	0	1	0.526599	none	none	none	none
911	COc1ccc(cc1)c1ccnc(N[C@H]2CO[C@@H]3[C@H](CO[C@H]23)NC(=O)COc2ccccc2)n1	462.506	2.2941	8	2	103.83	8	3	0	0.526603	none	none	none	none
912	COc1c(cccc1)c1ccnc(N[C@H]2CO[C@@H]3[C@H](CO[C@H]23)NC(=O)COc2ccccc2)n1	462.506	2.2941	8	2	103.83	8	3	0	0.526603	none	none	none	none
913	Clc1ccc(cc1)c1nnc(o1)[C@H]1CCN(Cc2c[nH]c3c2cccc3)C1	378.863	4.8608	4	1	57.95	4	4	0	0.526604	none	none	none	none
914	OC[C@@H]1O[C@H](CNCc2ccc(F)cc2)[C@@H]([C@@H]1O)N1CCN(CC1)c1cc(ccc1)C(F)(F)F	483.506	2.2455	6	3	68.2	7	2	1	0.526622	none	none	none	none
915	COc1cc(SC)ccc1C(=O)N[C@H]1CCN2[C@@H](C1)C(=O)N(C2=O)c1ccc(Cl)cc1	459.955	3.8001	5	1	78.95	5	2	2	0.526644	none	none	none	none
916	CC(=O)Nc1ccc(cc1)S(=O)(=O)Nc1ccc2[C@@H]3C[C@@H](CN(C3)C(=O)c3ccc(F)cc3)Cn2c1=O	524.574	3.0061	5	2	117.58	5	3	0	0.526645	none	none	none	none
917	COC(=O)[C@@H]1Cc2c(CN1C(=O)Cc1ccc(OC)cc1)n(Cc1ccc(Cl)cc1)cn2	453.926	3.2624	5	0	73.66	6	3	1	0.526672	none	none	none	none
918	CC(C)[C@@H]1C[C@@H](Cc2nnc(o2)c2ccc(cc2)N(C)C)C(=C[C@H]1CN1CCN(CC1)C(=O)C)C	479.669	4.3638	6	0	65.71	7	2	1	0.526685	none	high	none	none
919	CN(Cc1cn(C[C@H]2CC3CCN2C[C@@H]3C(=O)NCCNC(=O)C)nn1)Cc1ccccc1	453.591	0.8728	6	2	95.39	10	2	1	0.526693	none	none	none	high
920	COC[C@H]1CCCN1C(=O)C[C@@H]1O[C@H](CNC(=O)N2CCOCC2)[C@@H](O)[C@H]1O	401.46	-1.4551	7	3	120.8	6	0	0	0.526781	none	none	none	none
921	N(Cc1c(Cl)ccnc1)C[C@@H]1[C@H]([C@H]2O[C@H](CC(=O)NCc3ccc(cc3)OC)C[C@H]2O1)O	461.946	1.8255	7	3	101.94	9	2	0	0.526794	none	none	none	none
922	Cn1nc(C)cc1C(=O)Nc1ccc(cc1)[C@@H](O)[C@H]1COCC(=O)N1Cc1ccc(cc1)C(F)(F)F	502.493	3.46062	5	2	96.69	6	3	0	0.526818	none	none	high	none
923	COc1ccc(cc1)C(=O)N[C@H]1C[C@@H]2N(C1)C(=O)c1c(NC2=O)ccc(c1)c1c(OC)cc(OC)cc1	501.539	3.3446	6	2	106.2	6	3	0	0.526853	high	high	none	none
924	Cc1ccc(NC(=O)N2C[C@@H]3C[C@H](C2)c2ccc(c(=O)n2C3)c2ccc(OC(F)(F)F)cc2)cc1	483.49	5.37352	3	1	63.57	3	3	0	0.526914	none	none	high	none
925	CC(C)NC(=O)NC[C@@H]1C=C(C)[C@H](CC(=O)NCc2ccc(cc2)C#N)C[C@H]1C(C)C	424.589	4.12678	3	3	94.02	8	1	1	0.526991	none	none	none	none
926	C[C@@H](C1CC[C@@]2(C)CC[C@H](NC(=O)Cc3ccccc3)[C@@H](C)[C@@H]2[C@H]1O)C(=O)NCc1ccccc1	476.661	4.4897	3	3	78.43	7	2	0	0.527004	none	none	none	none
927	[C@@H]1([C@H](N(C[C@H]1CC)C(=O)Nc1ccc(OC(F)(F)F)cc1)CO)CN(C)CCc1ccccc1	479.543	4.6105	4	2	65.04	9	2	0	0.527058	none	none	none	none
928	CN(C)c1cccc(Oc2nnnn2[C@H]2CO[C@@H]3[C@H](CO[C@H]23)NC(=O)CC2(CC(=O)O)CCCC2)c1	500.556	1.7801	10	2	140.93	9	2	0	0.527062	none	none	none	none
929	CC1(C)[C@H](Cc2noc(CN3CCOCC3)c2)C[C@@H]1N(Cc1ncc[nH]1)Cc1ncc[nH]1	439.564	2.6126	7	2	99.1	9	3	0	0.527118	none	none	none	none
930	C[C@@]1(CO)[C@H](O)CC[C@@]2(C)[C@H](CC(=O)N3CCCCC3)c3c(C[C@H]12)sc(NC(=O)c1cccs1)n3	517.717	4.275	5	3	102.76	5	2	0	0.527132	none	none	none	none	limit! thiazol-2-ylamine
931	COC(=O)[C@@H]1Cc2c([nH]c3c2cccc3)[C@H]2C[C@H](C[C@H](N12)c1ccc(F)cc1)NCCN(C)C	464.585	3.8027	5	2	60.6	6	3	1	0.527134	none	none	none	high
932	Cn1c(nc2c1cccc2)[C@H]1CCN(C1)S(=O)(=O)c1cccc2c1nccc2	392.484	3.2997	4	0	68.09	3	4	0	0.527164	none	none	none	none
933	C1(CCC(CC1)N1CC2(C(=O)N(CC(=O)OC)C(=O)[C@@H]3C[C@@H](O)CN23)C1)(F)F	401.41	-0.4043	7	1	90.39	3	0	2	0.527182	none	none	none	high
934	CCCn1cnc2c1CN([C@@H](C2)C(=O)OC)S(=O)(=O)c1c2cccc(N(C)C)c2ccc1	456.568	2.8009	6	0	84.74	6	3	1	0.527204	high	high	none	none
935	COC(=O)[C@@H](C)NC(=O)[C@@H]1CN(CCN1C(=O)NC1CCCCC1)C(=O)C1CCNCC1	451.568	0.2188	6	3	120.08	5	0	1	0.527249	none	none	none	none
936	CC(C)NC(=O)N[C@H]1C[C@H]2CN(Cc3ncc[nH]3)C[C@H](NC(=O)C3CC3)C(=O)N2C1	417.514	-0.2028	5	4	122.46	6	1	0	0.527313	none	none	none	none
937	COc1ccc(NC(=O)O[C@@H]2CO[C@@H]3[C@H](CO[C@H]23)NCc2ccc(cc2)c2ccccc2)cc1	460.53	4.2353	6	2	78.05	7	3	0	0.527342	none	none	none	none
938	COCC(=O)N1CCN(C[C@H]1C(=O)N[C@@H](CC1CCCCC1)C(=O)N)C(=O)c1ccc(cc1)N(C)C	501.628	0.9925	6	2	125.28	9	1	0	0.52735	none	high	none	none
939	COc1ccc(CCNC(=O)[C@@H](C)C2CC[C@@]3(C)CC[C@H](NC(=O)C)[C@@H](C)[C@@H]3[C@H]2O)cc1OC	474.642	3.3266	5	3	96.89	8	1	0	0.527391	none	none	none	none
940	FC(F)(F)Oc1ccc(cc1)c1ccc2[C@@H]3C[C@@H](CN(C3)S(=O)(=O)c3ccccc3)Cn2c1=O	490.503	4.2219	4	0	68.61	4	3	0	0.527403	none	low	high	none
941	FC(F)(F)Oc1ccc(cc1)c1c2[C@@H]3C[C@@H](CN(C3)S(=O)(=O)c3ccccc3)Cn2c(=O)cc1	490.503	4.2219	4	0	68.61	4	3	0	0.527403	none	low	high	none
942	CSc1ccc(cc1)c1c2[C@@H]3C[C@@H](CN(C3)C(=O)COc3ccccc3)Cn2c(=O)cc1	446.572	4.2619	4	0	51.54	5	3	1	0.527408	none	none	none	none
943	FC(F)(F)c1ccc(cc1)C(=O)N1C[C@@H]2C[C@H]1C(=O)N(Cc1ccccc1)c1c(O2)cccc1	466.459	4.9143	3	0	49.85	3	3	0	0.527433	none	none	none	high
944	CC(C)NC(=O)N[C@H]1C[C@H]2CN(Cc3cc(O)ccc3)C[C@H](NC(=O)C3CC3)C(=O)N2C1	443.548	0.7797	5	4	114.01	6	1	0	0.527492	none	none	none	none
945	C[C@@H](NC(=O)NC1(CCOCC1)c1ccccc1)c1c(C(=O)O)c(no1)c1cccnc1	436.468	3.5009	7	3	126.58	6	3	0	0.527519	high	none	none	none
946	C[C@@H](C1CC[C@@]2(C)CC[C@H](NC(=O)c3ccc(cc3)C#N)[C@@H](C)[C@@H]2[C@H]1O)C(=O)NCc1cccs1	493.673	4.49398	4	3	102.22	6	2	0	0.527521	none	none	none	none
947	CC(C)NC(=O)NC[C@H]1O[C@@H](CC(=O)N2CCN(CC2)c2ccccc2)[C@H](O)[C@@H]1O	420.51	-0.0779	6	4	114.37	6	1	0	0.527553	none	none	none	none
948	COc1ccc(NC2=N[C@@H]3[C@H](S2)[C@H](C[C@@H](O)[C@@H]3O)C(=O)NCc2c(OC)cccc2)cc1	457.552	2.0138	7	4	112.41	6	2	0	0.527591	none	none	none	none
949	CC(C)(C)C(=O)Nc1nc2c(C[C@@H]3[C@](C)(CO)[C@H](O)CC[C@@]3(C)[C@@H]2CC(=O)NC2CC2)s1	463.644	3.2119	5	4	111.55	5	1	0	0.527629	none	none	none	none	limit! thiazol-2-ylamine
950	COC(=O)[C@@H]1Cc2c([nH]c3c2cccc3)[C@H]2C[C@H](C[C@H](N12)c1c(F)cccc1)N1CCCCC1	461.581	5.1374	4	1	48.57	3	3	1	0.527686	none	none	none	high
951	CN1CCC(CC1)N[C@@H]1C[C@H](CO)[C@@H](O)[C@H]1O	244.335	-1.2272	5	4	75.96	3	0	0	0.527701	none	none	none	none
952	COc1ccc(cc1)C(=O)NC[C@H]1O[C@@H](CO)[C@@H](O)[C@H]1N1CCN(CC1)c1cc(ccc1)C(F)(F)F	509.525	1.7552	7	3	94.5	7	2	0	0.527718	none	none	none	none
953	COc1ccccc1N1CCN(CC1)[C@@H]1[C@H](O)[C@H](CO)O[C@@H]1CNC(=O)c1ccc(cc1)C(F)(F)F	509.525	1.7552	7	3	94.5	7	2	0	0.527718	none	none	none	none
954	NC(=O)[C@H](CC1CCCCC1)NC(=O)[C@H]1CN(CCN1S(=O)(=O)c1ccccc1)C(=O)c1cccc(F)c1	544.649	2.2815	5	2	129.88	8	2	0	0.527772	none	none	none	none
955	Cc1c(NC(=O)N[C@@H]2C[C@H](COc3ccc(cc3)S(=O)(=O)C)[C@@H](O)[C@H]2O)c(C)no1	439.49	1.00574	8	4	150.99	6	2	0	0.527799	none	low	none	none
956	c1c(ccc(S(=O)(=O)C)c1)CN1CC[C@@]([C@H]([C@@H]1c1ccccc1)NC(=O)c1ccc(cc1)F)(C)O	496.604	3.7258	5	2	86.71	6	3	0	0.527813	none	none	none	none
957	O[C@@H]([C@H]1COCC(=O)N1CCCc1ccccc1)c1ccc(NC(=O)c2cccs2)cc1	450.56	3.894	4	2	78.87	8	3	0	0.527873	none	none	high	none
958	COC(=O)[C@@H]1Cc2c(CN1S(=O)(=O)c1ccc(cc1)C#N)n(Cc1ccc(Cl)cc1)cn2	470.938	2.74508	6	0	105.29	5	3	1	0.527939	none	none	none	none
959	COc1ccc(cc1)c1nn(C)c(c1)[C@H]1CN2CC[C@H]1C[C@@H]2CNCc1ccc(cc1)N(C)C	459.638	4.1293	5	1	45.56	8	3	0	0.527942	none	high	none	none
960	COc1c(cccc1)c1nn(C)c(c1)[C@H]1CN2CC[C@H]1C[C@@H]2CNCc1ccc(cc1)N(C)C	459.638	4.1293	5	1	45.56	8	3	0	0.527942	none	high	none	none
961	CN(CC#C)C[C@H]1C[N@@]2CC[C@H]1C[C@@H]2CNC(=S)Nc1ccc(cc1)n1cccn1	422.602	2.4341	6	2	48.36	7	2	2	0.527942	high	high	none	none	thio-amide/urea
962	O1CCC(CC1)N1CC2(C1)N1[C@@H](C[C@@H](O)C1)C(=O)N(Cc1ccc(C(=O)OC)cc1)C2=O	443.5	0.0106	8	1	99.62	4	1	2	0.528034	none	none	none	high
963	COc1ccccc1N1CCN(CC1)C(=O)[C@H]1CN2CCC1C[C@@H]2Cn1cc(nn1)c1ccccc1	486.62	3.0129	6	0	66.73	6	3	0	0.528096	none	none	none	high
964	c1(ccccc1F)CN1CC2(C1)N1[C@@H](C[C@@H](O)C1)C(=O)N(Cc1ccc(C(=O)OC)cc1)C2=O	467.497	1.1709	7	1	90.39	5	2	2	0.528139	none	none	none	high
965	c1(cccc(c1)F)CN1CC2(C1)N1[C@@H](C[C@@H](O)C1)C(=O)N(Cc1ccc(C(=O)OC)cc1)C2=O	467.497	1.1709	7	1	90.39	5	2	2	0.528139	none	none	none	high
966	c1(ccc(cc1)CN1CC2(C1)N1[C@@H](C[C@@H](O)C1)C(=O)N(Cc1ccc(C(=O)OC)cc1)C2=O)F	467.497	1.1709	7	1	90.39	5	2	2	0.528139	none	none	none	high
967	CC(C)[C@@H]1C[C@@H](CC(=O)NCCN(C)C)C(=C[C@H]1CNS(=O)(=O)c1ccc(F)cc1)C	453.624	3.0265	4	2	78.51	10	1	1	0.528184	none	none	none	none
968	OC[C@@H]1O[C@H](CNC(=O)Nc2cc(Cl)ccc2)[C@@H]([C@@H]1O)N1CCN(CC1)c1ccccc1	460.962	1.7729	6	4	97.3	6	2	0	0.528209	none	none	none	none
969	CC(C)[C@@H]1C[C@@H](CC(=O)NC2CCCC2)C(=C[C@H]1CNS(=O)(=O)Cc1ccccc1)C	446.657	4.4095	3	2	75.27	9	1	1	0.528289	none	none	none	none
970	O[C@H]1CC[C@@H](Cc2noc(CN3CCNCC3)c2)O[C@@H]1CNC(=O)COc1ccccc1	444.532	0.726	8	3	109.09	9	2	0	0.528317	none	none	none	low
971	COc1ccc(cc1)c1ccnc(N[C@H]2CO[C@@H]3[C@H](CO[C@H]23)NS(=O)(=O)c2ccc(C)cc2)n1	482.562	2.38582	8	2	111.67	7	3	0	0.528371	none	none	none	none
972	N1(Cc2c(OC(F)(F)F)cccc2)C[C@H](Cc2nc3c([nH]2)cccc3)[C@@H](CC1)CC(=O)O	447.457	4.617	5	2	78.45	7	3	0	0.528382	none	none	none	none
973	CN1CCN(CC1)c1ccc(cn1)c1noc(n1)[C@@H]1CCCN1Cc1ccc(cc1)C(F)(F)F	472.515	4.2393	7	0	61.53	5	3	0	0.528397	none	none	none	none
974	COc1ccccc1N1CCN(CC1)C(=O)[C@H]1CN2CCC1C[C@@H]2Cn1cc(nn1)c1ncccc1	487.608	2.4079	7	0	79.62	6	3	0	0.528429	none	none	none	high
975	c1(ccc(OC)cc1)CN1CC2(C(=O)N(CC(=O)OC)C(=O)[C@@H]3C[C@@H](O)CN23)C1	403.435	-0.7734	8	1	99.62	5	1	2	0.528431	none	none	none	high
976	c1(ccccc1OC)CN1CC2(C(=O)N(CC(=O)OC)C(=O)[C@@H]3C[C@@H](O)CN23)C1	403.435	-0.7734	8	1	99.62	5	1	2	0.528431	none	none	none	high
977	c1(cc(ccc1)OC)CN1CC2(C(=O)N(CC(=O)OC)C(=O)[C@@H]3C[C@@H](O)CN23)C1	403.435	-0.7734	8	1	99.62	5	1	2	0.528431	none	none	none	high
978	CN(C)Cc1ccccc1c1ccc2[C@@H]3C[C@@H](CN(C3)S(=O)(=O)c3ccc(NC(=O)C)cc3)Cn2c1=O	520.655	3.3433	5	1	91.72	6	3	0	0.528454	none	low	none	none
979	COc1cc(OC)cc(NC(=O)N2C[C@@H]3C[C@H](C2)c2ccc(NC(=O)c4ccc(F)cc4)c(=O)n2C3)c1	506.534	3.9081	5	2	101.9	5	3	0	0.528457	none	none	none	none
980	FC(F)(F)Oc1ccc(cc1)c1ccc2[C@@H]3C[C@@H](CN(C3)C(=O)c3ccc(cc3)C#N)Cn2c1=O	479.458	4.54508	4	0	75.33	3	3	0	0.528458	none	none	high	none
981	FC(F)(F)Oc1ccc(cc1)c1c2[C@@H]3C[C@@H](CN(C3)C(=O)c3ccc(cc3)C#N)Cn2c(=O)cc1	479.458	4.54508	4	0	75.33	3	3	0	0.528458	none	none	high	none
982	OC[C@@H]1O[C@H](CNS(=O)(=O)c2ccc(Cl)cc2)[C@@H]([C@@H]1O)N1CCN(CC1)c1ncccc1	482.99	0.3247	8	3	115.23	7	2	0	0.52857	none	none	none	none
983	CC(C)[C@@H]1C[C@@H](Cc2nc3c([nH]2)nccc3)C(=C[C@H]1CNC(=O)CCCC(=O)O)C	412.534	3.7261	5	3	107.97	9	2	1	0.528572	none	none	none	none
984	CC(C)[C@@H]1C[C@@H](Cc2nc3c([nH]2)ccnc3)C(=C[C@H]1CNC(=O)CCCC(=O)O)C	412.534	3.7261	5	3	107.97	9	2	1	0.528572	none	none	none	none
985	COc1ccc(CC(=O)Nc2ccc(cc2)[C@@H](O)[C@H]2COCC(=O)N2Cc2ccccc2)cc1	460.53	3.3374	5	2	88.1	8	3	0	0.528584	none	none	high	none
986	COc1ccc(CC(=O)Nc2ccc(cc2)[C@H]2OCC(=O)N(Cc3ccccc3)[C@@H]2CO)cc1	460.53	3.3374	5	2	88.1	8	3	0	0.528584	none	none	high	none
987	COc1ccc(CN2[C@H](COCC2=O)[C@H](O)c2ccc(NC(=O)Cc3ccccc3)cc2)cc1	460.53	3.3374	5	2	88.1	8	3	0	0.528584	none	none	high	none
988	COc1ccccc1CN1[C@H](COCC1=O)[C@H](O)c1ccc(NC(=O)Cc2ccccc2)cc1	460.53	3.3374	5	2	88.1	8	3	0	0.528584	none	none	high	none
989	COc1ccc(CN2[C@H](CO)[C@H](OCC2=O)c2ccc(NC(=O)Cc3ccccc3)cc2)cc1	460.53	3.3374	5	2	88.1	8	3	0	0.528584	none	none	high	none
990	O=C(C[C@@H]1CCNC[C@@H]1Cc1noc(CSc2ccccc2)c1)NCCN1CCOCC1	458.628	2.5736	7	2	79.63	10	2	1	0.528683	none	none	none	none
991	Cc1ccc(cc1)S(=O)(=O)NC[C@H]1O[C@@H](CC(=O)N2CCN(CC2)c2ccccc2)[C@H](O)[C@@H]1O	489.594	0.50142	7	3	119.41	7	2	0	0.528687	none	none	none	none
992	N1(CCN2[C@H](C1)COc1c(NC(=O)C2)cc(cc1)c1cccnc1F)S(=O)(=O)c1cccc(Cl)c1	516.982	3.2471	6	1	91.84	3	3	1	0.528695	none	none	none	high
993	COC[C@H]1CCCN1C(=O)C[C@@H]1O[C@H](CNC(=O)Nc2ccccc2)[C@@H](O)[C@H]1O	407.467	0.3248	6	4	120.36	7	1	0	0.528721	none	none	none	none
994	C1OCC1N1CC2(C1)N1[C@@H](C[C@@H](O)C1)C(=O)N(Cc1ccc(C(=O)OC)cc1)C2=O	415.446	-0.7696	8	1	99.62	4	1	2	0.528754	none	none	none	high
995	COCC(=O)NC[C@@H]1C=C(C)[C@H](CC(=O)NCC#C)C[C@H]1C(C)C	334.46	1.7431	3	2	67.43	8	0	2	0.528758	none	none	none	none
996	C[C@@H](NC(=O)[C@@H]1C[C@H](CCN1C(=O)c1csc(C)n1)NS(=O)(=O)c1cccs1)C(=O)N	485.613	0.45472	6	3	151.56	7	2	0	0.528776	none	none	none	none
997	C[C@@H](C1CC[C@@]2(C)CC[C@H](NC(=O)CC(C)(C)C)[C@@H](C)[C@@H]2[C@H]1O)C(=O)NCc1ccc(F)cc1	474.661	4.8223	3	3	78.43	6	1	0	0.528782	none	none	none	none
998	COc1ccc(cc1)c1ccnc(N[C@H]2CO[C@@H]3[C@H](CO[C@H]23)NC(=O)Nc2ccccc2)n1	447.495	2.9206	7	3	106.63	6	3	0	0.528785	none	none	none	none
999	CN(C)c1ccc(CN[C@H]2C[C@@H]3N(C2)[C@H](CCC(=O)NCc2ccc(F)cc2)CNC3=O)cc1	467.589	2.0192	5	3	76.71	9	2	0	0.528787	none	high	none	none
1000	COc1ccc(cc1)C(=O)N[C@H]1CC[C@]2(C)CCC([C@H](C)C(=O)NCc3ccco3)[C@H](O)[C@H]2[C@@H]1C	482.621	4.1624	5	3	100.8	7	2	0	0.528803	none	none	none	none
1001	OC(=O)C[C@@H]1CCN(C[C@@H]1CCN(CCN1CCOCC1)c1ccccc1)C(=O)C1CCCCC1	485.669	3.735	6	1	73.32	10	1	0	0.528805	none	none	none	high
1002	C(N1CC[C@@H](C1)c1nnc(Cc2c[nH]c3c2cccc3)o1)c1ccc2OCOc2c1	402.454	3.8599	6	1	76.41	5	4	0	0.528885	none	none	none	none
1003	CC(C)(C)c1ccc(cc1)c1cc(C[C@H]2CNCC[C@H]2CC(=O)Nc2ccccc2)no1	431.58	5.4361	4	2	67.16	6	3	0	0.528936	none	none	none	none
1004	N(C(=O)NC[C@@H]1[C@H]([C@H]2O[C@@H](CC(=O)N3CCS(=O)(=O)CC3)C[C@H]2O1)O)C(C)C	419.5	-1.3731	7	3	134.27	5	0	0	0.528963	none	none	none	none
1005	Cn1c(CN2CCOC[C@H]2c2nc(c[nH]2)c2ccc(Cl)cc2)nc2c1cccc2	407.905	4.1903	4	1	58.97	4	4	0	0.529044	none	none	none	none
1006	Cn1c(CN2CCOC[C@H]2c2nc(c[nH]2)c2cccc(Cl)c2)nc2c1cccc2	407.905	4.1903	4	1	58.97	4	4	0	0.529044	none	none	none	none
1007	COc1ccc(cc1OC)c1nc(C)nc(c1)[C@H]1CN2CC[C@H]1C[C@@H]2CNC(=O)c1cccs1	478.618	4.13852	6	1	76.58	7	3	0	0.529053	none	none	none	none
1008	O=C(C[C@@H]1CCNC[C@@H]1Cc1noc(COc2ccccc2)c1)NCc1cccs1	425.554	3.7898	5	2	76.39	9	3	0	0.52909	none	none	none	none
1009	COC[C@H]1CCCN1C(=O)C[C@@H]1O[C@H](CNS(=O)(=O)c2ccccc2)[C@@H](O)[C@H]1O	428.507	-0.5184	7	3	125.4	8	1	0	0.529092	none	none	none	none
1010	COCCNC(=O)C[C@@H]1OC[C@@H]2[C@H]1[C@H](CC(=O)NC1CC1)CN2CC1CCCCC1	421.582	1.7035	5	2	79.9	10	0	1	0.529264	none	none	none	none
1011	COCCNC(=O)C[C@@H]1OC[C@@H]2[C@H]1[C@H](CC(=O)NC1CC1)CN2CC1CCCCC1	421.582	1.7035	5	2	79.9	10	0	1	0.529264	none	none	none	none
1012	CC(=O)c1ccc(NC(=O)N[C@H]2CO[C@@H]3[C@@H](CO[C@H]23)OC(=O)Nc2cc(ccc2)C(F)(F)F)cc1	493.438	3.813	6	3	114.99	5	2	1	0.529272	high	low	none	none
1013	CC(=O)c1ccc(NC(=O)N2CCN([C@@H](C2)C(=O)N[C@H]2CCCNC2=O)S(=O)(=O)C)cc1	465.532	-0.2383	6	3	144.99	5	1	1	0.529306	high	low	low	none
1014	CN(Cc1cn(C[C@H]2CC3CCN2C[C@@H]3C(=O)NCc2ccccc2)nn1)Cc1ccccc1	458.61	2.9369	5	1	66.29	9	3	0	0.529334	none	none	none	high
1015	CC(=O)c1ccc(NC(=O)N[C@H]2CO[C@@H]3[C@H](CO[C@H]23)n2nnnc2c2cc3c(OCO3)cc2)cc1	478.465	1.8004	9	2	138.72	5	3	1	0.529342	high	low	none	none
1016	COc1ccc(cc1)c1noc(n1)[C@@H]1C[C@@H](O)CN1Cc1c[nH]c2c1cccc2	390.443	3.5344	6	2	87.41	5	4	0	0.52935	none	none	none	none
1017	CN(C)c1cccc(Oc2nnnn2[C@H]2CO[C@@H]3[C@H](CO[C@H]23)NC(=O)COCC(=O)O)c1	448.436	-0.5439	11	2	150.16	9	2	0	0.529356	none	none	none	none
1018	COCC(=O)N1CCN(C[C@H]1C(=O)N[C@@H](CC1CCCCC1)C(=O)N)C(=O)Nc1ccccc1	473.574	1.3182	5	3	134.07	8	1	0	0.529369	none	none	none	none
1019	CCOC(=O)c1cccc(NC(=O)N2CC[C@@H](CC(=O)NCc3ccc(F)cc3)[C@@H](CC)C2)c1	469.557	4.5889	4	2	87.74	8	2	1	0.529398	none	none	none	none
1020	C[C@@]1(CO)[C@H](O)CC[C@@]2(C)[C@H](CC(=O)O)c3c(C[C@H]12)sc(NC(=O)c1ccc(F)cc1)n3	462.543	3.4247	6	4	119.75	5	2	0	0.529428	none	none	none	none	limit! thiazol-2-ylamine
1021	COC(=O)[C@@H](Cc1c[nH]c2c1cccc2)NC(=O)[C@@H]1CN(CCN1C(=O)NC1CCCCC1)C(=O)C	497.596	1.9432	5	3	123.84	6	2	1	0.52951	none	none	none	none
1022	CC(C)[C@@H]1C[C@@H](CC(=O)N(C)Cc2cccnc2)C(=C[C@H]1CNC(=O)Nc1ccccc1)C	448.611	5.1064	3	2	74.33	8	2	1	0.52956	none	none	none	none
1023	COc1ccc(cc1)C(=O)N1C[C@@H]2C[C@H](C1)c1ccc(c(=O)n1C2)c1ccc(SC)cc1	446.572	4.5053	4	0	51.54	4	3	1	0.529595	none	none	none	none
1024	COc1ccc(cc1)C(=O)N1C[C@@H]2C[C@H](C1)c1c(ccc(=O)n1C2)c1ccc(SC)cc1	446.572	4.5053	4	0	51.54	4	3	1	0.529595	none	none	none	none
1025	COCCNC(=S)NC[C@H]1C[C@@H]2CC[N@]1C[C@@H]2CN1CCC(C)CC1	368.591	1.5392	6	2	39.77	7	0	2	0.5296	none	none	none	none	thio-amide/urea
1026	CN(C)c1ccc(CN2CCC[C@H]2c2nc(no2)c2ccnc(c2)N2CCN(CC2)C(=O)C)cc1	475.597	3.2032	8	0	81.84	6	3	0	0.529618	none	high	none	none
1027	Cc1nc(OC[C@@H]2CN([C@@H]3[C@H]2COc2c3cccc2)C(=O)c2ccc(cc2)C(F)(F)F)ccn1	469.463	4.70472	5	0	64.55	4	3	0	0.52962	none	none	none	none
1028	OC1CCN(CC1)C(=O)CC[C@@H]1CNC(=O)[C@@H]2C[C@@H](CN12)NC(=O)Nc1cc(Cl)ccc1	463.966	1.1663	5	4	114.01	5	1	0	0.52963	none	none	none	none
1029	CC(C)[C@@H]1C[C@@H](Cc2nnc(o2)c2ccc(cc2)N(C)C)C(=C[C@H]1CN1CCN(CCO)CC1)C	481.685	3.8096	7	1	68.87	9	2	1	0.529639	none	high	none	none
1030	N(C1CCN(C(=O)C)CC1)C[C@@H]1[C@H]([C@H]2O[C@H](CC(=O)NCc3ccc(cc3)OC)C[C@H]2O1)O	461.559	0.5878	7	3	109.36	8	1	0	0.52968	none	none	none	none
1031	C(C)(C)CN1CC2(C(=O)N(CC(=O)OC)C(=O)[C@@H]3C[C@@H](O)CN23)C1	339.392	-1.3262	7	1	90.39	4	0	2	0.529805	none	none	none	high
1032	CC1(C)[C@H](Cc2noc(COc3ccccc3)c2)C[C@@H]1NC(=O)NCc1ccccc1	419.525	4.7102	4	2	76.39	8	3	0	0.529822	none	none	none	none
1033	C(N1CCC[C@H]1c1nc(no1)c1ccc(nc1)n1ccnc1)c1ccco1	362.393	3.2474	7	0	86.01	5	4	0	0.529831	none	none	none	none
1034	Cc1ccc(cc1)S(=O)(=O)Cc1noc(n1)[C@@H]1C[C@@H](O)CN1Cc1ccc(cc1)S(=O)(=O)C	491.591	2.06332	9	1	130.67	7	3	0	0.529845	none	none	none	none
1035	CN(Cc1cn(nn1)[C@H]1CO[C@@H]2[C@H](CO[C@H]12)NC(=O)c1ccc(cc1)C(F)(F)F)Cc1ccccc1	501.509	3.0662	6	1	81.51	7	3	0	0.52985	none	none	none	none
1036	c1(ccccc1Cl)CN[C@@H]1C[C@@H](O)[C@H](CO)[C@H]1Cc1nc(ncc1)c1ccccc1	423.944	3.4872	5	3	78.27	7	3	0	0.529851	none	none	none	none
1037	c1(ccc(Cl)cc1)CN[C@@H]1C[C@@H](O)[C@H](CO)[C@H]1Cc1nc(ncc1)c1ccccc1	423.944	3.4872	5	3	78.27	7	3	0	0.529851	none	none	none	none
1038	c1ccc(cc1CN[C@@H]1C[C@@H](O)[C@H](CO)[C@H]1Cc1nc(ncc1)c1ccccc1)Cl	423.944	3.4872	5	3	78.27	7	3	0	0.529851	none	none	none	none
1039	CN(Cc1cn(C[C@H]2CC3CCN2C[C@@H]3C(=O)NCc2cccnc2)nn1)Cc1ccccc1	459.598	2.3319	6	1	79.18	9	3	0	0.529861	none	none	none	high
1040	CN(C)c1ccc(cc1)c1nn(C)c(c1)[C@H]1CN2CC[C@H]1C[C@@H]2CNC(=O)COc1ccccc1	473.621	3.5261	5	1	62.63	8	3	0	0.529871	none	high	none	none
1041	C1N(C[C@H]2[C@@H](C1)CC(=O)Nc1c(OCC2)ccc(c1)C(C)C)Cc1cc(no1)c1ccccc1	459.59	5.7144	5	1	67.6	4	3	0	0.529872	none	none	none	none
1042	COCCNC(=O)[C@H]1C[C@@H](O)[C@H](O)[C@@H]2N=C(Nc3cc(ccc3)C(F)(F)F)S[C@H]12	433.452	1.4616	6	4	103.18	5	1	1	0.529896	none	none	none	none
1043	COC(=O)[C@H](Cc1ccc(OC)cc1)NC(=O)[C@@H]1CN(CCN1C(=O)c1cccs1)S(=O)(=O)C	509.606	0.7432	7	1	122.32	8	2	1	0.529905	none	none	none	none
1044	CN1[C@@H]2CN(C[C@@H]2OCC1=O)C(=O)C	198.222	-0.9257	3	0	49.85	0	0	0	0.53001	none	none	none	none
1045	N(C[C@H]1O[C@@H]2C[C@H](CC(=O)NCCC)O[C@@H]2[C@@H]1O)C(=O)NC1CCC1	355.435	0.0402	5	4	108.92	7	0	0	0.530013	none	none	none	none
1046	CC1(C)C[C@H](NC(=O)C2CC2)[C@@]2(CCC(=O)NCCN3CCOCC3)CC[C@](C)(O)C[C@@H]12	449.636	2.0772	5	3	90.9	8	0	0	0.530092	none	none	none	none
1047	CS(=O)(=O)c1ccc(OC[C@]2(CNS(=O)(=O)c3ccc(F)cc3)C[C@H](O)[C@H](O)C2)cc1	473.544	1.0885	7	3	130	8	2	0	0.530139	none	none	none	none
1048	Cn1c(CN2CC[C@@H]3[C@H]2C(=O)NC[C@H](CCC(=O)NCc2ccc(F)cc2)N3C)nc2c1cccc2	492.599	2.1821	5	2	82.5	7	3	0	0.530161	none	none	none	none
1049	COc1ccc(cc1)C(=O)N1C[C@@H]2C[C@H](C1)c1c(/C=C/c3ccc(Cl)cc3)ccc(=O)n1C2	460.961	4.9402	3	0	51.54	4	3	0	0.530176	none	none	none	none
1050	COCCNC(=O)C[C@@H]1OC[C@@H]2[C@H]1[C@H](CC(=O)NC1CC1)CN2C1CCN(C)CC1	422.57	0.2174	6	2	83.14	9	0	1	0.530208	none	none	none	none
1051	COCCNC(=O)C[C@@H]1OC[C@@H]2[C@H]1[C@H](CC(=O)NC1CC1)CN2C1CCN(C)CC1	422.57	0.2174	6	2	83.14	9	0	1	0.530208	none	none	none	none
1052	CN(Cc1cc(CC2(COC2)NCc2ccc(cc2)N(C)C)no1)Cc1ccccc1	420.557	3.4739	6	1	53.77	10	3	0	0.530237	none	high	none	none
1053	COC(=O)[C@@H]1Cc2c(CN1C(=O)COc1ccccc1)n(Cc1ccc(OC)cc1)cn2	435.48	2.4453	6	0	82.89	7	3	1	0.530249	none	none	none	none
1054	O=C(CC[C@@H]1CNC(=O)[C@@H]2C[C@@H](CN12)NC(=O)Nc1cscc1)NCc1ccccc1	441.557	1.9075	4	4	102.57	7	2	0	0.530264	none	none	none	none
1055	O=C(CC[C@@H]1CNC(=O)[C@@H]2C[C@@H](CN12)NC(=O)Nc1ccccc1)NCc1cccs1	441.557	1.9075	4	4	102.57	7	2	0	0.530264	none	none	none	none
1056	COc1ccc(cc1)C(=O)N1Cc2c(C[C@H]1c1nc(no1)c1ccc(C)cc1)[nH]cn2	415.453	3.71652	6	1	97.14	4	4	0	0.530272	none	none	none	none
1057	COc1ccc(cc1)C(=O)N1Cc2c(C[C@H]1c1nc(no1)c1cccc(C)c1)[nH]cn2	415.453	3.71652	6	1	97.14	4	4	0	0.530272	none	none	none	none
1058	FC(F)(F)c1cccc(NC(=O)O[C@@H]2CO[C@@H]3[C@H](CO[C@H]23)Nc2nc(ccn2)c2ccccc2)c1	486.45	4.3578	7	2	94.6	5	3	0	0.530279	none	none	none	none
1059	C[C@H]1[C@@H]2CC[C@@]3(C)Cc4c(nc(NS(=O)(=O)c5c(Cl)cccc5Cl)s4)[C@@H](C)[C@@H]3[C@H]2OC1=O	515.484	5.5043	5	1	85.36	3	2	1	0.530285	none	none	none	none
1060	Cc1ccc(cc1)C(=O)N[C@H]1CO[C@@H]2[C@@H](CO[C@H]12)OC(=O)Nc1ccc(Oc2ccccc2)cc1	474.513	4.30062	6	2	95.12	6	3	0	0.530417	none	none	none	none
1061	FC(F)(F)c1cccc(c1)c1ccc2[C@@H]3C[C@@H](CN(C3)C(=O)c3ccc(cc3)C#N)Cn2c1=O	463.459	4.66528	3	0	66.1	2	3	0	0.530516	none	none	none	none
1062	COc1ccc(cc1)C(=O)N1Cc2c(C[C@H]1c1nc(no1)c1ccc(F)cc1)[nH]cn2	419.416	3.5472	6	1	97.14	4	4	0	0.530517	none	none	none	none
1063	COc1ccc(cc1)c1noc(n1)[C@@H]1Cc2c(CN1C(=O)c1ccc(F)cc1)nc[nH]2	419.416	3.5472	6	1	97.14	4	4	0	0.530517	none	none	none	none
1064	Fc1c(cccc1)c1ccc2NC(=O)[C@@H]3C[C@H](CCN3C(=O)c2c1)NC(=O)CS(=O)(=O)c1ccccc1	521.57	3.0081	5	2	112.65	5	3	0	0.530518	high	high	none	none
1065	N(C(=O)NC[C@@H]1[C@H]([C@H]2O[C@H](CC(=O)NCCC)C[C@H]2O1)O)Cc1ccccc1	391.468	0.6879	5	4	108.92	8	1	0	0.530538	none	none	none	none
1066	N(C(=O)N[C@@H]1[C@H]([C@@H](OC1)CN(CCCC)C)O)CCOC	303.403	-0.2078	5	3	83.06	9	0	1	0.530539	none	none	none	none
1067	COc1c(cccc1)C(=O)N1C[C@@H]2C[C@H](C1)c1ccc(c(=O)n1C2)c1cc(ccc1)C(F)(F)F	468.475	4.8022	3	0	51.54	3	3	0	0.530565	none	none	none	none
1068	N(C(=O)NC[C@@H]1[C@H]([C@H]2O[C@H](CC(=O)N3CCS(=O)(=O)CC3)C[C@H]2O1)O)Cc1ccccc1	467.544	-0.5813	7	3	134.27	6	1	0	0.530566	none	none	none	none
1069	CN(CC=C)C[C@H]1C[N@@]2CC[C@H]1C[C@@H]2CNC(=O)Nc1ccc(cc1)C(=O)C	384.524	2.8389	4	2	64.68	8	1	2	0.530592	high	low	none	none
1070	CC(C)[C@@H]1C[C@@H](Cc2nc3c(cccc3)n2C)C(=C[C@H]1CNC(=O)c1ccccc1)C	415.581	5.4004	2	1	46.92	6	3	1	0.530609	none	none	none	none
1071	Fc1cc(ccc1)c1ccnc(N[C@H]2CO[C@@H]3[C@H](CO[C@H]23)NC(=O)Nc2cc(ccc2)C#N)n1	460.469	2.92278	7	3	121.19	5	3	0	0.530612	none	none	none	none
1072	CC(C)NC(=O)NC[C@H]1OC[C@@H](NCc2c(O)cccc2)[C@@H]1O	323.393	0.3177	5	5	102.85	6	1	0	0.530615	none	none	none	none
1073	CC(C)N1C(=O)c2ccccc2C(C(=O)N(C)C)C21CCN(Cc1ccc(cc1)n1ccnc1)CC2	485.632	3.9431	4	0	61.68	5	3	0	0.530622	none	none	none	none
1074	COCC(=O)NC[C@H]1O[C@@H](CO)[C@@H](O)[C@H]1N1CCOCC1	304.343	-2.4296	7	3	100.49	6	0	0	0.530638	none	none	none	none
1075	CC(C)(C)c1ccc(cc1)c1cn(C[C@H]2CC3CCN2C[C@@H]3C(=O)NCc2ccc3OCOc3c2)nn1	501.631	3.9981	6	1	81.51	6	3	0	0.530642	none	none	none	high
1076	COCC(=O)N[C@H]1CN(Cc2cnc(C)nc2)C[C@@H]2C[C@@H](CN2C1=O)NC(=O)NC(C)C	447.54	-0.59108	7	3	128.79	7	1	0	0.530665	none	none	none	none
1077	CN(Cc1ccccc1)C(=O)C[C@@H]1CCNC[C@@H]1Cc1noc(COc2ccccc2)c1	433.552	4.0705	5	1	67.6	9	3	0	0.53067	none	none	none	none
1078	Cc1nn(c(C)c1[C@H]1C[C@H](NCc2ccc(F)cc2)C=C1)c1ccc(C)c(Cl)c1	409.936	5.79196	2	1	29.85	5	3	1	0.530748	none	none	none	high
1079	COc1ccc(CC(=O)Nc2ccc3[C@@H]4C[C@@H](CN(C4)C(=O)c4cc(ccc4)C(=O)O)Cn3c2=O)cc1	501.539	2.9958	6	2	117.94	6	3	0	0.530776	none	none	none	none
1080	CC1(C)[C@H](Cc2noc(COc3ccccc3)c2)C[C@@H]1NC(=O)c1cc(Cl)ncc1	425.916	4.6892	5	1	77.25	7	3	1	0.530853	none	none	none	none
1081	Fc1cc(NC(=O)N2Cc3c(C[C@H]2c2nc(no2)c2ccncc2)[nH]cn3)ccc1	405.393	3.3253	6	2	112.83	3	4	0	0.530889	none	none	none	none
1082	COCC(=O)NC[C@H]1O[C@@H](CO)[C@@H](O)[C@H]1N1CCN(CC1)c1ccccc1OC	409.483	-0.931	8	3	103.73	8	1	0	0.530907	none	none	none	none
1083	CCC(CC)C(=O)NC[C@@H]1C=C(C)[C@H](Cc2nc3c([nH]2)cc(C)cc3)C[C@H]1C(C)C	409.618	5.82082	2	2	57.78	8	2	1	0.530929	none	none	none	none
1084	CCC(CC)C(=O)NC[C@@H]1C=C(C)[C@H](Cc2nc3c([nH]2)c(C)ccc3)C[C@H]1C(C)C	409.618	5.82082	2	2	57.78	8	2	1	0.530929	none	none	none	high
1085	[C@H]1(CC[C@@]2(C)CC[C@H](NC(=O)Nc3cccc(F)c3)[C@@H](C)[C@@H]2[C@H]1O)[C@H](C)C(=O)NC1CC1	445.579	4.0538	3	4	90.46	5	1	0	0.530951	none	none	none	none
1086	Cc1ccc(cc1)c1noc(n1)[C@@H]1Cc2c(CN1Cc1ccc(CO)o1)nc[nH]2	391.431	3.15302	7	2	104.21	5	4	0	0.530957	none	none	none	none
1087	Cc1cc(ccc1)c1noc(n1)[C@@H]1Cc2c(CN1Cc1ccc(CO)o1)nc[nH]2	391.431	3.15302	7	2	104.21	5	4	0	0.530957	none	none	none	none
1088	C1N(C(=O)CCc2ccccc2)C[C@H]2[C@@H](C1)CC(=O)Nc1cc(c3ccccc3)ccc1OCC2	468.597	5.5622	3	1	58.64	4	3	0	0.530974	none	none	none	none
1089	CN(C)CCN(C)[C@@H]1[C@H](O)[C@H](CO)O[C@@H]1CN	247.339	-2.0723	6	3	82.19	6	0	0	0.530988	none	none	none	none
1090	c12ccccc1c(OC)ccc2CN1CC2(C(=O)N(Cc3cc(ccc3)Cl)C(=O)[C@@H]3C[C@@H](O)CN23)C1	506.002	3.0604	6	1	73.32	5	3	1	0.531011	none	high	none	high
1091	OCc1ccc(CN2CCC[C@H]2c2nc(no2)c2ccc(nc2)n2ccnc2)o1	392.419	2.7397	8	1	106.24	6	4	0	0.531067	none	none	none	none
1092	COc1ccc(CC(=O)Nc2ccc(cc2)[C@H]2OCC(=O)N(Cc3nccn3C)[C@@H]2CO)cc1	464.522	2.0709	6	2	105.92	8	3	0	0.531119	none	none	high	none
1093	Cc1ccc(NC(=O)N2Cc3c(C[C@H]2c2nc(no2)c2ccncc2)[nH]cn3)cc1	401.43	3.49462	6	2	112.83	3	4	0	0.531125	none	none	none	none
1094	Cc1nc(OC[C@@H]2CN([C@@H]3[C@H]2COc2c3cc(F)cc2)C(=O)c2ccc(Cl)cc2)ccc1	452.913	5.08342	4	0	51.66	4	3	0	0.531135	none	none	none	none
1095	NC(=O)[C@H](CC1CCCCC1)NC(=O)[C@@H]1CN(CCN1C(=O)C1CCCCC1)S(=O)(=O)c1ccccc1	532.707	2.4089	5	2	129.88	8	1	0	0.531182	none	none	none	high
1096	COCC(=O)Nc1ncc(cc1)c1noc(n1)[C@@H]1CCCN1Cc1ccc(NC(=O)C)cc1	450.499	3.012	8	2	122.48	8	3	0	0.531279	none	none	none	none
1097	O=C(N[C@H]1CO[C@@H]2[C@H](CO[C@H]12)n1nnnc1Oc1cccc(c1)N1CCOCC1)c1cncnc1	480.485	0.2293	11	1	138.64	6	3	0	0.531302	none	none	none	none
1098	N1(CCN2[C@H](C1)COc1c(NC(=O)C2)cc(cc1)c1ccc(F)cc1F)S(=O)(=O)c1cccc(Cl)c1	533.984	3.9912	5	1	78.95	3	3	0	0.53131	none	none	none	high
1099	O[C@H]1[C@@H](CO[C@@H]1CNC(=O)N1CCOCC1)NC1CCNCC1	328.413	-1.5019	6	4	95.09	4	0	0	0.531322	none	none	none	none
1100	N1(Cc2c(OC(F)(F)F)cccc2)C[C@H](Cc2n(C)c3c(n2)cccc3)[C@@H](CC1)CC(=O)O	461.484	4.6274	5	1	67.59	7	3	0	0.531325	none	none	none	none
1101	CN(C)c1ccc(cc1)c1nnc(o1)[C@H]1CCN(Cc2c[nH]c3c2cccc3)C1	387.487	4.2734	5	1	61.19	5	4	0	0.531385	none	high	none	none
1102	CN(C)c1ccc(cc1)c1ccnc(N[C@H]2CO[C@@H]3[C@@H](CO[C@H]23)OC(=O)Nc2cc(ccc2)C#N)n1	486.532	3.27668	9	2	121.63	6	3	0	0.531396	none	high	none	none
1103	N1(CCN2[C@H](C1)COc1c(NC(=O)C2)cc(cc1)c1ccc(F)cc1F)C(=O)Nc1ccc(F)cc1	496.489	4.3201	4	2	73.91	2	3	0	0.531442	none	none	none	high
1104	CC1(C)[C@H](Cc2noc(COc3ccccc3)c2)C[C@@H]1NC(=O)COc1ccccc1	420.509	4.406	5	1	73.59	9	3	0	0.531514	none	none	none	none
1105	CN(Cc1cc(C[C@H]2CNCC[C@H]2CC(=O)NCc2cccnc2)no1)c1ccccc1	433.556	3.1807	6	2	83.29	9	3	0	0.531534	none	none	none	none
1106	C[C@@]1(CO)[C@H](O)CC[C@@]2(C)[C@H](CC(=O)O)c3c(C[C@H]12)sc(NC(=O)C1CCCCC1)n3	450.601	3.5521	6	4	119.75	5	1	0	0.531552	none	none	none	none	limit! thiazol-2-ylamine
1107	N(Cc1ncccc1C)C[C@@H]1[C@H]([C@H]2O[C@H](CC(=O)NCCOC)C[C@H]2O1)O	379.457	-0.08188	7	3	101.94	9	1	1	0.531557	none	none	none	none
1108	C12(CN(C1)C)N1[C@@H](C[C@@H](O)C1)C(=O)N(C)C2=O	239.275	-1.8956	5	1	64.09	0	0	1	0.531568	none	none	none	high
1109	CSc1ccc(cc1)c1ccc2[C@@H]3C[C@@H](CN(C3)S(=O)(=O)c3cccs3)Cn2c1=O	458.63	4.1067	4	0	59.38	4	3	1	0.531575	none	low	none	none
1110	CSc1ccc(cc1)c1c2[C@@H]3C[C@@H](CN(C3)S(=O)(=O)c3cccs3)Cn2c(=O)cc1	458.63	4.1067	4	0	59.38	4	3	1	0.531575	none	low	none	none
1111	COCc1cn(C[C@H]2C[C@@H](NC(=O)Nc3cc4c(OCCO4)cc3)[C@H](O)[C@@H]2O)nn1	419.438	0.1277	8	4	139.99	6	2	0	0.53158	none	none	none	none
1112	Cn1nc(cc1[C@H]1CN2CC[C@H]1C[C@@H]2CNS(=O)(=O)c1ccc(NC(=O)C)cc1)c1ccco1	483.594	2.7948	6	2	109.47	7	3	0	0.53159	none	none	none	none
1113	COc1ccc(CN2c3c(O[C@H]4C[C@H](N(Cc5ccccc5Cl)C4)C2=O)cccc3)cc1	448.95	4.9173	4	0	42.01	5	3	0	0.531595	none	none	none	high
1114	CN(C)c1ccc(cc1)c1ccnc(N[C@H]2CO[C@@H]3[C@@H](CO[C@H]23)OC(=O)NCc2ccccc2)n1	475.549	3.0827	8	2	97.84	7	3	0	0.531612	none	high	none	none
1115	CN(C)CCN(C)[C@H]1[C@@H](CNC2CCN(C)CC2)O[C@@H](CO)[C@H]1O	344.5	-1.3472	7	3	71.44	8	0	0	0.531642	none	none	none	none
1116	OC[C@@H]1O[C@H](CNC(=O)N2CCOCC2)[C@@H]([C@@H]1O)N1CCN(CC1)c1ncccn1	422.486	-1.8704	9	3	123.52	5	1	0	0.5317	none	none	none	none
1117	CS(=O)(=O)NC[C@H]1OC[C@@H](NCc2ccc(cc2)C(=O)O)[C@@H]1O	344.389	-0.8481	7	4	124.96	7	1	0	0.531727	none	none	none	none
1118	CS(=O)(=O)c1ccc(OC[C@]2(CNC(=O)COc3ccccc3)C[C@H](O)[C@H](O)C2)cc1	449.525	1.1661	7	3	122.16	9	2	0	0.531764	none	none	none	none
1119	CC(C)(C)c1ccc(NC(=O)O[C@@H]2CO[C@@H]3[C@H](CO[C@H]23)Nc2nc(ccn2)c2ccccc2)cc1	474.561	4.6365	7	2	94.6	5	3	0	0.531788	none	none	none	none
1120	COCC(=O)N1CCN(C[C@@H]1C(=O)N[C@@H](CC1CCCCC1)C(=O)N)S(=O)(=O)C	432.543	-0.9543	6	2	139.11	8	0	0	0.531815	none	none	none	none
1121	Cc1nc(cc(n1)c1c(Br)cccc1)[C@H]1CN2CC[C@H]1C[C@@H]2CNC(=O)c1ccccc1	491.433	4.82232	4	1	58.12	5	3	0	0.531824	none	none	none	none
1122	C[C@@]12CC[C@H]3O[C@H](COc4ccccc4)OC[C@@]3(C)C1CC[C@@H](O)[C@H]2CC(=O)NCc1ccc(F)cc1	511.634	4.846	5	2	77.02	7	2	0	0.531855	none	none	none	none
1123	CN(C)c1ccc(CN2Cc3c(C[C@H]2c2nc(no2)c2ccccc2)[nH]cn3)cc1	400.486	3.8253	6	1	74.08	5	4	0	0.531879	none	high	none	none
1124	N(C(=O)NC[C@@H]1[C@H]([C@H]2O[C@H](CC(=O)NC(C)C)C[C@H]2O1)O)CCC	343.424	-0.1039	5	4	108.92	7	0	0	0.531883	none	none	none	none
1125	N(C(=O)NC[C@@H]1[C@H]([C@H]2O[C@H](CC(=O)NCCC)C[C@H]2O1)O)C(C)C	343.424	-0.1039	5	4	108.92	7	0	0	0.531883	none	none	none	none
1126	COc1ccc(cc1)S(=O)(=O)N1C[C@@H](COc2cccc(C)n2)[C@@H]2COc3c(cccc3)[C@H]12	466.559	3.84802	6	0	77.96	6	3	0	0.531911	none	none	none	none
1127	CN(CCc1ncccc1)[C@H]1[C@@H](CNC(=O)Nc2ccccc2)O[C@@H](CO)[C@H]1O	400.479	0.8668	6	4	106.95	8	2	0	0.531976	none	none	none	none
1128	CCN(CC)C(=O)C[C@@H]1c2c(C[C@@H]3[C@](C)(CO)[C@H](O)CC[C@@]13C)sc(NC(=O)c1ccco1)n2	489.638	3.6624	6	3	115.9	7	2	0	0.53199	none	none	none	none	limit! thiazol-2-ylamine
1129	CSc1ccc(cc1)c1ccc2NC(=O)[C@@H]3[C@H](CCN3C(=O)c2c1)NC(=O)COCC(=O)O	469.519	1.8281	7	3	125.04	7	2	1	0.53208	high	high	none	none
1130	COCCNC(=O)[C@@H]1Cc2cn(Cc3noc(C)c3)c3c2c(ccc3)[C@H](CC(C)C)N1	424.545	3.35012	5	2	81.32	8	3	1	0.532104	none	none	none	none
1131	CN(C)c1cccc(Oc2nnnn2[C@H]2CO[C@@H]3[C@H](CO[C@H]23)NC(=O)COc2ccccc2)c1	466.498	1.4339	9	1	112.86	8	3	0	0.532125	none	none	none	none
1132	COc1ccc(CN2C[C@H](O)C[C@H]2c2nc(no2)c2ccncc2)c2ccccc12	402.454	3.6013	7	1	84.51	5	4	0	0.532145	none	high	none	none
1133	CC(C)[C@@H]1C[C@@H](Cc2nnc(o2)C(C)(C)C)C(=C[C@H]1CNCCN(C)C)C	376.589	3.9154	5	1	54.19	8	1	2	0.532161	none	none	none	none
1134	CC1(C)[C@H](Cc2noc(COC(=O)c3cccs3)c2)C[C@@H]1NC(=O)c1cccs1	430.551	4.5418	5	1	81.43	7	3	1	0.532179	none	none	none	none
1135	CC(C)[C@@H]1C[C@@H](Cc2nc3c([nH]2)cncc3)C(=C[C@H]1CNC(=O)c1ccc(F)cc1)C	420.532	4.9241	3	2	70.67	6	3	1	0.532195	none	none	none	none
1136	CC(C)NC(=O)NC[C@H]1O[C@@H](CO)[C@@H](O)[C@H]1N1CCN(CC1)c1ncccc1	393.488	-0.5996	7	4	110.19	6	1	0	0.5322	none	none	none	none
1137	N(C(=O)NC[C@@H]1[C@H]([C@H]2O[C@H](CC(=O)NCc3ccc(F)cc3)C[C@H]2O1)O)C1CCC1	421.469	0.9695	5	4	108.92	7	1	0	0.532275	none	none	none	none
1138	N(Cc1c(Cl)cccc1)C[C@@H]1[C@H]([C@H]2O[C@H](CC(=O)NCc3ccc(cc3)OC)C[C@H]2O1)O	460.958	2.4305	6	3	89.05	9	2	0	0.532275	none	none	none	none
1139	CN(CCc1ncccc1)[C@H]1[C@@H](CNS(=O)(=O)c2ccc(C)cc2)O[C@@H](CO)[C@H]1O	435.546	0.33202	7	3	111.99	9	2	0	0.532295	none	none	none	none
1140	C1N(C(=O)c2ccc3c(c2)OCO3)C[C@H]2[C@@H](C1)CC(=O)Nc1cc(c3ccccc3)ccc1OCC2	484.552	4.9719	5	1	77.1	2	3	0	0.532317	none	none	none	none
1141	COc1ccc(cc1)S(=O)(=O)N1C[C@@H]2C[C@H](C1)c1ccc(NS(=O)(=O)c3cccs3)c(=O)n1C2	521.642	2.5272	6	1	114.78	6	3	0	0.532353	none	low	none	none
1142	OC[C@@H]1O[C@H](CNC(=O)c2cccc(F)c2)[C@@H]([C@@H]1O)N1CCN(CC1)c1cc(ccc1)C(F)(F)F	497.489	1.8857	6	3	85.27	6	2	1	0.532362	none	none	none	none
1143	COc1ccc(CC(=O)Nc2ccc(cc2)[C@@H](O)[C@H]2COCC(=O)N2Cc2ccncc2)cc1	461.518	2.7324	6	2	100.99	8	3	0	0.532383	none	none	high	none
1144	COc1ccc(CC(=O)Nc2ccc(cc2)[C@H]2OCC(=O)N(Cc3cccnc3)[C@@H]2CO)cc1	461.518	2.7324	6	2	100.99	8	3	0	0.532383	none	none	high	none
1145	COc1ccc(CC(=O)Nc2ccc(cc2)[C@H]2OCC(=O)N(Cc3ccncc3)[C@@H]2CO)cc1	461.518	2.7324	6	2	100.99	8	3	0	0.532383	none	none	high	none
1146	CN(Cc1cn(C[C@H]2CC3CCN2C[C@@H]3C(=O)Nc2cc(O)ccc2)nn1)Cc1ccccc1	460.582	2.9648	6	2	86.52	8	3	0	0.532432	none	none	none	high
1147	C[C@@H](C1CC[C@@]2(C)CC[C@H](NC(=O)c3ccncc3)[C@@H](C)[C@@H]2[C@H]1O)C(=O)NCc1cc(F)cc(F)c1	499.602	4.234	4	3	91.32	6	2	0	0.532485	none	none	none	none
1148	C[C@@H](C1CC[C@@]2(C)CC[C@H](NC(=O)c3ncccc3)[C@@H](C)[C@@H]2[C@H]1O)C(=O)NCc1cc(F)cc(F)c1	499.602	4.234	4	3	91.32	6	2	0	0.532485	none	none	none	none
1149	COCCN[C@H]1[C@@H]2OC[C@@H](O2)[C@@H](NC(=O)Nc2cc(ccc2)C#N)[C@@H]1O	362.386	-0.23102	7	4	124.87	6	1	1	0.532488	none	none	none	none
1150	COC(=O)[C@@H]1Cc2c(CN1Cc1ccc(cc1)N(C)C)n(Cc1ccc(Cl)cc1)cn2	438.959	3.7507	5	0	50.6	6	3	1	0.532493	none	high	none	none
1151	N(Cc1ccc(OC(F)(F)F)cc1)[C@@H]1[C@H](CO[C@@H]1Cn1nnc(c2cc(F)ccc2)c1)O	452.408	2.9009	6	2	81.43	7	3	1	0.532518	none	none	none	none
1152	Cn1nc(C)cc1C(=O)Nc1ccc(cc1)[C@@H](O)[C@H]1COCC(=O)N1CCCc1ccccc1	462.55	2.87442	5	2	96.69	8	3	0	0.532521	none	none	high	none
1153	CC(=CC(=O)N[C@H]1C[C@H](N(C1)C(=O)C=C(C)C)C(=O)N[C@H](Cc1ccccc1)C(=O)N)C	440.544	1.2173	4	3	121.6	8	1	1	0.532586	none	none	none	high
1154	Cc1nc(OC[C@@H]2CN(Cc3cc(F)cc(F)c3)[C@@H]3[C@H]2COc2c3cc(F)cc2)ccc1	440.465	5.06802	4	0	34.59	5	3	0	0.532612	none	none	none	none
1155	CSc1ccc(cc1)c1c2[C@@H]3C[C@@H](CN(Cc4ccc(F)cc4)C3)Cn2c(=O)cc1	420.553	4.9956	3	0	25.24	4	3	1	0.532628	none	none	none	none
1156	COc1ccc(cc1)C(=O)N[C@H]1C[C@@H](Cc2noc(CN(C)c3ccccc3)c2)C1(C)C	433.552	4.7068	5	1	67.6	8	3	0	0.532705	none	none	none	none
1157	CC1(C)C[C@H](NC(=O)c2ccco2)[C@@]2(CCC(=O)NCCN3CCOCC3)CC[C@](C)(O)C[C@@H]12	475.63	2.574	6	3	104.04	8	1	0	0.53272	none	none	none	none
1158	C[C@@H](NC(=O)O[C@H]1C[C@H](C=C1)c1c(C)n(nc1C)c1ccccc1C)c1ccccc1	415.537	5.69706	3	1	56.15	5	3	1	0.532727	none	none	none	none
1159	C1C[C@@]([C@H]([C@H](c2sccc2)N1C(=O)NCc1ccccc1)NC(=O)c1ccccc1)(C)O	449.576	3.9543	3	3	81.67	5	3	0	0.532742	none	none	none	none
1160	Cn1nc(cc1[C@H]1CN2CC[C@H]1C[C@@H]2CNC(=S)Nc1cc(ccc1)C#N)c1cccs1	462.648	4.18468	6	2	68.91	5	3	1	0.532769	none	none	none	none	thio-amide/urea
1161	COc1ccc(cc1)S(=O)(=O)NC[C@H]1O[C@@H](CO)[C@@H](O)[C@H]1N1CCN(C)CC1	415.512	-1.2899	8	3	111.57	7	1	0	0.532781	none	none	none	none
1162	COCC(=O)N[C@H]1CN(Cc2cncn2C)C[C@@H]2C[C@@H](CN2C1=O)NC(=O)NC(C)C	435.529	-0.956	6	3	120.83	7	1	0	0.532782	none	none	none	none
1163	COCC(=O)N[C@H]1CN(Cc2ccnn2C)C[C@@H]2C[C@@H](CN2C1=O)NC(=O)NC(C)C	435.529	-0.956	6	3	120.83	7	1	0	0.532782	none	none	none	none
1164	COCC(=O)N[C@H]1CN(Cc2nn(C)cc2)C[C@@H]2C[C@@H](CN2C1=O)NC(=O)NC(C)C	435.529	-0.956	6	3	120.83	7	1	0	0.532782	none	none	none	none
1165	COCC(=O)N[C@H]1CN(Cc2cn(C)nc2)C[C@@H]2C[C@@H](CN2C1=O)NC(=O)NC(C)C	435.529	-0.956	6	3	120.83	7	1	0	0.532782	none	none	none	none
1166	COCC(=O)N[C@H]1CN(Cc2nccn2C)C[C@@H]2C[C@@H](CN2C1=O)NC(=O)NC(C)C	435.529	-0.956	6	3	120.83	7	1	0	0.532782	none	none	none	none
1167	Cc1ccc(cc1)c1c[nH]c(n1)[C@@H]1COCCN1Cc1c[nH]c2c1cccc2	372.472	4.43992	3	2	56.94	4	4	0	0.53279	none	none	none	none
1168	N1(CCN2[C@H](C1)COc1c(NC(=O)C2)cc(cc1)c1ccc(F)cc1F)C(=O)Nc1cccc(OC)c1	508.525	4.1896	5	2	83.14	3	3	0	0.532812	none	none	none	high
1169	N1(CCN2[C@H](C1)COc1c(NC(=O)C2)cc(cc1)c1cccc(OC)c1)C(=O)Nc1ccc(F)c(c1)F	508.525	4.1896	5	2	83.14	3	3	0	0.532812	none	none	none	high
1170	COc1cccc(CNC2(Cc3noc(CN4CCN(CC4)c4ccccc4)c3)COC2)c1	448.567	3.1067	7	1	63	9	3	0	0.532814	none	none	none	none
1171	COc1ccc(cc1)S(=O)(=O)Nc1ccc2[C@@H]3C[C@@H](CN(C3)C(=O)Nc3ccc(F)cc3)Cn2c1=O	512.563	3.448	5	2	109.74	5	3	0	0.53284	none	none	none	none
1172	COc1ccc(NC(=O)N2C[C@@H]3C[C@H](C2)c2ccc(NS(=O)(=O)c4cc(F)ccc4)c(=O)n2C3)cc1	512.563	3.448	5	2	109.74	5	3	0	0.53284	none	none	none	none
1173	COCC(=O)N[C@H]1CN(Cc2cnccn2)C[C@@H]2C[C@@H](CN2C1=O)NC(=O)NC(C)C	433.513	-0.8995	7	3	128.79	7	1	0	0.532881	none	none	none	none
1174	COCC(=O)N[C@H]1CN(Cc2cncnc2)C[C@@H]2C[C@@H](CN2C1=O)NC(=O)NC(C)C	433.513	-0.8995	7	3	128.79	7	1	0	0.532881	none	none	none	none
1175	Fc1cc(ccc1)c1ccnc(N[C@H]2CO[C@@H]3[C@H](CO[C@H]23)NC(=O)NCc2ccccc2)n1	449.486	2.7288	6	3	97.4	6	3	0	0.532887	none	none	none	none
1176	O[C@@H]1[C@@H](Cn2cc(nn2)c2cnccc2)C[C@@H](NC(=O)COc2ccccc2)[C@@H]1O	409.446	0.6456	7	3	122.39	7	3	0	0.533007	none	none	none	none
1177	COc1ccc(cc1)C(=O)NC[C@H]1O[C@@H](CC(=O)N2CCN(CC2)c2ncccc2)[C@H](O)[C@@H]1O	470.526	0.0481	8	3	124.46	7	2	0	0.533027	none	none	none	none
1178	CC(C)[C@@H]1C[C@@H](CC(=O)N2CCN(CC2)c2ncccc2)C(=C[C@H]1CNC(=O)CCC(=O)O)C	470.614	2.9559	6	2	102.84	9	1	1	0.533075	none	none	none	none
1179	CC1CCN(CC1)C(=O)C[C@@H]1c2c(C[C@@H]3[C@](C)(CO)[C@H](O)CC[C@@]13C)sc(NC(=O)c1ccco1)n2	515.676	4.0525	6	3	115.9	5	2	0	0.53309	none	none	none	none	limit! thiazol-2-ylamine
1180	CCNC(=O)N[C@H]1CO[C@@H]2[C@H](CO[C@H]12)Nc1nc(ccn1)c1ccc(cc1)c1ccccc1	445.523	3.0764	6	3	97.4	6	3	0	0.533104	none	none	none	none
1181	COCCNc1c(cccn1)c1noc(n1)[C@@H]1CCCN1Cc1ccc(Cl)cc1	413.909	4.1804	7	1	76.31	8	3	1	0.53311	none	none	none	none
1182	COCCNc1ccc(cn1)c1noc(n1)[C@@H]1CCCN1Cc1ccc(Cl)cc1	413.909	4.1804	7	1	76.31	8	3	1	0.53311	none	none	none	none
1183	COCCNC(=O)[C@H]1CN2CCC1C[C@@H]2Cn1cc(nn1)c1ccc(cc1)c1ccccc1	445.567	3.0851	5	1	72.28	8	3	1	0.533129	none	none	none	high
1184	COCC(=O)N[C@H]1CN(C[C@@H]2C[C@@H](CN2C1=O)NC(=O)NC(C)C)C1COC1	397.476	-1.4909	6	3	112.24	6	0	0	0.533163	none	none	none	none
1185	COCc1cc(C[C@@H]2CC[C@H](O)[C@@H](CN(CC3CCCCC3)CC3CCCCC3)O2)no1	448.648	4.7346	6	1	67.96	10	1	0	0.533174	none	none	none	none
1186	COc1ccc(CN2C[C@@H](COc3cccc(C)n3)[C@@H]3COc4c(cc(F)cc4)[C@H]23)cc1	434.511	4.79842	5	0	43.82	6	3	0	0.533239	none	none	none	none
1187	c1(noc(c1)CN1CC[C@@]([C@H]([C@@H]1c1ccccc1)NC(=O)C1CCCC1)(C)O)c1ccccc1	459.59	4.7146	5	2	78.6	6	3	0	0.533254	none	none	none	none
1188	COCCN[C@H]1[C@@H]2OC[C@@H](O2)[C@@H](NC(=O)Nc2cc(ccc2)C(F)(F)F)[C@@H]1O	405.373	0.9161	6	4	101.08	6	1	1	0.533263	none	none	none	none
1189	COc1ccc(cc1)c1ccnc(N[C@H]2CO[C@@H]3[C@H](CO[C@H]23)NC(=O)CCCC(=O)O)n1	442.472	1.47	9	3	131.9	9	2	0	0.533265	none	none	none	none
1190	COc1ccc(CNC(=O)C[C@@H]2C[C@@H](C(C)C)[C@H](CNC(=O)c3cnccc3)C=C2C)cc1	449.595	4.3811	4	2	80.32	9	2	1	0.53331	none	none	none	none
1191	COc1c(cccc1)C(=O)NC[C@@H]1C=C(C)[C@H](CC(=O)NCc2ncccc2)C[C@H]1C(C)C	449.595	4.3811	4	2	80.32	9	2	1	0.53331	none	none	none	none
1192	COc1ccc(cc1)C(=O)NC[C@@H]1C=C(C)[C@H](CC(=O)NCc2cccnc2)C[C@H]1C(C)C	449.595	4.3811	4	2	80.32	9	2	1	0.53331	none	none	none	none
1193	[C@H]1(CC[C@@]2(C)CC[C@H](NC(=O)NCC)[C@@H](C)[C@@H]2[C@H]1O)[C@H](C)C(=O)NC1CCCCC1	421.626	3.5824	3	4	90.46	5	0	0	0.533321	none	none	none	none
1194	C1N(C[C@H]2[C@@H](C1)CC(=O)Nc1cc(c3cccnc3)ccc1OCC2)C(=O)Nc1cccs1	462.575	5.0914	4	2	83.56	2	3	0	0.533339	none	none	none	none
1195	[C@H]1(CC[C@@]2(C)CC[C@H](NC(=O)Cc3ccccc3)[C@@H](C)[C@@H]2[C@H]1O)[C@H](C)C(=O)NCCOC	444.616	2.9359	4	3	87.66	8	1	1	0.533351	none	none	none	none
1196	CC(C)c1ccc(cc1)n1nc(C)c([C@H]2C[C@H](NCc3ccccc3)C=C2)c1C	385.555	5.81444	2	1	29.85	6	3	1	0.533413	none	none	none	none
1197	CC(C)c1ccc(CN[C@H]2C[C@@H](C=C2)c2c(C)n(nc2C)c2ccccc2)cc1	385.555	5.81444	2	1	29.85	6	3	1	0.533413	none	none	none	none
1198	O=C(C[C@@H]1CCNC[C@@H]1Cc1noc(CC2CCCCC2)c1)N1CCC(Cc2ccccc2)CC1	477.693	5.437	4	1	58.37	8	2	0	0.533422	none	none	none	none
1199	CN(Cc1cn(nn1)[C@H]1CO[C@@H]2[C@H](CO[C@H]12)NS(=O)(=O)c1cccs1)Cc1ccccc1	475.596	1.6574	7	1	98.58	8	3	0	0.533428	none	none	none	none
1200	S=C(N[C@H]1CO[C@@H]2[C@H](CO[C@H]12)Nc1nc(ccn1)c1ccco1)Nc1ccccc1	423.498	2.6699	9	3	93.47	5	3	1	0.533512	none	none	none	none	thio-amide/urea
1201	COC(=O)[C@@H]1Cc2c([nH]c3c2cccc3)[C@H]2C[C@H](C[C@H](N12)c1cc(F)c(F)cc1)NC(C)C	453.533	4.7886	4	2	57.36	4	3	1	0.533528	none	none	none	high
1202	COc1ccccc1N1CCN(CC[C@H]2CN(CC[C@H]2CC(=O)O)C(=O)COc2ccccc2)CC1	495.62	3.2257	7	1	82.55	10	2	0	0.533533	none	none	none	none
1203	Cc1ccc(cc1)S(=O)(=O)NC[C@H]1O[C@@H](CC(=O)Nc2ccccc2)[C@H](O)[C@@H]1O	420.487	0.79132	6	4	124.96	7	2	0	0.533547	none	none	none	none
1204	CC(C)[C@@H]1C[C@@H](Cc2nnc(o2)c2cncn2C)C(=C[C@H]1CNCc1ccncc1)C	420.561	4.052	6	1	81.66	8	3	1	0.53357	none	none	none	none
1205	O[C@@H]1[C@@H](Cn2cc(CN3CCS(=O)(=O)CC3)nn2)C[C@@H](NC(=O)C2CCCC2)[C@@H]1O	441.554	-1.0748	8	3	137.65	6	1	0	0.533575	none	none	none	none
1206	CNc1ccc(cn1)c1noc(n1)[C@@H]1CCCN1Cc1cc2c(cccc2)nc1	386.459	4.0586	7	1	79.97	5	4	0	0.533628	none	none	none	none
1207	Clc1ccc(cc1)c1noc(n1)[C@@H]1Cc2c(CN1Cc1ccccc1)nc[nH]2	391.862	4.4127	5	1	70.84	4	4	0	0.533629	none	none	none	none
1208	CC(=O)c1cccc(NC(=O)O[C@@H]2CO[C@@H]3[C@H](CO[C@H]23)NC(=O)Nc2ccc(cc2)C(C)(C)C)c1	481.549	4.0917	6	3	114.99	5	2	1	0.533642	none	none	none	none
1209	Cn1nc(cc1[C@H]1CN2CC[C@H]1C[C@@H]2COC(=O)Nc1cc(ccc1)C(F)(F)F)c1ccco1	474.483	5.1254	5	1	72.53	5	3	0	0.533644	none	none	none	none
1210	NC[C@H]1O[C@@H]2C[C@@H](CC(=O)NCCOC)O[C@@H]2[C@@H]1O	274.317	-1.6164	6	3	103.04	6	0	1	0.533644	none	none	none	none
1211	COc1c(OC)cc2CN(CCc2c1)C(=O)C[C@@H]1CCNC[C@@H]1Cc1noc(c1)c1ccccc1	475.589	4.102	6	1	76.83	7	3	0	0.533655	none	none	none	none
1212	CN(CCc1ccccc1)[C@@H]1[C@H](O)[C@H](CO)O[C@@H]1CNS(=O)(=O)c1ccc(Cl)cc1	454.976	1.282	6	3	99.1	9	2	0	0.533715	none	none	none	none
1213	COc1cc(NC(=O)N2CCN([C@@H](C2)C(=O)N[C@H]2CCCNC2=O)C(=O)c2ccc(cc2)N(C)C)ccc1	522.606	1.5145	6	3	123.32	6	2	0	0.533754	none	high	low	none
1214	COc1ccc(CNC(=O)[C@@H](C)C2CC[C@@]3(C)CC[C@H](NC(=O)c4cnccn4)[C@@H](C)[C@@H]3[C@H]2O)cc1	494.636	3.3594	6	3	113.44	7	2	0	0.53376	none	none	none	none
1215	COc1ccc(CNC(=O)[C@@H](C)C2CC[C@@]3(C)CC[C@H](NC(=O)c4cncnc4)[C@@H](C)[C@@H]3[C@H]2O)cc1	494.636	3.3594	6	3	113.44	7	2	0	0.53376	none	none	none	none
1216	COc1c(CNC(=O)[C@@H](C)C2CC[C@@]3(C)CC[C@H](NC(=O)c4cncnc4)[C@@H](C)[C@@H]3[C@H]2O)cccc1	494.636	3.3594	6	3	113.44	7	2	0	0.53376	none	none	none	none
1217	Cc1ccc(cc1)C(=O)N1C[C@@H]2C[C@H](C1)c1ccc(/C=C/c3ccc(Cl)cc3)c(=O)n1C2	444.962	5.24002	2	0	42.31	3	3	0	0.53376	none	none	none	none
1218	COc1ccc(CNC(=O)CC[C@]23CC[C@](C)(O)C[C@H]2C(C)(C)C[C@@H]3NC(=O)C2CC2)cc1	456.627	3.9538	4	3	87.66	8	1	0	0.533766	none	none	none	none
1219	N1(CCN2[C@H](C1)COc1c(NC(=O)C2)cc(cc1)c1cccnc1F)C(=O)Nc1cccc(OC)c1	491.523	3.4455	6	2	96.03	3	3	1	0.533785	none	none	none	high
1220	C(CN[C@H]1CO[C@@H]2[C@H](CO[C@H]12)n1cc(COc2ccccc2)nn1)Cc1ccccc1	420.513	2.7868	6	1	70.43	9	3	1	0.533815	none	none	none	none
1221	OCc1ccc(CN2C[C@H](O)C[C@H]2c2nc(CS(=O)(=O)c3ccc(F)cc3)no2)o1	437.449	1.5758	9	2	129.9	7	3	1	0.533844	none	none	none	none
1222	CC(C)(C)c1ccc(cc1)c1cc(C[C@H]2CNCC[C@H]2CC(=O)NCc2cccnc2)no1	446.595	4.5088	5	2	80.05	7	3	0	0.533846	none	none	none	none
1223	CC(C)[C@@H]1C[C@@H](CC(=O)N(C)Cc2cccnc2)C(=C[C@H]1CNS(=O)(=O)c1ccccc1)C	469.651	4.2632	4	1	79.37	9	2	1	0.534008	none	none	none	none
1224	C[C@@H](C1CC[C@@]2(C)CC[C@H](NC(=O)Nc3cccc(F)c3)[C@@H](C)[C@@H]2[C@H]1O)C(=O)N1CCC(C)CC1	487.66	5.0337	3	3	81.67	4	1	0	0.534017	none	none	none	none
1225	O=C(NCc1ccc2OCOc2c1)[C@H]1CN2CCC1C[C@@H]2Cn1cc(COc2ccccc2)nn1	475.549	2.6126	7	1	90.74	8	3	0	0.534029	none	none	none	high
1226	CC(C)[C@@H]1C[C@@H](CC(=O)N(C)Cc2ccccc2)C(=C[C@H]1CNC(=O)NCCO)C	415.578	3.1812	3	3	81.67	9	1	1	0.534113	low	low	none	none
1227	N1(C(=O)CC[C@H]1c1nc(no1)CNC(=O)c1cccc(C)c1)Cc1ccc(OC(F)(F)F)cc1	474.439	4.07032	6	1	97.56	7	3	0	0.534118	none	none	none	none
1228	N(C1CCC(F)(F)CC1)C[C@@H]1[C@H]([C@H]2O[C@H](CC(=O)NCCOC)C[C@H]2O1)O	392.443	0.5924	6	3	89.05	8	0	1	0.534208	none	none	none	none
1229	CC(C)C[C@@H]1N[C@@H](Cc2cn(Cc3c(C)onc3C)c3c2c1ccc3)C(=O)NCCN(C)C	451.615	3.57374	5	2	75.33	8	3	0	0.53426	none	none	none	none
1230	Cc1ccc(cc1)C(=O)NC[C@H]1O[C@@H](CC(=O)NCC#C)[C@H](O)[C@@H]1O	346.383	-0.64648	5	4	107.89	6	1	1	0.534265	none	none	none	none
1231	S=C(N[C@H]1CO[C@@H]2[C@H](CO[C@H]12)n1cc(COc2ccccc2)nn1)Nc1cc(ccc1)C#N	462.535	2.42268	9	2	106.25	6	3	1	0.534275	none	none	none	none	thio-amide/urea
1232	O[C@@H]1[C@@H](CNC(=O)C2CC2)OC[C@H]1N(Cc1ncc[nH]1)Cc1ncc[nH]1	360.418	-0.2105	6	4	119.16	8	2	0	0.534281	none	none	none	none
1233	COCC(=O)N1CCN(C[C@H]1C(=O)N[C@H](Cc1cccnc1)C(=O)OC)C(=O)NC(C)C	449.508	-0.4409	7	2	130.17	8	1	1	0.534307	none	none	none	none
1234	CN(C)CCN(C)[C@@H]1[C@H](O)[C@H](CO)O[C@@H]1CN(Cc1ccc(F)cc1)Cc1ccc(F)cc1	463.569	1.9496	6	2	59.41	11	2	0	0.534436	none	none	none	none
1235	O[C@H]1[C@@H](O)[C@H](CC(=O)N2CCN(CC2)c2ccc(F)cc2)O[C@@H]1CNC(=O)c1cc2c(OCO2)cc1	501.511	0.5123	8	3	120.8	6	2	0	0.534443	none	none	none	none
1236	C[C@H]1[C@@H]2CC[C@@]3(C)Cc4c(nc(NC(=O)c5c(Cl)cccc5Cl)s4)[C@@H](C)[C@@H]3[C@H]2OC1=O	479.429	5.9558	4	1	68.29	2	2	1	0.534448	none	none	none	none	limit! thiazol-2-ylamine
1237	Cc1cc2c([nH]c(CO[C@H]3CN(Cc4cc5c(cccc5)nc4)C[C@H]3F)n2)cc1	390.462	4.15862	4	1	54.04	5	4	0	0.534483	none	none	none	none
1238	FC(F)(F)c1cccc(c1)c1ccc2[C@@H]3C[C@@H](CN(C3)S(=O)(=O)c3cccs3)Cn2c1=O	480.533	4.4036	3	0	59.38	3	3	0	0.534535	none	low	none	none
1239	FC(F)(F)c1cccc(c1)S(=O)(=O)N1C[C@@H]2C[C@H](C1)c1c(ccc(=O)n1C2)c1cccs1	480.533	4.4036	3	0	59.38	3	3	0	0.534535	none	low	none	none
1240	O=C(C1CCCCC1)N1C[C@@H]2C[C@H](C1)c1ccc(c3cc4c(s3)cccc4)c(=O)n1C2	432.589	5.256	2	0	42.31	2	3	0	0.534563	none	none	none	high
1241	O=C(C1CCCCC1)N1C[C@@H]2C[C@H](C1)c1c(ccc(=O)n1C2)c1cc2c(s1)cccc2	432.589	5.256	2	0	42.31	2	3	0	0.534563	none	none	none	high
1242	C1N(C[C@H]2[C@@H](C1)CC(=O)Nc1cc(c3cccnc3)ccc1OCC2)Cc1ccccc1Cl	461.993	5.6514	4	1	54.46	3	3	0	0.534618	none	none	none	none
1243	c1(ccccc1Cl)CN1C[C@H]2[C@H](N(C(=O)c3c(O2)cc(c2ccc(cc2F)F)cc3)C)C1	454.904	5.0026	3	0	32.78	3	3	0	0.534636	none	none	none	none
1244	COCCNC(=O)C[C@@H]1OC[C@@H]2[C@H]1[C@H](CC(=O)NC1CC1)CN2Cc1cncnc1	417.51	0.1134	7	2	105.68	10	1	1	0.534652	none	none	none	none
1245	COCCNC(=O)C[C@@H]1OC[C@@H]2[C@H]1[C@H](CC(=O)NC1CC1)CN2Cc1cnccn1	417.51	0.1134	7	2	105.68	10	1	1	0.534652	none	none	none	none
1246	COCCNC(=O)C[C@@H]1OC[C@@H]2[C@H]1[C@H](CC(=O)NC1CC1)CN2Cc1cncnc1	417.51	0.1134	7	2	105.68	10	1	1	0.534652	none	none	none	none
1247	COCCNC(=O)C[C@@H]1OC[C@@H]2[C@H]1[C@H](CC(=O)NC1CC1)CN2Cc1cnccn1	417.51	0.1134	7	2	105.68	10	1	1	0.534652	none	none	none	none
1248	COCC(=O)Nc1nc2c(C[C@@H]3[C@](C)(CO)[C@H](O)CC[C@@]3(C)[C@@H]2CC(=O)N(C)CC#C)s1	463.6	1.6252	6	3	111.99	7	1	1	0.534655	none	none	none	none	limit! thiazol-2-ylamine
1249	N1(Cc2ccc(C(F)(F)F)cc2)C[C@H](Cc2nc3c([nH]2)cc(C)cc3)[C@@H](CC1)CC(=O)O	445.485	5.04562	4	2	69.22	6	3	0	0.534672	none	none	none	none
1250	CN(C)c1ccc(cc1)c1nc(C)nc(c1)[C@H]1CN2CC[C@H]1C[C@@H]2CNCc1cccc(c1)C#N	466.633	4.3573	6	1	68.08	7	3	0	0.534679	none	high	none	none
1251	CC(C)c1ccc(NC(=O)N[C@H]2CO[C@@H]3[C@@H](CO[C@H]23)OC(=O)Nc2cc(ccc2)C(F)(F)F)cc1	493.482	4.7338	5	3	97.92	5	2	0	0.534705	none	none	none	none
1252	CC(C)c1ccc(NC(=O)O[C@@H]2CO[C@@H]3[C@H](CO[C@H]23)NC(=O)Nc2cc(ccc2)C(F)(F)F)cc1	493.482	4.7338	5	3	97.92	5	2	0	0.534705	none	none	none	none
1253	C[C@H]1[C@@H]2CC[C@@]3(C)Cc4c(nc(Nc5ccc(O)cc5)s4)[C@@H](C)[C@@H]3[C@H]2OC1=O	398.528	4.8459	5	2	71.45	2	2	2	0.534715	none	none	none	none	limit! thiazol-2-ylamine
1254	CN(Cc1cn(nn1)[C@H]1CO[C@@H]2[C@H](CO[C@H]12)NC(=O)NCc1ccccc1)Cc1ccccc1	462.554	2.1168	6	2	93.54	8	3	0	0.534814	none	none	none	none
1255	CN(C)c1cccc(Oc2nnnn2[C@H]2CO[C@@H]3[C@H](CO[C@H]23)NS(=O)(=O)c2ccc(C)cc2)c1	486.554	1.52562	9	1	120.7	7	3	0	0.534837	none	none	none	none
1256	FC(F)(F)Oc1ccc(CN2c3c(O[C@H]4C[C@H](N(C4)C(=O)c4cnccc4)C2=O)cccc3)cc1	483.446	4.1891	5	0	71.97	4	3	0	0.534849	none	none	none	high
1257	FC(F)(F)Oc1ccc(CN2c3c(O[C@H]4C[C@H](N(C4)C(=O)c4ncccc4)C2=O)cccc3)cc1	483.446	4.1891	5	0	71.97	4	3	0	0.534849	none	none	none	high
1258	CN1[C@@H]2CCN(Cc3ccc(cc3)C(=O)O)[C@@H]2C(=O)NC[C@@H]1CCC(=O)NCc1ccc(F)cc1	482.556	1.9936	6	3	101.98	8	2	0	0.534855	none	none	none	none
1259	COC[C@@H]1C[C@@H](CN1C(=O)Nc1cc(OC)ccc1)n1cc(NC(=O)c2cc(F)ccc2)cn1	467.501	3.777	5	2	97.72	7	3	0	0.534874	none	none	none	none
1260	COCCOc1cc(ccn1)c1noc(n1)[C@@H]1CCCN1Cc1cccs1	386.477	3.5554	7	0	73.51	8	3	1	0.535001	none	none	none	none
1261	COCCOc1c(cccn1)c1noc(n1)[C@@H]1CCCN1Cc1cccs1	386.477	3.5554	7	0	73.51	8	3	1	0.535001	none	none	none	none
1262	COCCOc1cc(ncc1)c1noc(n1)[C@@H]1CCCN1Cc1cccs1	386.477	3.5554	7	0	73.51	8	3	1	0.535001	none	none	none	none
1263	COCCOc1ccc(cn1)c1noc(n1)[C@@H]1CCCN1Cc1cccs1	386.477	3.5554	7	0	73.51	8	3	1	0.535001	none	none	none	none
1264	O[C@@H]1[C@@H](CNC(=O)C2CCCC2)OC[C@H]1N(Cc1c[nH]cn1)Cc1c[nH]cn1	388.472	0.5697	6	4	119.16	8	2	0	0.535013	none	none	none	none
1265	COCCNC(=O)C[C@@H]1OC[C@@H]2[C@H]1[C@H](CC(=O)NC1CC1)CN2Cc1cn(C)nc1	419.526	0.0569	6	2	97.72	10	1	1	0.535033	none	none	none	none
1266	COCCNC(=O)C[C@@H]1OC[C@@H]2[C@H]1[C@H](CC(=O)NC1CC1)CN2Cc1ccnn1C	419.526	0.0569	6	2	97.72	10	1	1	0.535033	none	none	none	none
1267	COCCNC(=O)C[C@@H]1OC[C@@H]2[C@H]1[C@H](CC(=O)NC1CC1)CN2Cc1nn(C)cc1	419.526	0.0569	6	2	97.72	10	1	1	0.535033	none	none	none	none
1268	COCCNC(=O)C[C@@H]1OC[C@@H]2[C@H]1[C@H](CC(=O)NC1CC1)CN2Cc1nccn1C	419.526	0.0569	6	2	97.72	10	1	1	0.535033	none	none	none	none
1269	COCCNC(=O)C[C@@H]1OC[C@@H]2[C@H]1[C@H](CC(=O)NC1CC1)CN2Cc1cncn1C	419.526	0.0569	6	2	97.72	10	1	1	0.535033	none	none	none	none
1270	COCCNC(=O)C[C@@H]1OC[C@@H]2[C@H]1[C@H](CC(=O)NC1CC1)CN2Cc1cn(C)nc1	419.526	0.0569	6	2	97.72	10	1	1	0.535033	none	none	none	none
1271	COCCNC(=O)C[C@@H]1OC[C@@H]2[C@H]1[C@H](CC(=O)NC1CC1)CN2Cc1ccnn1C	419.526	0.0569	6	2	97.72	10	1	1	0.535033	none	none	none	none
1272	COCCNC(=O)C[C@@H]1OC[C@@H]2[C@H]1[C@H](CC(=O)NC1CC1)CN2Cc1nn(C)cc1	419.526	0.0569	6	2	97.72	10	1	1	0.535033	none	none	none	none
1273	COCCNC(=O)C[C@@H]1OC[C@@H]2[C@H]1[C@H](CC(=O)NC1CC1)CN2Cc1nccn1C	419.526	0.0569	6	2	97.72	10	1	1	0.535033	none	none	none	none
1274	COCCNC(=O)C[C@@H]1OC[C@@H]2[C@H]1[C@H](CC(=O)NC1CC1)CN2Cc1cncn1C	419.526	0.0569	6	2	97.72	10	1	1	0.535033	none	none	none	none
1275	O[C@H]1[C@@H](O)[C@H](CC(=O)NCc2cccnc2)O[C@@H]1CNCc1ccc(F)cc1	389.427	0.506	6	4	103.71	8	2	0	0.535046	none	none	none	none
1276	O[C@H]1[C@@H](O)[C@H](CC(=O)NCc2ccc(F)cc2)O[C@@H]1CNCc1ncccc1	389.427	0.506	6	4	103.71	8	2	0	0.535046	none	none	none	none
1277	N1(CCN2[C@H](C1)COc1c(NC(=O)C2)cc(cc1)c1cccnc1F)S(=O)(=O)c1ccc(OC)cc1	512.563	2.6023	7	1	101.07	4	3	1	0.535063	none	none	none	high
1278	CC(C)C(=O)N[C@@H]1C[C@H](Cn2cc(CN3CCS(=O)(=O)CC3)nn2)[C@@H](O)[C@H]1O	415.516	-1.609	8	3	137.65	6	1	0	0.535087	none	none	none	none
1279	Clc1ccc(cc1)S(=O)(=O)Nc1ccc2[C@@H]3C[C@@H](CN(C3)C(=O)COc3ccccc3)Cn2c1=O	514.003	3.3272	5	1	97.71	6	3	0	0.535168	none	none	none	none
1280	CC(C)N1C(=O)c2ccccc2C(C(=O)N2CCOCC2)C21CN(Cc1ccc(cc1)n1ccnc1)C2	499.615	2.9335	5	0	70.91	5	3	0	0.535179	none	none	none	none
1281	CN(Cc1cn(nn1)[C@H]1CO[C@@H]2[C@H](CO[C@H]12)NC(=O)c1ccc(cc1)N(C)C)Cc1ccccc1	476.581	2.1134	7	1	84.75	8	3	0	0.535189	none	high	none	none
1282	FC(F)(F)Oc1ccc(cc1)c1ccc2[C@@H]3C[C@@H](CN(C3)C(=O)Nc3cc(ccc3)C#N)Cn2c1=O	494.473	4.93678	4	1	87.36	3	3	0	0.535258	none	none	high	none
1283	c1c(cn(n1)C)CNC(=O)C[C@@H]1C[C@H]2O[C@H](CNCc3cnccc3C(F)(F)F)[C@H]([C@H]2O1)O	469.464	0.9158	7	3	110.53	8	2	0	0.535268	none	none	none	none
1284	c1cnc(CNC(=O)C[C@H]2O[C@@H]3[C@@H]([C@H](O[C@@H]3C2)CNCc2c(C(F)(F)F)ccnc2)O)n1C	469.464	0.9158	7	3	110.53	8	2	0	0.535268	none	none	none	none
1285	N1(CCN2[C@H](C1)COc1c(NC(=O)C2)cc(cc1)c1cccnc1F)S(=O)(=O)c1c(C)nn(C)c1C	514.583	1.94404	7	1	109.66	3	3	1	0.535283	none	none	none	high
1286	Cn1cc(CN2C[C@@H](F)[C@H](C2)OCc2nc3c([nH]2)ccc(C)c3)c2c1cccc2	392.478	4.10212	3	1	46.08	5	4	0	0.535288	none	none	none	none
1287	c1cc(F)c(cc1)CN[C@@H]1C[C@@H](O)[C@H](CO)[C@H]1Cc1nc(ncc1)c1c(F)cccc1	425.479	3.112	5	3	78.27	7	3	0	0.535299	none	none	none	none
1288	c1(c(cc(cc1)CN[C@@H]1C[C@@H](O)[C@H](CO)[C@H]1Cc1nc(ncc1)c1ccccc1)F)F	425.479	3.112	5	3	78.27	7	3	0	0.535299	none	none	none	none
1289	c1ccc(cc1CN[C@@H]1C[C@@H](O)[C@H](CO)[C@H]1Cc1nc(ncc1)c1c(F)cccc1)F	425.479	3.112	5	3	78.27	7	3	0	0.535299	none	none	none	none
1290	c1cc(ccc1CN[C@@H]1C[C@@H](O)[C@H](CO)[C@H]1Cc1nc(ncc1)c1c(F)cccc1)F	425.479	3.112	5	3	78.27	7	3	0	0.535299	none	none	none	none
1291	COc1ccc(cc1)S(=O)(=O)N1CC[C@@H](CC(=O)O)[C@@H](CC2=NCCc3c2cc(OC)c(OC)c3)C1	516.616	3.2494	7	1	114.73	9	2	0	0.535307	none	none	none	none
1292	O[C@@H]1[C@@H](Cn2cc(CN3CCS(=O)(=O)CC3)nn2)C[C@@H](NCc2ccc(F)cc2)[C@@H]1O	453.54	-0.4523	8	3	120.58	7	2	0	0.535375	none	none	none	none
1293	COc1ccccc1NC(=O)N1C[C@@H]2C[C@H](C1)c1c(/C=C/c3ccc(Cl)cc3)ccc(=O)n1C2	475.976	5.3319	3	1	63.57	4	3	0	0.535419	none	none	none	none
1294	COc1ccccc1NC(=O)N1C[C@@H]2C[C@H](C1)c1ccc(/C=C/c3ccc(Cl)cc3)c(=O)n1C2	475.976	5.3319	3	1	63.57	4	3	0	0.535419	none	none	none	none
1295	CC(C)[C@@H]1C[C@@H](Cc2nnc(o2)c2ccncc2)C(=C[C@H]1CNC(=O)c1ncccc1)C	431.54	4.3537	6	1	93.8	7	3	1	0.535501	none	none	none	none
1296	CC(C)[C@@H]1C[C@@H](Cc2nnc(o2)c2ccncc2)C(=C[C@H]1CNC(=O)c1ccncc1)C	431.54	4.3537	6	1	93.8	7	3	1	0.535501	none	none	none	none
1297	CC(=O)N1CCN(CC1)C(=O)C[C@@H]1c2c(C[C@@H]3[C@](C)(CO)[C@H](O)CC[C@@]13C)sc(NC(=O)C1CCC1)n2	532.707	2.378	6	3	123.07	5	1	0	0.535511	none	none	none	none	limit! thiazol-2-ylamine
1298	COc1cc(OC)cc(NC(=O)NC[C@H]2O[C@@H](CO)[C@@H](O)[C@H]2N2CCCCC2)c1	409.483	0.8004	7	4	112.52	7	1	0	0.535512	none	none	none	none
1299	O[C@H]1[C@H](NCc2c[nH]c3c2cccc3)[C@H]2CO[C@H](O2)[C@@H]1N1CCC(Cc2ccccc2)CC1	447.579	3.0654	5	3	69.75	6	3	0	0.535538	none	none	none	none
1300	CNc1ccc(cn1)c1noc(n1)[C@@H]1CCCN1Cc1cc2c(o1)cccc2	375.432	4.2566	7	1	80.22	5	4	0	0.535549	none	none	low	none
1301	C1CN(CCC1(O)c1nc(sc1)CN(Cc1cccnc1)C)C(=O)Nc1ccc(OC)cc1	467.595	3.6942	6	2	90.82	7	3	0	0.535555	none	none	none	none
1302	N(C(=O)NC[C@@H]1[C@H]([C@H]2O[C@H](CC(=O)NCc3cnccc3)C[C@H]2O1)O)C(C)C	392.456	0.0813	6	4	121.81	7	1	0	0.535617	none	none	none	none
1303	c1(ccccc1Cl)CN[C@@H]1C[C@@H](O)[C@H](CO)[C@H]1Cc1nc(ncc1)c1cnccc1	424.932	2.8822	6	3	91.16	7	3	0	0.535628	none	none	none	none
1304	c1(ccc(Cl)cc1)CN[C@@H]1C[C@@H](O)[C@H](CO)[C@H]1Cc1nc(ncc1)c1cnccc1	424.932	2.8822	6	3	91.16	7	3	0	0.535628	none	none	none	none
1305	c1ccc(cc1CN[C@@H]1C[C@@H](O)[C@H](CO)[C@H]1Cc1nc(ncc1)c1cnccc1)Cl	424.932	2.8822	6	3	91.16	7	3	0	0.535628	none	none	none	none
1306	COCCNC(=O)C[C@@H]1OC[C@@H]2[C@H]1[C@H](CC(=O)NC1CC1)CN2Cc1c(C)onc1C	434.537	0.92824	7	2	105.93	10	1	1	0.535658	none	none	none	none
1307	COCCNC(=O)C[C@@H]1OC[C@@H]2[C@H]1[C@H](CC(=O)NC1CC1)CN2Cc1c(C)onc1C	434.537	0.92824	7	2	105.93	10	1	1	0.535658	none	none	none	none
1308	CC(C)C[C@@H]1N[C@@H](Cc2cn(Cc3c(C)onc3C)c3c2c1ccc3)C(=O)NC1CCCC1	448.611	4.95474	4	2	72.09	6	3	0	0.535669	none	none	none	none
1309	N1(CCN2[C@H](C1)COc1c(NC(=O)C2)cc(cc1)c1cccnc1F)C(=O)Nc1ccc(F)cc1	479.487	3.576	5	2	86.8	2	3	1	0.535674	none	none	none	high
1310	CC(=O)Nc1nc2c(C[C@@H]3[C@](C)(CO)[C@H](O)CC[C@@]3(C)[C@@H]2CC(=O)Nc2ccccc2)s1	457.596	3.5458	5	4	111.55	5	2	0	0.535709	none	none	none	none	limit! thiazol-2-ylamine
1311	Cc1nc(OC[C@@H]2CN([C@@H]3[C@H]2COc2c3cc(F)cc2)C(=O)Nc2ccc(Cl)cc2)ccc1	467.928	5.47512	4	1	63.69	4	3	0	0.535757	none	none	none	none
1312	Cc1nc(OC[C@@H]2CN([C@@H]3[C@H]2COc2c3cc(F)cc2)C(=O)Nc2c(Cl)cccc2)ccc1	467.928	5.47512	4	1	63.69	4	3	0	0.535757	none	none	none	low
1313	C(NC1(Cc2noc(c2)c2ccccc2)COC1)c1cc2c(cccc2)nc1	371.44	3.9911	5	1	60.18	6	4	0	0.53579	none	none	none	none
1314	C[C@@H](NCc1ccc(cc1)C(F)(F)F)c1c(C(=O)O)c(no1)c1ccc(F)cc1	408.351	5.0485	5	2	75.36	6	3	1	0.535811	high	none	none	none
1315	COc1ccc(NC(=O)O[C@@H]2CO[C@@H]3[C@H](CO[C@H]23)NS(=O)(=O)c2ccc(NC(=O)C)cc2)cc1	491.522	1.7154	8	3	141.29	7	2	0	0.535817	none	none	none	none
1316	C1CCCC(C1)CN1CC2(C1)N1[C@@H](C[C@@H](O)C1)C(=O)N(Cc1ccc(C(=O)OC)cc1)C2=O	455.555	1.4119	7	1	90.39	5	1	2	0.535893	none	none	none	high
1317	CC(=O)c1ccc(NC(=O)N2C[C@@H]3C[C@H](C2)c2ccc(NC(=O)c4cccs4)c(=O)n2C3)cc1	476.558	4.0159	4	2	100.51	4	3	1	0.535903	high	low	none	none
1318	CS(=O)(=O)N1CCN(C[C@H]1C(=O)N[C@@H](CC1CCCCC1)C(=O)N)S(=O)(=O)c1ccccc1	500.643	0.2616	6	2	146.95	8	1	0	0.535908	none	none	none	none
1319	O[C@@H]1[C@@H](CNC2CCNCC2)O[C@@H]2C[C@H](CC(=O)NCc3ccc(cc3)F)O[C@H]12	407.486	0.4594	6	4	91.85	7	1	0	0.535946	none	none	none	none
1320	C[C@@H](C1CC[C@@]2(C)CC[C@H](NC(=O)c3ccccc3)[C@@H](C)[C@@H]2[C@H]1O)C(=O)NCc1ccc(F)cc1	480.624	4.6999	3	3	78.43	6	2	0	0.536009	none	none	none	none
1321	COc1c(cc(Cl)cc1)c1cc2c(NC(=O)[C@@H]3C[C@H](CCN3C2=O)NC(=O)c2cccs2)cc1	495.988	4.4324	4	2	87.74	4	3	0	0.536033	high	high	none	none
1322	CNCc1cn(C[C@H]2CC3CCN2C[C@@H]3C(=O)NCCNC(=O)C)nn1	363.466	-1.0398	6	3	104.18	8	1	1	0.536068	none	none	none	high
1323	CN(Cc1ccccc1)C(=O)C[C@@H]1O[C@H](CNC(=O)Nc2cccc(F)c2)[C@@H](O)[C@H]1O	431.464	1.4851	5	4	111.13	7	2	0	0.536076	none	none	none	none
1324	O[C@@H]1C[C@H](N(Cc2cccs2)C1)c1nc(no1)c1cccc(c1)[N+](=O)[O-]	372.406	3.0142	7	1	105.53	5	3	2	0.536107	none	none	none	none	aromatic nitro
1325	O[C@H]1[C@@H](O)[C@H](CC(=O)NCc2ccc(F)cc2)O[C@@H]1CNCc1ccc(F)cc1	406.429	1.2501	5	4	90.82	8	2	0	0.536125	none	none	none	none
1326	CC(=O)c1ccc(NC(=O)Nc2ccc3[C@@H]4C[C@@H](CN(C4)C(=O)NC4CCCCC4)Cn3c2=O)cc1	491.592	4.1563	4	3	112.54	4	2	1	0.53613	high	low	none	none
1327	OC[C@@H]1O[C@H](CNC(=O)Nc2cscc2)[C@@H]([C@@H]1O)N1CCN(CC1)c1ccc(F)cc1	450.536	1.3201	6	4	97.3	6	2	0	0.536138	none	none	none	none
1328	CN(CC=C)C[C@H]1CN2CC[C@H]1C[C@@H]2CNC(=S)Nc1cc(Cl)ccc1	393	3.4546	5	2	30.54	7	1	2	0.536152	none	none	none	none	thio-amide/urea
1329	CN(C)c1ccc(CN2C[C@H](O)C[C@H]2c2nc(CS(=O)(=O)c3ccc(F)cc3)no2)cc1	460.531	2.5565	8	1	99.77	7	3	1	0.536193	none	high	none	none
1330	CC(C)[C@@H]1C[C@@H](CC(=O)N(C)Cc2ccccc2)C(=C[C@H]1CNC(=O)CCC(=O)O)C	428.573	3.8707	4	2	86.71	10	1	1	0.5362	none	none	none	none
1331	CS(=O)(=O)NC[C@H]1O[C@@H](CO)[C@@H](O)[C@H]1N1CCOCC1	310.372	-2.643	7	3	108.33	5	0	0	0.536229	none	none	none	none
1332	COC(=O)c1cccc(NC(=S)N[C@H]2CO[C@@H]3[C@@H](CO[C@H]23)OCc2ccccc2)c1	428.51	2.5112	8	2	78.05	6	2	2	0.536235	none	none	none	none	thio-amide/urea
1333	O=C(Cc1cccs1)N[C@H]1CCN2[C@@H](C1)C(=O)N(C2=O)c1ccc(Oc2ccccc2)cc1	461.543	4.1989	4	1	78.95	6	3	1	0.536277	none	none	none	none
1334	O[C@H]1[C@@H](O)[C@H](CC(=O)N2CCN(CC2)c2ccccc2)O[C@@H]1CNS(=O)(=O)c1ccccc1	475.567	0.193	7	3	119.41	7	2	0	0.536305	none	none	none	none
1335	CC(C)(C)OC(=O)N1C[C@@H]2C[C@H](C1)c1ccc(NC(=O)c3ccc(cc3)c3ccccc3)c(=O)n1C2	485.584	5.1218	4	1	80.64	3	3	0	0.536307	none	none	none	none
1336	COCC(=O)NC[C@H]1OC[C@@H](NC2COC2)[C@@H]1O	260.29	-2.1343	6	3	89.05	6	0	0	0.536317	none	none	none	none
1337	COCCNC(=O)[C@@H]1Cc2cn(Cc3cccnc3)c3c2c(ccc3)[C@H](CC(C)C)N1	420.557	3.4487	4	2	68.18	8	3	1	0.536358	none	none	none	none
1338	COCCNC(=O)[C@@H]1Cc2cn(Cc3ccncc3)c3c2c(ccc3)[C@H](CC(C)C)N1	420.557	3.4487	4	2	68.18	8	3	1	0.536358	none	none	none	none
1339	COCCNC(=O)[C@@H]1Cc2cn(Cc3ncccc3)c3c2c(ccc3)[C@H](CC(C)C)N1	420.557	3.4487	4	2	68.18	8	3	1	0.536358	none	none	none	none
1340	COCCNC(=S)NC[C@H]1C[C@@H]2CC[N@]1C[C@@H]2CN1CCCCC1	354.564	1.2932	6	2	39.77	7	0	2	0.536422	none	none	none	none	thio-amide/urea
1341	Fc1ccc(cc1)c1c[nH]c(n1)[C@@H]1COCCN1Cc1c[nH]c2c1cccc2	376.435	4.2706	3	2	56.94	4	4	0	0.536422	none	none	none	none
1342	Fc1cc(ccc1)c1c[nH]c(n1)[C@@H]1COCCN1Cc1c[nH]c2c1cccc2	376.435	4.2706	3	2	56.94	4	4	0	0.536422	none	none	none	none
1343	Cc1c(C(=O)N[C@H]2CO[C@@H]3[C@@H](CO[C@H]23)OC(=O)Nc2ccc(Oc3ccccc3)cc2)c(C)no1	479.489	3.59704	8	2	121.15	6	3	0	0.536428	high	none	none	none
1344	O[C@@H]1[C@@H](CNC(=O)c2ccccc2)OC[C@H]1N(Cc1ccc(F)cc1)Cc1ccc(F)cc1	452.501	3.5253	4	2	61.8	8	3	0	0.536432	none	none	none	none
1345	CC(C)c1ccc(NC(=O)O[C@@H]2CO[C@@H]3[C@H](CO[C@H]23)NC(=O)Nc2ccc(cc2)C(=O)C)cc1	467.522	3.9176	6	3	114.99	6	2	1	0.536512	high	low	none	none
1346	CC(C)c1ccc(NC(=O)N[C@H]2CO[C@@H]3[C@@H](CO[C@H]23)OC(=O)Nc2ccc(cc2)C(=O)C)cc1	467.522	3.9176	6	3	114.99	6	2	1	0.536512	high	none	none	none
1347	COC[C@H]1CCCN1C(=O)CC[C@@H]1CNC(=O)[C@@H]2C[C@@H](CN12)NC(=S)Nc1ccccc1	459.616	1.3319	7	3	85.94	7	1	1	0.536515	none	none	none	none	thio-amide/urea
1348	Cc1c(F)cc(cc1)c1noc(n1)[C@@H]1C[C@@H](O)CN1Cc1cc2c(o1)cccc2	393.418	4.23822	6	1	75.53	4	4	0	0.536527	none	none	low	none
1349	O=C(CC[C@@H]1CNC(=O)[C@@H]2C[C@@H](CN12)NC(=O)Nc1ccccc1)NCc1ccccc1	435.528	1.846	4	4	102.57	7	2	0	0.536533	none	none	none	none
1350	c1(ccccc1C)CN[C@@H]1C[C@@H](O)[C@H](CO)[C@H]1Cc1nc(ncc1)c1c(F)cccc1	421.516	3.28132	5	3	78.27	7	3	0	0.536537	none	none	none	none
1351	CS(=O)(=O)c1ccc(CN2CCC[C@H]2c2nc(no2)c2ccnc(c2)N2CCOCC2)cc1	469.567	2.7088	9	0	101.66	6	3	0	0.53661	none	none	none	none
1352	CS(=O)(=O)c1ccc(CN2CCC[C@H]2c2nc(no2)c2ccc(nc2)N2CCOCC2)cc1	469.567	2.7088	9	0	101.66	6	3	0	0.53661	none	none	none	none
1353	COc1cc2c([nH]c(C[C@@H]3C[C@@H](C(C)C)[C@H](CNC(=O)C4CCCCC4)C=C3C)n2)cc1	437.628	5.6651	3	2	67.01	7	2	1	0.536683	none	none	none	none
1354	CN(Cc1ccccc1)C(=O)C[C@@H]1O[C@H](CNC(=O)NC2CCCCC2)[C@@H](O)[C@H]1O	419.522	1.1562	5	4	111.13	7	1	0	0.536692	none	none	none	none
1355	C[C@@H](C1CC[C@@]2(C)CC[C@H](NC(=O)c3ccc(cc3)C#N)[C@@H](C)[C@@H]2[C@H]1O)C(=O)NCc1ccccc1	487.644	4.43248	4	3	102.22	6	2	0	0.536698	none	none	none	none
1356	S=C(N[C@H]1CO[C@@H]2[C@H](CO[C@H]12)n1nnnc1c1cc2c(OCO2)cc1)Nc1cc(ccc1)C#N	477.506	1.63438	11	2	128.37	4	3	1	0.536704	none	none	none	none	thio-amide/urea
1357	F[C@@H]1CN(Cc2nc3ccccc3cc2)C[C@@H]1OCc1nc2c([nH]1)ccc(F)c2	394.425	3.9893	4	1	54.04	5	4	0	0.536705	none	none	none	none
1358	F[C@@H]1CN(Cc2cc3c(cccc3)nc2)C[C@@H]1OCc1nc2c([nH]1)ccc(F)c2	394.425	3.9893	4	1	54.04	5	4	0	0.536705	none	none	none	none
1359	CC(C)C[C@@H]1N[C@@H](Cc2cn(CC=C)c3c2c1ccc3)C(=O)NCc1ccccc1	401.554	4.7452	2	2	46.06	7	3	1	0.536785	none	none	none	none
1360	N1(C(=O)CC[C@H]1c1nc(no1)CNC(=O)c1c(C)noc1C)Cc1ccc(OC(F)(F)F)cc1	479.415	3.36674	8	1	123.59	7	3	0	0.536798	high	none	none	none
1361	OC(=O)CCCC(=O)N[C@H]1CO[C@@H]2[C@H](CO[C@H]12)Nc1nc(ccn1)c1ccc2OCOc2c1	456.455	1.1901	10	3	141.13	8	2	0	0.53682	none	none	none	none
1362	COCCNC(=S)NC[C@H]1C[C@@H]2CC[N@]1C[C@@H]2CN(C)c1ccccc1	376.57	1.9437	6	2	39.77	8	1	2	0.536826	none	none	none	none	thio-amide/urea
1363	CN(C)c1ccc(cn1)c1noc(n1)[C@@H]1CCCN1Cc1c[nH]c2c1cccc2	388.475	4.016	6	1	74.08	5	4	0	0.536827	none	none	none	none
1364	CCC(CC)C(=O)NC[C@@H]1C=C(C)[C@H](Cc2nc3c([nH]2)cc(F)cc3)C[C@H]1C(C)C	413.581	5.6515	2	2	57.78	8	2	1	0.536856	none	none	none	none
1365	COc1ccc(cc1)C(=O)N[C@H]1CO[C@@H]2[C@H](CO[C@H]12)Nc1nc(ccn1)c1ccc(cc1)N(C)C	475.549	2.5949	8	2	97.84	7	3	0	0.53688	none	high	none	none
1366	COc1c(cccc1)c1ccnc(N[C@H]2CO[C@@H]3[C@H](CO[C@H]23)NC(=O)c2ccc(cc2)N(C)C)n1	475.549	2.5949	8	2	97.84	7	3	0	0.53688	none	high	none	none
1367	COc1ccc(CNC(=O)[C@@H]2CCC[C@H](CN(C)C(=O)C2)NC(=O)c2nc3ccccc3s2)cc1	494.617	3.3683	5	2	100.63	6	3	0	0.536883	none	none	none	none
1368	O=C1Nc2ccc(/C=C/c3ccccc3)cc2C(=O)N2CC[C@H](NS(=O)(=O)c3cccs3)[C@@H]12	479.583	3.4322	4	2	95.58	5	3	1	0.536951	high	high	none	high
1369	COc1ccc(cc1)c1noc(n1)[C@@H]1C[C@@H](O)CN1Cc1cc2c(o1)cccc2	391.427	3.7993	7	1	84.76	5	4	0	0.536985	none	none	low	none
1370	O=C(C[C@@H]1CCNC[C@@H]1Cc1noc(COc2ccccc2)c1)NCc1ccccc1	419.525	3.7283	5	2	76.39	9	3	0	0.536987	none	none	none	none
1371	O[C@@H]1C[C@H](N(Cc2ccc(cc2)c2ncccc2)C1)c1nc(no1)c1ccncc1	399.454	3.5015	7	1	88.17	5	4	0	0.536989	none	none	none	none
1372	n1ccccc1CN1CC2(C(=O)N(CC(=O)OC)C(=O)[C@@H]3C[C@@H](O)CN23)C1	374.397	-1.387	8	1	103.28	4	1	2	0.536994	none	none	none	high
1373	n1cccc(c1)CN1CC2(C(=O)N(CC(=O)OC)C(=O)[C@@H]3C[C@@H](O)CN23)C1	374.397	-1.387	8	1	103.28	4	1	2	0.536994	none	none	none	high
1374	c1cc(ccn1)CN1CC2(C(=O)N(CC(=O)OC)C(=O)[C@@H]3C[C@@H](O)CN23)C1	374.397	-1.387	8	1	103.28	4	1	2	0.536994	none	none	none	high
1375	COc1ccc(CNC(=O)C[C@@H]2C[C@@H](C(C)C)[C@H](CNC(=O)c3ccco3)C=C2C)cc1	438.568	4.5791	4	2	80.57	9	2	1	0.537019	none	none	none	none
1376	COCCOC[C@@]1(CNC(=O)COc2ccccc2)C[C@H](O)[C@H](O)C1	353.415	0.3466	6	3	97.25	10	1	1	0.537068	none	none	none	high
1377	C1CN(CCC21NC(=O)[C@H]1N(C(=O)C2)C[C@H](C1)N(C)C1CCC(F)(F)CC1)Cc1ccc(OC(F)(F)F)cc1	558.592	3.9189	5	1	65.12	5	1	1	0.537085	none	none	none	none
1378	C1CN(CCC21NC(=O)[C@H]1N(C(=O)C2)C[C@H](C1)N(C)C1CCC(F)(F)CC1)Cc1ccc(OC(F)(F)F)cc1	558.592	3.9189	5	1	65.12	5	1	1	0.537085	none	none	none	none
1379	CC(C)[C@@H]1C[C@@H](CC(=O)NCCN2CCOCC2)C(=C[C@H]1CNC(=O)CC(C)(C)C)C	435.653	3.2319	4	2	70.67	9	0	1	0.537113	none	none	none	none
1380	COc1nc2c(cc1)nc(C[C@@H]1C[C@@H](C(C)C)[C@H](CNC(=O)c3cnccn3)C=C1C)[nH]2	434.544	3.5836	6	2	105.68	7	3	1	0.537141	none	none	none	none
1381	O[C@@H]([C@H]1COCC(=O)N1Cc1ncccc1)c1ccc(NC(=O)c2ccc(cc2)C(F)(F)F)cc1	485.462	3.8137	5	2	91.76	6	3	0	0.537163	low	none	high	none
1382	O[C@@H]([C@H]1COCC(=O)N1Cc1ccc(cc1)C(F)(F)F)c1ccc(NC(=O)c2cccnc2)cc1	485.462	3.8137	5	2	91.76	6	3	0	0.537163	none	none	high	none
1383	OC[C@@H]1[C@H](OCC(=O)N1Cc1cccnc1)c1ccc(NC(=O)c2ccc(cc2)C(F)(F)F)cc1	485.462	3.8137	5	2	91.76	6	3	0	0.537163	low	none	high	none
1384	OC[C@@H]1[C@H](OCC(=O)N1Cc1ccncc1)c1ccc(NC(=O)c2ccc(cc2)C(F)(F)F)cc1	485.462	3.8137	5	2	91.76	6	3	0	0.537163	low	none	high	none
1385	O[C@@H]([C@H]1COCC(=O)N1Cc1ccccc1)c1ccc(NC(=O)Nc2ccccc2)cc1	431.492	3.7916	4	3	90.9	6	3	0	0.537167	none	none	high	none
1386	OC[C@@H]1[C@H](OCC(=O)N1Cc1ccccc1)c1ccc(NC(=O)Nc2ccccc2)cc1	431.492	3.7916	4	3	90.9	6	3	0	0.537167	none	none	high	none
1387	c1(c(cc(cc1)CN[C@@H]1C[C@@H](O)[C@H](CO)[C@H]1Cc1nc(ncc1)c1cnccc1)F)F	426.467	2.507	6	3	91.16	7	3	0	0.537216	none	none	none	none
1388	Cn1cc(CN2C[C@@H](F)[C@H](C2)OCc2nc3c([nH]2)cc(cc3)C#N)c2c1cccc2	403.461	3.66538	4	1	69.87	5	4	0	0.537267	none	none	none	none
1389	COc1ccccc1NC(=O)N1C[C@@H]2C[C@H](C1)c1ccc(c(=O)n1C2)c1c(CN2CCOCC2)cccc1	514.626	4.0073	5	1	76.04	5	3	0	0.537286	none	none	none	none
1390	COc1cc(NC(=O)N[C@@H]2[C@H]3CO[C@H](O3)[C@@H]([C@H]2O)N2CCC(CC2)C(=O)N)ccc1	420.466	-0.1328	7	4	135.38	5	1	0	0.537304	none	none	none	none
1391	COc1ccc(NC(=O)N[C@@H]2[C@H]3CO[C@H](O3)[C@@H]([C@H]2O)N2CCC(CC2)C(=O)N)cc1	420.466	-0.1328	7	4	135.38	5	1	0	0.537304	none	none	none	none
1392	C(Cc1ccccc1)C(=O)N1CCC(CC1)(O)c1nc(sc1)CN1CCN(CC1)c1ncccc1	491.661	3.3031	6	1	72.8	7	3	0	0.537311	none	none	none	none
1393	Cc1nc(cc(n1)c1ccc(F)cc1)[C@H]1CN2CC[C@H]1C[C@@H]2CNS(=O)(=O)Cc1ccccc1	480.609	3.88852	5	1	75.19	7	3	0	0.537312	none	none	none	none
1394	O=C(CC[C@@H]1CNC(=O)[C@@H]2C[C@@H](CN12)NC(=S)NC1CC1)N1CCN(CC1)c1ccccc1	470.643	0.6832	7	3	79.95	6	1	1	0.537318	none	none	none	none	thio-amide/urea
1395	FC(F)(F)Oc1ccc(cc1)c1ccc2[C@@H]3C[C@@H](CN(Cc4cccs4)C3)Cn2c1=O	446.494	5.0947	3	0	34.47	4	3	0	0.537334	none	none	high	none
1396	FC(F)(F)Oc1ccc(cc1)c1c2[C@@H]3C[C@@H](CN(Cc4cccs4)C3)Cn2c(=O)cc1	446.494	5.0947	3	0	34.47	4	3	0	0.537334	none	none	high	none
1397	COCC(=O)N1CCN(C[C@@H]1C(=O)N[C@H](Cc1cccnc1)C(=O)OC)C(=O)Nc1ccccc1	483.525	0.6732	7	2	130.17	8	2	1	0.537479	none	none	none	none
1398	COc1ccccc1NC(=O)N1C[C@@H]2C[C@H](C1)c1c(ccc(=O)n1C2)c1ccc(SC)cc1	461.587	4.897	4	1	63.57	4	3	1	0.537536	none	none	none	none
1399	CC(=O)c1ccc(NC(=O)O[C@@H]2CO[C@@H]3[C@H](CO[C@H]23)Nc2nc(ccn2)c2ccco2)cc1	450.451	3.1346	9	2	124.81	6	3	1	0.537642	high	none	none	none
1400	O=C(NCc1ccco1)[C@H]1CN2CCC1C[C@@H]2Cn1cc(CSc2ccccc2)nn1	437.569	3.1902	6	1	76.19	8	3	1	0.537667	none	none	none	high
1401	Cn1c(nc2c1cccc2)[C@H]1CCN(Cc2cc3c(o2)cccc3)C1	331.419	4.309	3	0	34.2	3	4	0	0.537694	none	none	low	none
1402	C(CN1Cc2c(C[C@H]1c1nc(no1)c1cnccn1)[nH]cn2)Cc1ccccc1	387.447	2.9819	7	1	96.62	6	4	0	0.537698	none	none	none	none
1403	CN(C)CCN(C)[C@H]1[C@@H]2OC[C@@H](O2)[C@@H](NC(=O)NCC=C)[C@@H]1O	328.413	-1.1818	6	3	86.3	7	0	1	0.53772	none	none	none	none
1404	COc1ccc(cc1)c1ccnc(N[C@H]2CO[C@@H]3[C@H](CO[C@H]23)NS(=O)(=O)c2cccs2)n1	474.564	2.1389	8	2	111.67	7	3	0	0.537755	none	none	none	none
1405	COc1c(cccc1)c1ccnc(N[C@H]2CO[C@@H]3[C@H](CO[C@H]23)NS(=O)(=O)c2cccs2)n1	474.564	2.1389	8	2	111.67	7	3	0	0.537755	none	none	none	none
1406	COc1ccc(cc1)c1noc(n1)[C@@H]1Cc2c(CN1Cc1cccs1)nc[nH]2	393.472	3.8294	6	1	80.07	5	4	0	0.537791	none	none	none	none
1407	COc1cc(NC(=O)NC[C@H]2O[C@@H](CO)[C@@H](O)[C@H]2N2CCN(C)CC2)ccc1	394.472	-0.4467	7	4	106.53	6	1	0	0.537798	none	none	none	none
1408	Cc1nc(OC[C@@H]2CN([C@@H]3[C@H]2COc2c3cc(F)cc2)S(=O)(=O)c2cc(F)ccc2)ccc1	472.513	4.11762	5	0	68.73	5	3	0	0.537807	none	none	none	none
1409	CN(C)c1ccc(cc1)C(=O)N[C@H]1C[C@@H]2N(C1)[C@H](CCC(=O)NCc1ccc(F)cc1)CNC2=O	481.572	1.6594	5	3	93.78	8	2	0	0.537808	none	high	none	none
1410	COc1ccc(CN2[C@H](COCC2=O)[C@H](O)c2ccc(NC(=O)c3ccc(cc3)C#N)cc2)cc1	471.513	3.28018	6	2	111.89	7	3	0	0.537817	low	none	high	none
1411	COc1ccccc1CN1[C@H](COCC1=O)[C@H](O)c1ccc(NC(=O)c2ccc(cc2)C#N)cc1	471.513	3.28018	6	2	111.89	7	3	0	0.537817	low	none	high	none
1412	COc1ccccc1CN1[C@H](COCC1=O)[C@H](O)c1ccc(NC(=O)c2cccc(c2)C#N)cc1	471.513	3.28018	6	2	111.89	7	3	0	0.537817	none	none	high	none
1413	COc1ccc(CN2[C@H](CO)[C@H](OCC2=O)c2ccc(NC(=O)c3ccc(cc3)C#N)cc2)cc1	471.513	3.28018	6	2	111.89	7	3	0	0.537817	low	none	high	none
1414	COc1ccc(CN2[C@H](CO)[C@H](OCC2=O)c2ccc(NC(=O)c3cc(ccc3)C#N)cc2)cc1	471.513	3.28018	6	2	111.89	7	3	0	0.537817	none	none	high	none
1415	O[C@H]1CC[C@@H](Cc2noc(c2)c2ncccc2)O[C@@H]1CNC(=O)NCc1ccccc1	422.485	2.687	6	3	109.51	7	3	0	0.537841	none	none	none	none
1416	COC(=O)[C@H](Cc1ccc(OC)cc1)NC(=O)[C@H]1CN(CCN1C(=O)C)S(=O)(=O)c1ccccc1	503.577	0.8171	7	1	122.32	8	2	1	0.537849	none	none	none	none
1417	COC(=O)[C@H](Cc1ccc(OC)cc1)NC(=O)[C@H]1CN(CCN1S(=O)(=O)c1ccccc1)C(=O)C	503.577	0.8171	7	1	122.32	8	2	1	0.537849	none	none	none	none
1418	CC(C)[C@@H]1C[C@@H](Cc2nnc(o2)c2ccc(C)cc2)C(=C[C@H]1CN(C)CCC#N)C	406.574	5.2876	5	0	65.95	8	2	1	0.537864	none	none	none	none
1419	COC[C@@H]1C[C@@H](CN1Cc1ccc(F)c(Cl)c1)n1cc(NC(=O)c2cc(F)ccc2)cn1	460.912	4.529	4	1	59.39	7	3	0	0.537878	none	none	none	none
1420	COC[C@@H]1C[C@@H](CN1Cc1ccc(Cl)c(F)c1)n1cc(NC(=O)c2cc(F)ccc2)cn1	460.912	4.529	4	1	59.39	7	3	0	0.537878	none	none	none	none
1421	N(C(=O)N[C@@H]1[C@H]([C@@H](OC1)CN1CCN(C)CC1)O)CCOC	316.402	-1.6923	6	3	86.3	6	0	1	0.537966	none	none	none	none
1422	C[C@@H](C1CC[C@@]2(C)Cc3c(nc(CS(=O)(=O)c4ccc(Cl)cc4)s3)[C@@H](C)[C@@H]2[C@H]1O)C(=O)N1CCCC1	551.174	5.0819	5	1	87.57	5	2	0	0.537983	none	none	none	none
1423	c1(c2ccccc2[nH]c1)CN[C@@H]1C[C@@H](O)[C@H](CO)[C@H]1Cc1nc(ncc1)C	366.465	1.95652	5	4	94.06	6	3	0	0.538002	none	none	none	none
1424	Cc1ccc(cc1)c1c[nH]c(n1)[C@@H]1COCCN1Cc1cc2c(cccc2)nc1	384.483	4.50682	4	1	54.04	4	4	0	0.538002	none	none	none	none
1425	O=c1n2C[C@H]3C[C@H](CN(Cc4cccc(c4)C#N)C3)c2ccc1c1c(CN2CCOCC2)cccc1	480.612	3.83848	5	0	61.5	5	3	0	0.538016	none	none	none	none
1426	c1(c(cccc1)O)CN1CC[C@@]([C@H]([C@@H]1c1sccc1)NC(=O)c1ccc(F)cc1)(C)O	440.54	4.0894	4	3	72.8	5	3	0	0.538026	none	none	none	none
1427	N(Cc1ccc(cc1)NC(=O)C)[C@@H]1[C@H](CO[C@@H]1Cn1nnc(c2cc(F)ccc2)c1)O	425.464	1.9607	6	3	101.3	7	3	0	0.538029	none	none	none	none
1428	COc1ccc(cc1)S(=O)(=O)NC[C@H]1O[C@@H](CO)[C@@H](O)[C@H]1N(C)Cc1ccccc1	436.53	0.5947	7	3	108.33	9	2	0	0.538071	none	none	none	none
1429	CC(=O)Nc1ccc(CN2C[C@H](O)C[C@H]2c2nc(CS(=O)(=O)c3ccc(C)cc3)no2)cc1	470.551	2.61822	8	2	125.63	7	3	0	0.538118	none	none	none	none
1430	COCCNC(=S)NC[C@H]1C[C@@H]2CC[N@]1C[C@@H]2CN1CCCC1	340.537	0.9031	6	2	39.77	7	0	2	0.538145	none	none	none	none	thio-amide/urea
1431	OC[C@H]1C[C@@H](NC(=O)Nc2cc3c(OCCO3)cc2)[C@H](O)[C@@H]1O	324.333	-0.3181	6	5	120.28	3	1	0	0.538148	none	none	none	none
1432	CN1C[C@H](C[C@H]1c1nc(no1)c1ccc(OC(F)(F)F)cc1)NS(=O)(=O)Cc1ccccc1	482.484	3.5	7	1	97.56	7	3	0	0.538151	none	none	none	none
1433	Fc1ccc(CN2C[C@@H]3C[C@H](C2)c2ccc(c(=O)n2C3)c2c(CN3CCOCC3)cccc2)cc1	473.592	4.1059	4	0	37.71	5	3	0	0.538159	none	none	none	none
1434	CC[C@H]1CN(CC[C@H]1CC(=O)NCc1cccc2c1cccc2)S(=O)(=O)c1c(C)onc1C	469.607	4.18794	5	1	92.51	7	3	0	0.538164	none	high	none	none
1435	CC(C)[C@@H]1C[C@@H](CC(=O)N2CCOCC2)C(=C[C@H]1CNS(=O)(=O)c1ccc(NC(=O)C)cc1)C	491.654	3.0268	5	2	104.81	8	1	1	0.538175	none	none	none	none
1436	C[C@@H](C1CC[C@@]2(C)CC[C@H](NC(=O)c3cnccn3)[C@@H](C)[C@@H]2[C@H]1O)C(=O)NCc1ccccc1Cl	499.055	4.0042	5	3	104.21	6	2	0	0.538234	none	none	none	none
1437	C[C@@H](C1CC[C@@]2(C)CC[C@H](NC(=O)c3cncnc3)[C@@H](C)[C@@H]2[C@H]1O)C(=O)NCc1ccccc1Cl	499.055	4.0042	5	3	104.21	6	2	0	0.538234	none	none	none	none
1438	CN(CCc1ncccc1)[C@H]1[C@@H](CNS(=O)(=O)c2ccccc2)O[C@@H](CO)[C@H]1O	421.519	0.0236	7	3	111.99	9	2	0	0.538253	none	none	none	none
1439	CC(C)(C)CC(=O)NC[C@H]1OC[C@H]([C@@H]1O)N(Cc1c[nH]cn1)Cc1c[nH]cn1	390.488	0.8157	6	4	119.16	8	2	0	0.538266	none	none	none	none
1440	Fc1ccc(cc1)C(=O)N1C[C@@H]2C[C@H](C1)c1ccc(/C=C/c3ccc(Cl)cc3)c(=O)n1C2	448.925	5.0707	2	0	42.31	3	3	0	0.538298	none	none	none	none
1441	Fc1ccc(cc1)C(=O)N1C[C@@H]2C[C@H](C1)c1c(/C=C/c3ccc(Cl)cc3)ccc(=O)n1C2	448.925	5.0707	2	0	42.31	3	3	0	0.538298	none	none	none	none
1442	COc1ccc(cc1)C(=O)NC[C@H]1O[C@@H](CC(=O)N2CCN(CC2)c2ccc(F)cc2)[C@H](O)[C@@H]1O	487.528	0.7922	7	3	111.57	7	2	0	0.538327	none	none	none	none
1443	COc1ccccc1N1CCN(CC1)C(=O)C[C@@H]1O[C@H](CNC(=O)c2cccc(F)c2)[C@@H](O)[C@H]1O	487.528	0.7922	7	3	111.57	7	2	0	0.538327	none	none	none	none
1444	C[C@@]1(CO)[C@H](O)CC[C@@]2(C)[C@H](CC(=O)N3CCOCC3)c3c(C[C@H]12)sc(NC(=O)c1ccc(F)cc1)n3	531.65	3.1989	6	3	111.99	5	2	0	0.538357	none	none	none	none	limit! thiazol-2-ylamine
1445	C[C@@]1(CO)[C@H](O)CC[C@@]2(C)[C@H](CC(=O)N3CCOCC3)c3c(C[C@H]12)sc(NC(=O)c1cccc(F)c1)n3	531.65	3.1989	6	3	111.99	5	2	0	0.538357	none	none	none	none	limit! thiazol-2-ylamine
1446	CCOC(=O)c1cccc(NC(=O)N2CC[C@@H](CC(=O)N(C)CC#N)[C@@H](CC)C2)c1	414.506	3.11538	5	1	102.74	7	1	2	0.53837	none	none	none	none
1447	c1ccc(cc1)CCCN1C[C@H]2[C@H](N(C(=O)c3c(O2)cc(c2ccc(cc2F)F)cc3)C)C1	448.513	4.7818	3	0	32.78	5	3	0	0.538394	none	none	none	none
1448	[C@@H]12CO[C@@H]([C@H](n3c4cc(c(cc4nc3)OC)OC)[C@@H](O)[C@@H]1NC(=O)Nc1ccc(cc1)F)O2	458.446	2.04	7	3	116.1	5	3	0	0.538396	none	none	none	none
1449	[C@@H]12CO[C@@H]([C@H](n3c4cc(c(cc4nc3)OC)OC)[C@@H](O)[C@@H]1NC(=O)Nc1cc(ccc1)F)O2	458.446	2.04	7	3	116.1	5	3	0	0.538396	none	none	none	none
1450	Cc1ccc(CN2CC[C@@H](C2)c2nnc(Cc3c[nH]c4c3cccc4)o2)cc1	372.472	4.43962	4	1	57.95	5	4	0	0.5384	none	none	none	none
1451	CN(C)c1ccc(cc1)c1nnc(o1)[C@H]1CCN(Cc2cccc(OC(F)(F)F)c2)C1	432.446	4.6907	6	0	54.63	6	3	0	0.538413	none	high	none	none
1452	Fc1ccc(cc1)c1cnc2CO[C@@H](CNCc3c[nH]c4c3cccc4)Cn12	376.435	3.8591	3	2	54.87	5	4	0	0.538419	none	none	none	none
1453	O[C@@H]1CCCN(C[C@H]1NC(=O)c1ccc(OCCN2CCCC2)cc1)C(=O)NCc1ccccc1	480.609	2.6261	5	3	94.14	8	2	0	0.538427	none	none	low	none
1454	C(C(C)C)CN1CC2(C1)N1[C@@H](C[C@@H](O)C1)C(=O)N(Cc1ccc(C(=O)OC)cc1)C2=O	429.517	0.8777	7	1	90.39	6	1	2	0.538428	none	none	none	high
1455	CC(C)c1ccc(NC(=O)OC[C@H]2C[C@@H]3CCN2C[C@@H]3c2cc(nn2C)c2ccco2)cc1	448.567	5.23	5	1	72.53	6	3	0	0.538437	none	none	none	none
1456	CCCS(=O)(=O)NC[C@@H]1C=C(C)[C@H](CC(=O)N(C)Cc2ccccc2)C[C@H]1C(C)C	434.646	4.2191	3	1	66.48	10	1	1	0.538473	none	none	none	none
1457	O[C@@H]1C[C@H](N(Cc2cc3c(o2)cccc3)C1)c1nc(no1)c1cc2c(OCO2)cc1	405.41	3.5194	8	1	93.99	4	4	0	0.538533	none	none	low	none
1458	[C@H]1(CC[C@@]2(C)CC[C@H](NC(=O)NCC)[C@@H](C)[C@@H]2[C@H]1O)[C@H](C)C(=O)NCc1cccs1	435.634	3.5114	3	4	90.46	6	1	0	0.538546	none	none	none	none
1459	CC(C)[C@@H]1C[C@@H](Cc2nnc(o2)c2cncn2C)C(=C[C@H]1CNC(=O)c1ccccc1)C	433.556	4.2972	5	1	85.84	7	3	1	0.538566	none	none	none	none
1460	CCCNC(=O)N[C@@H]1C[C@H](Cn2cc(CN(C)C)nn2)[C@@H](O)[C@H]1O	340.428	-0.8408	6	4	115.54	7	1	0	0.538593	none	none	none	none
1461	OC(=O)C[C@@H]1CCN(C[C@@H]1CCN1CCN(CC1)c1cc(ccc1)C(F)(F)F)C(=O)Cc1ccccc1	517.592	4.3996	5	1	64.09	8	2	0	0.538625	none	none	none	none
1462	C[C@@H](C1CC[C@@]2(C)CC[C@H](NC(=O)c3cnccn3)[C@@H](C)[C@@H]2[C@H]1O)C(=O)NCCN1CCOCC1	487.645	1.4828	7	3	116.68	7	1	0	0.538636	none	none	none	none
1463	C[C@@H](C1CC[C@@]2(C)CC[C@H](NC(=O)c3cncnc3)[C@@H](C)[C@@H]2[C@H]1O)C(=O)NCCN1CCOCC1	487.645	1.4828	7	3	116.68	7	1	0	0.538636	none	none	none	none
1464	COc1c(CNC(=O)C[C@@H]2CCNC[C@@H]2Cc2noc(c2)c2ccc(F)cc2)cccc1	437.515	3.964	5	2	76.39	8	3	0	0.538655	none	none	none	none
1465	COc1ccc(CNC(=O)C[C@@H]2CCNC[C@@H]2Cc2noc(c2)c2ccc(F)cc2)cc1	437.515	3.964	5	2	76.39	8	3	0	0.538655	none	none	none	none
1466	COc1ccc(cc1)c1cc(C[C@H]2CNCC[C@H]2CC(=O)NCc2ccc(F)cc2)no1	437.515	3.964	5	2	76.39	8	3	0	0.538655	none	none	none	none
1467	O[C@@H]1[C@@H](Cn2cc(CN3CCS(=O)(=O)CC3)nn2)C[C@@H](NC(=O)c2ccccc2)[C@@H]1O	449.533	-0.9512	8	3	137.65	6	2	0	0.538664	none	none	none	none
1468	c1ccc(cc1)CCCN1C[C@H]2[C@H](N(C(=O)c3c(O2)cc(c2cccc(OC)c2)cc3)C)C1	442.559	4.5122	4	0	42.01	6	3	0	0.538677	none	none	none	none
1469	O[C@H]1[C@@H](CO[C@@H]1CNC(=O)Nc1ccccc1)NCc1ncc[nH]1	331.376	0.4493	5	5	111.3	6	2	0	0.538691	none	none	none	none
1470	Cc1cc2N(Cc3ccncc3)C(=O)CC3(CCN(Cc4ccc(cc4)C(F)(F)F)CC3)n2n1	469.511	4.53352	4	0	54.26	4	3	0	0.53871	none	none	none	none
1471	O=C(N[C@H]1CCCNC1=O)[C@H]1CN(CCN1C(=O)NC1CCCCC1)C(=O)Nc1ccccc1	470.574	1.6418	4	4	122.88	4	1	0	0.538761	none	none	low	none
1472	CC(C)C[C@@H]1N[C@@H](Cc2cn(CC3CC3)c3c2c1ccc3)C(=O)NCc1cccs1	421.61	5.0307	2	2	46.06	7	3	0	0.538792	none	none	none	none
1473	Fc1ccc(cc1)S(=O)(=O)N[C@H]1C[C@@H]2N(C1)[C@H](CCC(=O)NCc1ccccc1)CNC2=O	474.558	1.1419	5	3	107.61	8	2	0	0.538805	none	none	none	none
1474	COCCNC(=O)[C@H]1C[C@@H](O)[C@H](O)[C@@H]2N=C(Nc3ccc(cc3)C(C)C)S[C@H]12	407.536	1.5662	6	4	103.18	6	1	1	0.538819	none	none	none	none
1475	Cc1cc2N(Cc3ccncc3)C(=O)CC3(CCN(CC3)C(=O)c3ccc(cc3)C(F)(F)F)n2n1	483.494	4.17372	4	0	71.33	3	3	0	0.538841	none	none	none	none
1476	CCOC(=O)C[C@@H]1C[C@@H](C(C)C)[C@H](CNC(=O)NC(C)C)C=C1C	338.492	3.5018	3	2	67.43	7	0	2	0.538887	none	none	none	none
1477	COc1ccc(cc1)n1nc(C)c([C@H]2C[C@H](NCc3ccc(cc3)N(C)C)C=C2)c1C	416.569	4.76564	4	1	42.32	7	3	1	0.538923	none	high	none	none
1478	COCCNc1c(cccn1)c1noc(n1)[C@@H]1CCCN1Cc1ccc2OCOc2c1	423.473	3.2557	9	1	94.77	8	3	1	0.538925	none	none	none	none
1479	COCCNc1ccc(cn1)c1noc(n1)[C@@H]1CCCN1Cc1ccc2OCOc2c1	423.473	3.2557	9	1	94.77	8	3	1	0.538925	none	none	none	none
1480	COc1ccc(cc1)c1c[nH]c(n1)[C@@H]1COCCN1Cc1nc2c(cccc2)n1C	403.486	3.5455	5	1	68.2	5	4	0	0.53893	none	none	none	none
1481	COc1cc(ccc1)c1c[nH]c(n1)[C@@H]1COCCN1Cc1nc2c(cccc2)n1C	403.486	3.5455	5	1	68.2	5	4	0	0.53893	none	none	none	none
1482	C[C@@H](C1CC[C@@]2(C)Cc3c(nc(CSc4ccccc4)s3)[C@@H](C)[C@@H]2[C@H]1O)C(=O)N1CCCC1	484.731	5.7469	4	1	53.43	5	2	1	0.538931	none	none	none	none
1483	COCCNC[C@@H]1C=C(C)[C@H](Cc2nnc(o2)C(C)(C)C)C[C@H]1C(C)C	363.546	4.0002	5	1	60.18	8	1	2	0.538934	none	none	none	none
1484	NC(=O)C1CCN(CC1)[C@H]1[C@@H]2OC[C@@H](O2)[C@@H](NC(=O)Nc2cc(ccc2)C(F)(F)F)[C@@H]1O	458.437	0.8774	6	4	126.15	4	1	0	0.538987	none	none	none	none
1485	COC(=O)c1cc2c(cc1)nc(CO[C@H]1CN(Cc3ccc(cc3)S(=O)(=O)C)C[C@H]1F)[nH]2	461.515	2.4921	7	1	101.59	7	3	1	0.539033	none	none	none	none
1486	COCC(=O)N1CCN(C[C@@H]1C(=O)N[C@H](Cc1cccnc1)C(=O)OC)C(=O)c1cnccc1	469.498	-0.3235	8	1	131.03	8	2	1	0.539068	none	none	none	none
1487	COC(=O)[C@@H](Cc1cccnc1)NC(=O)[C@H]1CN(CCN1C(=O)C1CCCCC1)C(=O)Nc1ccccc1	521.618	2.6071	6	2	120.94	7	2	1	0.539076	none	none	none	high
1488	COc1ccc(cc1)S(=O)(=O)N1C[C@@H]2C[C@H](C1)c1c(NS(=O)(=O)c3ccccc3)ccc(=O)n1C2	515.613	2.4657	6	1	114.78	6	3	0	0.539112	none	low	none	none
1489	C(Oc1ccccc1)C(=O)N1CCC(CC1)(O)c1nc(sc1)CN1CCN(CC1)c1ncccc1	493.633	2.7493	7	1	82.03	7	3	0	0.539129	none	none	none	none
1490	OC[C@@H]1O[C@H](CNS(=O)(=O)c2ccc(F)cc2)[C@@H]([C@@H]1O)N1CCN(CC1)c1ccc(F)cc1	483.537	0.5545	7	3	102.34	7	2	0	0.539145	none	none	none	none
1491	COc1cccc(c1)S(=O)(=O)N1C[C@@H](COc2nccnc2)[C@@H]2COc3c(cc(F)cc3)[C@H]12	471.51	3.0737	7	0	90.85	6	3	0	0.53918	none	none	none	none
1492	COCCNC(=O)C[C@@H]1OC[C@@H]2[C@H]1[C@H](CC(=O)NC1CC1)CN2Cc1ccncc1F	434.512	0.8575	6	2	92.79	10	1	1	0.539184	none	none	none	none
1493	COCCNC(=O)C[C@@H]1OC[C@@H]2[C@H]1[C@H](CC(=O)NC1CC1)CN2Cc1ncccc1F	434.512	0.8575	6	2	92.79	10	1	1	0.539184	none	none	none	none
1494	COCCNC(=O)C[C@@H]1OC[C@@H]2[C@H]1[C@H](CC(=O)NC1CC1)CN2Cc1ccncc1F	434.512	0.8575	6	2	92.79	10	1	1	0.539184	none	none	none	none
1495	COCCNC(=O)C[C@@H]1OC[C@@H]2[C@H]1[C@H](CC(=O)NC1CC1)CN2Cc1ncccc1F	434.512	0.8575	6	2	92.79	10	1	1	0.539184	none	none	none	none
1496	CS(=O)(=O)c1ccc(CN2C[C@@H](F)[C@H](C2)OCc2nc3c([nH]2)cc(cc3)C(F)(F)F)cc1	471.476	3.7243	5	1	75.29	6	3	1	0.539192	none	none	none	none
1497	Fc1cccc(c1)S(=O)(=O)Nc1ccc2[C@@H]3C[C@@H](CN(CCCc4ccccc4)C3)Cn2c1=O	481.593	3.8401	4	1	71.41	7	3	0	0.539257	none	none	none	none
1498	Cn1cc(CN2CCOC[C@H]2c2nc(c[nH]2)c2ccc(C)cc2)c2c1cccc2	386.499	4.45032	3	1	46.08	4	4	0	0.539268	none	none	none	none
1499	CC(C)[C@@H]1C[C@@H](Cc2nnc(o2)c2ccccc2)C(=C[C@H]1CN(C)CCN(C)C)C	410.606	4.6271	5	0	45.4	9	2	1	0.539268	none	none	none	none
1500	O=C(N[C@H]1CO[C@@H]2[C@H](CO[C@H]12)n1nnnc1Oc1ccc(cc1)n1cncn1)NC1CCCCC1	481.517	1.3853	9	2	143.13	6	3	0	0.539287	none	none	none	none
1501	COc1cc(NC(=O)N[C@H]2C[C@H](N(C2)C(=O)c2cnccn2)C(=O)N(C)CC(=O)N)ccc1	455.475	-0.1663	7	3	159.85	7	2	0	0.539327	none	none	none	none
1502	COc1ccc(CNC(=O)C[C@@H]2O[C@H](CNC(=O)C)[C@@H](O)[C@H]2O)cc1	352.387	-0.6732	6	4	117.12	7	1	0	0.539346	none	none	none	none
1503	C(N1CC[C@@H](C1)c1nnc(o1)c1ccco1)c1cc2c(o1)cccc2	335.363	4.0653	6	0	68.44	4	4	0	0.539355	none	none	low	none
1504	C1CCCC1N1CC2(C(=O)N(CC(=O)OC)C(=O)[C@@H]3C[C@@H](O)CN23)C1	351.403	-1.0396	7	1	90.39	3	0	2	0.539361	none	none	none	high
1505	CN(C)CCN(C)[C@@H]1[C@H](O)[C@H](CO)O[C@@H]1CNC(=O)C	289.376	-1.8949	6	3	85.27	7	0	0	0.539378	none	none	none	none
1506	Cc1c(C)c(ccc1)c1ccc2[C@@H]3C[C@@H](CN(C3)S(=O)(=O)c3ccc(Cl)cc3)Cn2c1=O	469.006	4.59354	3	0	59.38	3	3	0	0.539407	none	low	none	high
1507	FC(F)(F)c1ccc(CN2CCC[C@H]2c2nc(no2)c2ccnc(c2)N2CCOCC2)cc1	459.472	4.3241	7	0	67.52	5	3	0	0.539434	none	none	none	none
1508	CSc1ccc(cc1)c1ccc2[C@@H]3C[C@@H](CN(C3)C(=O)c3ccc(F)cc3)Cn2c1=O	434.536	4.6358	3	0	42.31	3	3	1	0.539453	none	none	none	none
1509	CSc1ccc(cc1)c1c2[C@@H]3C[C@@H](CN(C3)C(=O)c3ccc(F)cc3)Cn2c(=O)cc1	434.536	4.6358	3	0	42.31	3	3	1	0.539453	none	none	none	none
1510	O[C@@H]([C@H]1COCC(=O)N1Cc1ccccc1)c1ccc(NC(=O)CCc2ccccc2)cc1	444.531	3.7189	4	2	78.87	8	3	0	0.539455	none	none	high	none
1511	FC(F)(F)c1cccc(c1)c1ccc2[C@@H]3C[C@@H](CN(C3)C(=O)COc3ccccc3)Cn2c1=O	468.475	4.5588	3	0	51.54	4	3	0	0.5395	none	none	none	none
1512	COc1ccc(CC(=O)N[C@H]2C[C@H](N(C)C2)c2nc(no2)c2ccc(OC(F)(F)F)cc2)cc1	476.455	3.7479	7	1	89.72	7	3	0	0.53951	none	none	none	none
1513	CN(CCc1ccccc1)[C@H]1[C@@H](CNC(=O)Nc2cscc2)O[C@@H](CO)[C@H]1O	405.52	1.5333	5	4	94.06	8	2	0	0.539511	none	none	none	none
1514	CS(=O)(=O)N1CCN([C@H](C1)C(=O)N[C@@H](CC1CCCCC1)C(=O)N)S(=O)(=O)C	438.572	-1.1677	6	2	146.95	7	0	0	0.539528	none	none	none	none
1515	O=C(CC[C@@H]1CNC(=O)[C@@H]2C[C@@H](CN12)NC(=S)NC1CC1)Nc1ccccc1	401.536	0.9731	6	4	85.5	6	1	1	0.539529	none	none	none	none	thio-amide/urea
1516	OC(=O)C[C@@H]1CCN(C[C@@H]1CCN1C[C@@H]2C[C@H](C1)c1cccc(=O)n1C2)C(=O)Nc1ccc(cc1)C(F)(F)F	546.59	4.3212	5	2	94.88	6	2	0	0.53959	none	none	none	none
1517	C[C@@H](C1CC[C@@]2(C)CC[C@H](NC(=O)CC(C)(C)C)[C@@H](C)[C@@H]2[C@H]1O)C(=O)NC1CCCCC1	448.692	4.8157	3	3	78.43	5	0	0	0.539603	none	none	none	none
1518	CSc1cccc(NC(=O)NC[C@H]2C[C@@H]3CC[N@]2C[C@@H]3CN2CCN(CC2)c2ccc(F)cc2)c1	497.684	4.2017	5	2	50.85	7	2	1	0.539604	none	none	none	none
1519	COc1ccc(NC(=S)N[C@H]2C[C@@H]3N(C2)[C@H](CCC(=O)N2CCOCC2)CNC3=O)cc1	461.588	0.5619	8	3	95.17	6	1	1	0.539632	none	none	low	high	thio-amide/urea
1520	O[C@@H]1C[C@H](N(Cc2ccccc2[N+](=O)[O-])C1)c1nc(no1)c1ccncc1	367.365	2.3477	8	1	118.42	5	3	2	0.539644	none	none	none	none	aromatic nitro
1521	O[C@@H]1C[C@H](N(Cc2cccnc2)C1)c1nc(no1)c1cccc(c1)[N+](=O)[O-]	367.365	2.3477	8	1	118.42	5	3	2	0.539644	none	none	none	none	aromatic nitro
1522	O[C@@H]1C[C@H](N(Cc2ccncc2)C1)c1nc(no1)c1cccc(c1)[N+](=O)[O-]	367.365	2.3477	8	1	118.42	5	3	2	0.539644	none	none	none	none	aromatic nitro
1523	COc1ccc(cc1)C(=O)N1C[C@@H]2C[C@H](C1)c1ccc(NC(=O)Nc3ccc(Cl)cc3)c(=O)n1C2	492.963	4.4138	4	2	92.67	4	3	0	0.539663	none	none	none	none
1524	COc1ccc(cc1)C(=O)N1C[C@@H]2C[C@H](C1)c1c(NC(=O)Nc3ccc(Cl)cc3)ccc(=O)n1C2	492.963	4.4138	4	2	92.67	4	3	0	0.539663	none	none	none	none
1525	COc1ccccc1N1CCN(CC1)[C@H]1[C@@H](CNS(=O)(=O)C)O[C@@H](CO)[C@H]1O	415.512	-1.1444	8	3	111.57	7	1	0	0.539664	none	none	none	none
1526	Clc1ccc(/C=C/c2c3[C@@H]4C[C@@H](CN(Cc5cccc(c5)C#N)C4)Cn3c(=O)cc2)cc1	441.962	5.16308	3	0	49.03	4	3	0	0.539664	none	none	none	none
1527	O[C@@H]1CCCN(C[C@H]1NC(=O)c1ccc(OCC2CC2)cc1)C(=O)Nc1cc(ccc1)C(F)(F)F	491.51	4.2814	4	3	90.9	6	2	0	0.539684	none	none	none	none
1528	COC(=O)[C@@H]1Cc2c(CN1S(=O)(=O)c1cccs1)n(Cc1ccc(OC)cc1)cn2	447.538	2.2901	6	0	90.73	6	3	1	0.539719	none	none	none	none
1529	FC(F)(F)Oc1ccc(CN[C@H]2C[C@@H]3N(C2)[C@H](CCC(=O)Nc2ccccc2)CNC3=O)cc1	476.499	3.035	5	3	82.7	8	2	0	0.539738	none	none	none	none
1530	Cn1c(CN2CCOC[C@H]2c2nc(c[nH]2)c2ccc(F)cc2F)nc2c1cccc2	409.44	3.8151	4	1	58.97	4	4	0	0.53975	none	none	none	none
1531	Cc1nc(OC[C@@H]2CN(Cc3ccc(cc3)S(=O)(=O)C)[C@@H]3[C@H]2COc2c3cccc2)ccn1	465.575	3.44922	7	0	81.62	6	3	0	0.539811	none	none	none	none
1532	S=C(NCCN1CCOCC1)NC[C@H]1C[C@@H]2CC[N@]1C[C@@H]2CN1CCN(CC1)c1ccccc1	486.73	1.3153	8	2	46.25	8	1	1	0.539817	none	none	none	none	thio-amide/urea
1533	c1(ccccc1Cl)CN1CC[C@@]([C@H]([C@@H]1c1sccc1)NC(=O)c1ccc(F)cc1)(C)O	458.986	5.0372	3	2	52.57	5	3	0	0.539857	none	none	none	none
1534	CC(=O)Nc1ccc(CN[C@@H]2CO[C@H](CNS(=O)(=O)C)[C@H]2O)cc1	357.432	-0.5879	6	4	116.76	7	1	0	0.539861	none	none	none	none
1535	CCOC(=O)C[C@@H]1CCN(C[C@@H]1CCN1CCC[C@H]1C(=O)N)C(=O)Cc1ccc(OC)cc1	459.587	1.9954	6	1	102.17	10	1	1	0.5399	none	none	none	none
1536	O=C(NC1CCCCC1)[C@H]1CN2CCC1C[C@@H]2Cn1cc(nn1)c1ccc(cc1)c1ccccc1	469.633	4.7714	4	1	63.05	6	3	0	0.53993	none	none	none	high
1537	COC[C@H]1CCCN1[C@@H]1[C@H](O)[C@H](CO)O[C@@H]1CNC(=O)Nc1cc(Cl)ccc1	413.902	1.0615	6	4	103.29	7	1	0	0.539941	none	none	none	none
1538	C1[C@@H]([C@H]([C@H]2[C@@H]1N(C(=O)C2)Cc1ccc(OC)cc1OC)CNS(=O)(=O)c1cccc(C(F)(F)F)c1)C	526.577	4.0742	5	1	84.94	8	2	0	0.539952	none	none	none	none
1539	C[C@@H](C1CC[C@@]2(C)CC[C@H](NC(=O)COc3ccccc3)[C@@H](C)[C@@H]2[C@H]1O)C(=O)NC1CCCC1	470.654	4.0684	4	3	87.66	7	1	0	0.539979	none	none	none	none
1540	CN1C[C@H](C[C@H]1c1nc(no1)c1cc2c(OCO2)cc1)NS(=O)(=O)c1ccc(NC(=O)C)cc1	485.522	2.1474	9	2	135.89	6	3	0	0.539985	none	none	none	none
1541	CC(C)[C@@H]1C[C@@H](Cc2nc3c([nH]2)cccc3)C(=C[C@H]1CNC(=O)COCC(=O)O)C	413.518	3.1774	5	3	104.31	9	2	1	0.54	none	none	none	none
1542	N(C1CCN(C(=O)C)CC1)C[C@@H]1[C@H]([C@H]2O[C@H](CC(=O)N3CCS(=O)(=O)CC3)C[C@H]2O1)O	459.565	-1.4802	8	2	125.48	5	0	0	0.540007	none	none	none	none
1543	COCCNC(=O)C[C@@H]1OC[C@@H]2[C@H]1[C@H](CC(=O)NC1CC1)CN2CC1CCCC1	407.555	1.3134	5	2	79.9	10	0	1	0.540052	none	none	none	none
1544	COCCNC(=O)C[C@@H]1OC[C@@H]2[C@H]1[C@H](CC(=O)NC1CC1)CN2CC1CCCC1	407.555	1.3134	5	2	79.9	10	0	1	0.540052	none	none	none	none
1545	COc1ccccc1NC(=O)Nc1ccc2[C@@H]3C[C@@H](CN(C3)C(=O)COc3ccccc3)Cn2c1=O	488.544	3.5256	5	2	101.9	6	3	0	0.540069	none	none	none	none
1546	COc1ccc(NC(=O)N2C[C@@H]3C[C@H](C2)c2ccc(NC(=O)COc4ccccc4)c(=O)n2C3)cc1	488.544	3.5256	5	2	101.9	6	3	0	0.540069	none	none	none	none
1547	CSc1ccc(cc1)c1ccc2[C@@H]3C[C@@H](CN(Cc4cccc(c4)C#N)C3)Cn2c1=O	427.573	4.72818	4	0	49.03	4	3	1	0.540091	none	none	none	none
1548	CSc1ccc(cc1)c1c2[C@@H]3C[C@@H](CN(Cc4cccc(c4)C#N)C3)Cn2c(=O)cc1	427.573	4.72818	4	0	49.03	4	3	1	0.540091	none	none	none	none
1549	CC(C)NC(=O)N[C@H]1C[C@H]2CN(CCC3CCOCC3)C[C@H](NC(=O)C3CC3)C(=O)N2C1	449.596	0.6906	5	3	103.01	7	0	0	0.540098	none	none	none	none
1550	C(N1Cc2c(C[C@H]1c1nc(no1)c1cc3c(OCO3)cc1)[nH]cn2)c1cccs1	407.455	3.5495	7	1	89.3	4	4	0	0.540114	none	none	none	none
1551	C1N(C[C@H]2[C@@H](C1)CC(=O)Nc1cc(c3cccnc3)ccc1OCC2)CCCc1ccccc1	455.602	5.4306	4	1	54.46	5	3	0	0.540198	none	none	none	none
1552	CC(C)c1ccc(NC(=O)N[C@H]2CO[C@@H]3[C@@H](CO[C@H]23)OC(=O)Nc2ccc(cc2)C(C)C)cc1	467.566	4.8384	5	3	97.92	6	2	0	0.540202	none	none	none	none
1553	CN(C)c1ccc(cc1)c1ccnc(N[C@H]2CO[C@@H]3[C@H](CO[C@H]23)NC(=O)c2ccc3OCOc3c2)n1	489.532	2.315	9	2	107.07	6	3	0	0.540213	none	high	none	none
1554	COc1ccc(cc1OC)c1nn(C)c(c1)[C@H]1CN2CC[C@H]1C[C@@H]2CNC(=O)c1ccc(C)cc1	474.605	4.02052	5	1	68.62	7	3	0	0.540218	none	none	none	none
1555	CSc1ccc(cc1)c1ccc2[C@@H]3C[C@@H](CN(C3)S(=O)(=O)c3ccccc3)Cn2c1=O	452.601	4.0452	4	0	59.38	4	3	1	0.540343	none	low	none	none
1556	CSc1ccc(cc1)c1c2[C@@H]3C[C@@H](CN(C3)S(=O)(=O)c3ccccc3)Cn2c(=O)cc1	452.601	4.0452	4	0	59.38	4	3	1	0.540343	none	low	none	none
1557	COc1cc(OC)cc(NC(=O)NC[C@H]2O[C@@H](CO)[C@@H](O)[C@H]2N2CCCC2)c1	395.456	0.4103	7	4	112.52	7	1	0	0.54035	none	none	none	none
1558	CN(C)c1ccc(cc1)C(=O)N1CCN([C@@H](C1)C(=O)N[C@@H](CC1CCCCC1)C(=O)N)C(=O)N1CCOCC1	542.681	1.2717	6	2	128.52	7	1	0	0.540351	none	high	none	none
1559	C[C@@]1(CO)[C@H](O)CC[C@@]2(C)[C@H](CC(=O)N3CCOCC3)c3c(C[C@H]12)sc(NC(=O)C1CCCCC1)n3	519.708	3.3263	6	3	111.99	5	1	0	0.540361	none	none	none	none	limit! thiazol-2-ylamine
1560	O=C(NCc1ccccc1)[C@@H]1Cc2c(CN1Cc1cc3c(o1)cccc3)nc[nH]2	386.455	3.3992	4	2	74.16	5	4	0	0.540373	none	none	none	none
1561	N1(CCN2[C@H](C1)COc1c(NC(=O)C2)cc(cc1)c1cccc(OC)c1)S(=O)(=O)c1cccc(Cl)c1	528.03	3.7216	6	1	88.18	4	3	0	0.540403	none	none	none	high
1562	O[C@H]1[C@@H](O)[C@H](CC(=O)NCc2ccc(F)cc2)O[C@@H]1CNC(=O)c1cccc(F)c1	420.412	0.8903	5	4	107.89	7	2	0	0.540409	none	none	none	none
1563	CC(C)[C@@H]1C[C@@H](CC(=O)NCCN2CCOCC2)C(=C[C@H]1CNC(=O)c1ccc(cc1)C#N)C	466.626	2.98118	5	2	94.46	9	1	1	0.540431	none	none	none	none
1564	COCC(=O)NC[C@H]1O[C@@H](CO)[C@@H](O)[C@H]1N(C)CCc1ncccc1	353.419	-1.1923	7	3	104.15	9	1	0	0.540455	none	none	none	none
1565	CCC(CC)c1nc(nc(c1)[C@H]1CN2CC[C@H]1C[C@@H]2CNC(=O)C1CCCCC1)c1ccncc1	475.681	5.3165	5	1	71.01	8	2	0	0.540478	none	none	none	none
1566	CC(=O)c1ccc(NC(=O)O[C@@H]2CO[C@@H]3[C@H](CO[C@H]23)n2nnnc2Sc2ccccc2)cc1	467.507	2.9829	9	1	117.46	6	3	1	0.540504	high	none	none	none
1567	Cc1cn(nc1)[C@H]1C[C@H]2CN(Cc3ccc(cc3)S(=O)(=O)C)C[C@H]2C[C@@H]1Oc1ncccc1	466.607	3.52072	6	0	77.32	6	3	0	0.540506	none	none	none	none
1568	Cc1nn(c(C)c1[C@H]1C[C@H](NC(=O)c2cccs2)C=C1)c1ccc(cc1)C(C)(C)C	419.594	5.69024	2	1	46.92	4	3	1	0.540519	none	none	none	none
1569	O=C(N[C@H]1CO[C@@H]2[C@@H](CO[C@H]12)OCc1ccccc1)Nc1ccc(Oc2ccccc2)cc1	446.503	4.352	5	2	78.05	7	3	0	0.540522	none	none	none	none
1570	Cn1c(nc2c1cccc2)[C@H]1CCN(Cc2cc3c(cccc3)nc2)C1	342.446	4.111	3	0	33.95	3	4	0	0.54054	none	none	none	none
1571	CC(C)NC(=O)NC[C@H]1OC[C@@H](NCc2ccc(cc2)S(=O)(=O)C)[C@@H]1O	385.486	0.0156	6	4	116.76	7	1	0	0.540556	none	none	none	none
1572	CCCS(=O)(=O)NC[C@@H]1C=C(C)[C@H](Cc2nnc(o2)c2ccccc2F)C[C@H]1C(C)C	449.592	4.6022	5	1	85.09	9	2	1	0.540582	none	none	none	none
1573	C1N(C[C@H]2[C@@H](C1)CC(=O)Nc1cc(C(F)(F)F)ccc1OCC2)C(=O)Nc1cccc(c1)Cl	481.902	5.6401	3	2	70.67	1	2	0	0.540594	none	none	none	none
1574	CC(=O)N1CCC(CC1)N[C@@H]1C[C@H](CO)[C@@H](O)[C@H]1O	272.345	-1.3105	5	4	93.03	3	0	0	0.540614	none	none	none	none
1575	COc1cc(OC)cc(NC(=S)N[C@H]2CO[C@@H]3[C@H](CO[C@H]23)Nc2nc(ccn2)C(C)(C)C)c1	473.599	2.7246	10	3	98.79	6	2	1	0.540644	none	none	none	none	thio-amide/urea
1576	FC(F)(F)c1cccc(c1)c1ccc2[C@@H]3C[C@@H](CN(Cc4cccc(c4)C#N)C3)Cn2c1=O	449.476	5.02508	3	0	49.03	3	3	0	0.540669	none	none	none	none
1577	C(=O)(C)Nc1ccc(cc1)CN1CC2(C1)N1[C@@H](C[C@@H](O)C1)C(=O)N(CCCN1CCCC1=O)C2=O	483.569	0.0159	7	2	113.5	7	1	1	0.540686	none	none	none	high
1578	COCCNC(=O)C[C@@H]1OC[C@@H]2[C@H]1[C@H](CC(=O)NC1CC1)CN2Cc1nc(C)cs1	436.578	1.08832	6	2	92.79	10	1	1	0.540697	none	none	none	none
1579	COCCNC(=O)C[C@@H]1OC[C@@H]2[C@H]1[C@H](CC(=O)NC1CC1)CN2Cc1nc(C)cs1	436.578	1.08832	6	2	92.79	10	1	1	0.540697	none	none	none	none
1580	CN(C)CCN(C)[C@H]1[C@@H](CNC2CCOCC2)O[C@@H](CO)[C@H]1O	331.457	-1.2624	7	3	77.43	8	0	0	0.540726	none	none	none	none
1581	COc1ccc(cc1)n1nc(C)c([C@H]2C[C@H](NCc3cccc(Cl)c3)C=C2)c1C	407.945	5.35304	3	1	39.08	6	3	1	0.540757	none	none	none	none
1582	NC(=O)COc1ccc(cc1)C(=O)N[C@@H]1CN(CCC[C@H]1O)C(=O)Nc1ccc(F)cc1	444.463	1.477	5	4	133.99	6	2	0	0.540761	none	none	none	none
1583	O[C@H]1[C@@H](O)[C@H](CC(=O)N2CCOCC2)O[C@@H]1CNC(=O)N1CCOCC1	373.406	-2.2337	7	3	120.8	4	0	0	0.540767	none	none	none	none
1584	C(N1CC[C@@H](C1)c1nnc(o1)c1ccco1)c1cc2c(cccc2)nc1	346.39	3.8673	6	0	68.19	4	4	0	0.540783	none	none	none	none
1585	CC(C)[C@@H]1C[C@@H](Cc2nnc(o2)c2ccc(cc2)N(C)C)C(=C[C@H]1CN1CCC(CC1)C(=O)N)C	479.669	4.397	6	1	88.49	8	2	1	0.540801	none	high	none	none
1586	[C@H]1(CC[C@@]2(C)CC[C@H](NC(=O)CC(C)(C)C)[C@@H](C)[C@@H]2[C@H]1O)[C@H](C)C(=O)NCCOC	424.626	3.1294	4	3	87.66	7	0	1	0.540805	none	none	none	none
1587	CCOC(=O)c1cccc(NC(=O)N2CC[C@@H](CC(=O)NCC#C)[C@@H](CC)C2)c1	399.491	2.8828	4	2	87.74	7	1	2	0.540827	none	none	none	none
1588	C1N(C[C@H]2[C@@H](C1)CC(=O)Nc1cc(c3ccccc3)ccc1OCC2)Cc1ccccc1OC	456.586	5.6116	4	1	50.8	4	3	0	0.540842	none	none	none	none
1589	COc1cccc(c1)S(=O)(=O)N1C[C@@H](COc2ccnc(C)n2)[C@@H]2COc3c(cccc3)[C@H]12	467.547	3.24302	7	0	90.85	6	3	0	0.54086	none	none	none	none
1590	COc1ccc(cc1)S(=O)(=O)N1C[C@@H](COc2ccnc(C)n2)[C@@H]2COc3c(cccc3)[C@H]12	467.547	3.24302	7	0	90.85	6	3	0	0.54086	none	none	none	none
1591	C(CCCC)CN[C@@H]1C[C@@H](O)[C@H](CO)[C@H]1Cc1nc(ncc1)c1ccccc1	383.536	3.2139	5	3	78.27	10	2	1	0.540861	none	none	none	none
1592	N(C(C)C)C[C@@H]1[C@H]([C@H]2O[C@H](CC(=O)NCCOC)C[C@H]2O1)O	316.398	-0.5771	6	3	89.05	8	0	1	0.54089	none	none	none	none
1593	CC1(C)[C@H](Cc2noc(CN3CCN(CC3)c3ccccc3)c2)C[C@@H]1NCc1cccnc1	445.611	4.1388	6	1	57.43	8	3	0	0.540905	none	none	none	none
1594	CC1(C)[C@H](Cc2noc(CN3CCN(CC3)c3ccccc3)c2)C[C@@H]1NCc1ccncc1	445.611	4.1388	6	1	57.43	8	3	0	0.540905	none	none	none	none
1595	NC(=O)C1CCN(CC[C@H]2CN(CC[C@H]2CC(=O)O)C(=O)Nc2ccc(cc2)C(F)(F)F)CC1	484.519	3.2375	5	3	115.97	7	1	0	0.540911	none	none	none	none
1596	OC(=O)CC1(CC(=O)N[C@H]2CO[C@@H]3[C@H](CO[C@H]23)Nc2nc(ccn2)c2ccccc2)CCCC1	466.538	2.6317	8	3	122.67	8	2	0	0.540921	none	none	none	none
1597	COCCOc1cc(ccn1)c1noc(n1)[C@@H]1CCCN1Cc1ccc(CO)o1	400.435	2.5792	9	1	106.88	9	3	1	0.540981	none	none	none	none
1598	COCCOc1cc(ncc1)c1noc(n1)[C@@H]1CCCN1Cc1ccc(CO)o1	400.435	2.5792	9	1	106.88	9	3	1	0.540981	none	none	none	none
1599	COCCOc1ccc(cn1)c1noc(n1)[C@@H]1CCCN1Cc1ccc(CO)o1	400.435	2.5792	9	1	106.88	9	3	1	0.540981	none	none	none	none
1600	Cc1nn(c(C)c1[C@H]1C[C@H](NS(=O)(=O)c2cccs2)C=C1)c1ccc(C)c(Cl)c1	448.013	4.90306	3	1	63.99	5	3	1	0.541006	none	none	none	high
1601	N(Cc1c(F)cncc1)C[C@@H]1[C@H]([C@H]2O[C@H](CC(=O)NCc3ccc(cc3)OC)C[C@H]2O1)O	445.491	1.3112	7	3	101.94	9	2	0	0.541021	none	none	none	none
1602	N(Cc1cccnc1OC)C[C@@H]1[C@H]([C@H]2O[C@H](CC(=O)NCc3ccc(F)cc3)C[C@H]2O1)O	445.491	1.3112	7	3	101.94	9	2	0	0.541021	none	none	none	none
1603	O[C@H]1[C@@H](O)[C@H](CC(=O)Nc2ccccc2)O[C@@H]1CNS(=O)(=O)c1ccccc1	406.46	0.4829	6	4	124.96	7	2	0	0.541028	none	none	none	none
1604	O=C(Nc1ccccc1)N1Cc2c(C[C@H]1c1nc(no1)c1ccccc1)[nH]cn2	386.415	3.7912	5	2	99.94	3	4	0	0.541119	none	none	none	none
1605	CN(Cc1cn(C[C@H]2C[C@@H]3CCN2C[C@@H]3C(=O)NCc2ccco2)nn1)Cc1ccccc1	448.571	2.5299	6	1	79.43	9	3	0	0.541126	none	none	none	high
1606	N(C[C@H]1O[C@@H]2C[C@H](CC(=O)NC3CC3)O[C@@H]2[C@@H]1O)C(=O)Nc1ccc(cc1)OC	405.451	0.7712	6	4	118.15	7	1	0	0.541135	none	none	none	none
1607	COCCC(=O)N[C@H]1CC[C@]2(C)CCC([C@H](C)C(=O)NCc3ccc(F)cc3)[C@H](O)[C@H]2[C@@H]1C	462.606	3.4226	4	3	87.66	8	1	0	0.541152	none	none	none	none
1608	CC(C)[C@@H]1C[C@@H](CC(=O)N(C)Cc2ccccc2)C(=C[C@H]1CNC(=O)C1CCN(CC1)C(=O)C)C	481.681	4.2644	3	1	69.72	8	1	1	0.54119	none	none	none	none
1609	OC[C@@H]1O[C@H](CNCc2cccc(Cl)c2)[C@@H]([C@@H]1O)N1CCN(CC1)c1cc(ccc1)C(F)(F)F	499.961	2.7598	6	3	68.2	7	2	0	0.541217	none	none	none	none
1610	O[C@@H]1C[C@H](N(Cc2ccc(cc2)c2ncccc2)C1)c1nc(no1)c1cnccn1	400.442	2.8965	8	1	101.06	5	4	0	0.541229	none	none	none	none
1611	CN(C)c1ccc(cc1)c1ccnc(N[C@H]2CO[C@@H]3[C@@H](CO[C@H]23)OC(=O)Nc2ccc(C)cc2)n1	475.549	3.71342	8	2	97.84	6	3	0	0.541251	none	high	none	none
1612	COCC(=O)N[C@H]1CN(C[C@@H]2C[C@@H](CN2C1=O)NC(=O)NC(C)C)C1CCOCC1	425.53	-0.7107	6	3	112.24	6	0	0	0.541294	none	none	none	none
1613	O[C@@H]1C[C@H](N(Cc2ccc(cc2)[N+](=O)[O-])C1)c1nc(no1)c1ccccc1	366.377	2.9527	7	1	105.53	5	3	2	0.541334	none	none	none	none	aromatic nitro
1614	O[C@@H]1C[C@H](N(Cc2ccccc2)C1)c1nc(no1)c1cccc(c1)[N+](=O)[O-]	366.377	2.9527	7	1	105.53	5	3	2	0.541334	none	none	none	none	aromatic nitro
1615	CN(C)c1cccc(Oc2nnnn2[C@H]2CO[C@@H]3[C@H](CO[C@H]23)NS(=O)(=O)c2cccs2)c1	478.556	1.2787	9	1	120.7	7	3	0	0.541346	none	none	none	none
1616	Cc1ccc(cc1)S(=O)(=O)NC[C@H]1O[C@@H](CO)[C@@H](O)[C@H]1N1CCN(CC1)c1ncccc1	462.572	-0.02028	8	3	115.23	7	2	0	0.54135	none	none	none	none
1617	CC(=O)Nc1ccc(CN2CCOC[C@H]2c2nc(c[nH]2)c2ccc(OC(F)(F)F)cc2)cc1	460.456	4.5072	5	2	79.48	6	3	0	0.541404	none	none	high	none
1618	FC(F)(F)c1cccc(NC(=O)O[C@@H]2CO[C@@H]3[C@H](CO[C@H]23)NC(=S)Nc2cc(ccc2)C#N)c1	492.479	3.64698	8	3	104.64	4	2	1	0.541413	none	none	none	none	thio-amide/urea
1619	COCCOc1cc(ccn1)c1noc(n1)[C@@H]1CCCN1Cc1ccccc1	380.448	3.4939	7	0	73.51	8	3	1	0.541488	none	none	none	none
1620	COCCOc1c(cccn1)c1noc(n1)[C@@H]1CCCN1Cc1ccccc1	380.448	3.4939	7	0	73.51	8	3	1	0.541488	none	none	none	none
1621	COCCOc1cc(ncc1)c1noc(n1)[C@@H]1CCCN1Cc1ccccc1	380.448	3.4939	7	0	73.51	8	3	1	0.541488	none	none	none	none
1622	COCCOc1ccc(cn1)c1noc(n1)[C@@H]1CCCN1Cc1ccccc1	380.448	3.4939	7	0	73.51	8	3	1	0.541488	none	none	none	none
1623	COc1ccc(cc1)c1cc(C[C@@H]2CC[C@H](O)[C@@H](CNC(=O)c3ccc4OCOc4c3)O2)no1	466.49	2.9599	8	2	112.28	7	3	0	0.541489	none	none	none	none
1624	COCC(=O)N[C@H]1CN(CCC(C)C)C[C@@H]2C[C@@H](CN2C1=O)NC(=O)NC(C)C	411.547	0.1564	5	3	103.01	8	0	0	0.541497	none	none	none	none
1625	CS(=O)(=O)c1ccc(CN[C@@H]2CO[C@H](CNC(=O)Nc3ccccc3)[C@H]2O)cc1	419.503	1.1297	6	4	116.76	7	2	0	0.541497	none	none	none	none
1626	N1(Cc2ccccc2O)C[C@H](Cc2nc3c([nH]2)cc(OC)cc3)[C@@H](CC1)CC(=O)O	409.486	3.4326	6	3	98.68	7	3	0	0.541512	none	none	none	none
1627	N1(Cc2ccccc2O)C[C@H](Cc2nc3c([nH]2)c(OC)ccc3)[C@@H](CC1)CC(=O)O	409.486	3.4326	6	3	98.68	7	3	0	0.541512	none	none	none	none
1628	Fc1ccc(cc1)c1c[nH]c(n1)[C@@H]1COCCN1Cc1cc2c(cccc2)nc1	388.446	4.3375	4	1	54.04	4	4	0	0.541536	none	none	none	none
1629	Fc1cc(ccc1)c1c[nH]c(n1)[C@@H]1COCCN1Cc1cc2c(cccc2)nc1	388.446	4.3375	4	1	54.04	4	4	0	0.541536	none	none	none	none
1630	CN(Cc1ccccc1)C(=O)C[C@@H]1O[C@H](CNC(=O)Nc2ccc(C)cc2)[C@@H](O)[C@H]1O	427.501	1.65442	5	4	111.13	7	2	0	0.54156	none	none	none	none
1631	C1N(C[C@H]2[C@@H](C1)CC(=O)Nc1cc(c3ccccc3)ccc1OCC2)Cc1ccc2c(c1)OCO2	470.569	5.3317	5	1	60.03	3	3	0	0.541603	none	none	none	none
1632	CC(C)(C)c1ccc(cc1)C(=O)Nc1ccc(cc1)[C@@H](O)[C@H]1COCC(=O)N1Cc1ncccc1	473.573	4.0924	5	2	91.76	6	3	0	0.541641	low	none	high	none
1633	Cn1nc(cc1[C@H]1CN2CC[C@H]1C[C@@H]2CNC(=S)Nc1cc(ccc1)C#N)c1ccccc1	456.619	4.12318	6	2	68.91	5	3	1	0.541677	none	none	none	none	thio-amide/urea
1634	c1(ccc(cc1)CN1CC2(C1)N1[C@@H](C[C@@H](O)C1)C(=O)N(Cc1c(cccc1)F)C2=O)C(F)(F)F	477.458	2.4031	5	1	64.09	4	2	2	0.541684	none	none	none	high
1635	c1cnc(CNC(=O)C[C@H]2O[C@@H]3[C@@H]([C@H](O[C@@H]3C2)CNC2CCN(C(=O)C)CC2)O)n1C	435.525	-0.6873	7	3	117.95	7	1	0	0.541706	none	none	none	none
1636	c1c(cn(n1)C)CNC(=O)C[C@@H]1C[C@H]2O[C@H](CNC3CCN(C(=O)C)CC3)[C@H]([C@H]2O1)O	435.525	-0.6873	7	3	117.95	7	1	0	0.541706	none	none	none	none
1637	c1(ccc(cc1)CN1CC2(C(=O)N(CC(=O)OC)C(=O)[C@@H]3C[C@@H](O)CN23)C1)C(F)(F)F	441.406	0.2368	7	1	90.39	4	1	2	0.54172	none	none	none	high
1638	CN(Cc1ccccc1)C(=O)C[C@@H]1O[C@H](CNS(=O)(=O)c2ccc(Cl)cc2)[C@@H](O)[C@H]1O	468.959	1.1562	6	3	116.17	8	2	0	0.541755	none	none	none	none
1639	NC(=O)COc1ccc(cc1)C(=O)N[C@@H]1CN(CCC[C@H]1O)C(=O)NC1CCCCC1	432.521	1.1481	5	4	133.99	6	1	0	0.541765	none	none	none	none
1640	CC(C)C[C@H](NC(=O)[C@@H]1C[C@@H](CN1C(=O)c1cccn1C)NC(=O)c1cccn1C)C(=O)N	456.547	0.3929	4	3	131.46	8	2	0	0.541816	none	none	none	none
1641	CN(CC#C)C[C@H]1C[N@@]2CC[C@H]1C[C@@H]2CNC(=S)Nc1ccc(cc1)N(C)C	399.608	2.3144	6	2	33.78	7	1	2	0.541835	high	high	none	none	thio-amide/urea
1642	Cn1nc(cc1[C@H]1CN2CC[C@H]1C[C@@H]2CNC(=S)Nc1ccccc1)c1ccc(F)cc1	449.599	4.3906	5	2	45.12	5	3	1	0.54186	none	none	none	none	thio-amide/urea
1643	CN(C)c1ccc(CNC[C@@]2(COc3ccc(cc3)S(=O)(=O)C)C[C@H](O)[C@H](O)C2)cc1	448.585	1.8267	7	3	99.1	9	2	0	0.541878	none	high	none	none
1644	Clc1ccc(NC(=O)N2C[C@@H]3C[C@H](C2)c2ccc(c(=O)n2C3)c2ccc(Cl)cc2)cc1	454.357	5.4733	2	1	54.34	2	3	0	0.541899	none	none	none	none
1645	N(C(=O)NC[C@@H]1[C@H]([C@H]2O[C@H](CC(=O)NCc3ccc(F)cc3)C[C@H]2O1)O)C(C)C	409.458	0.8254	5	4	108.92	7	1	0	0.541913	none	none	none	none
1646	OC[C@@H]1O[C@H](CNS(=O)(=O)c2cccs2)[C@@H]([C@@H]1O)N1CCN(CC1)c1ncccc1	454.574	-0.2672	8	3	115.23	7	2	0	0.541951	none	none	none	none
1647	COc1ccc(/C=C/c2ccc3NC(=O)[C@@H]4[C@H](CCN4C(=O)c3c2)NC(=O)CCC(=O)O)cc1	463.49	2.3818	6	3	125.04	7	2	1	0.542022	high	high	high	high
1648	Cn1nc(cc1[C@H]1CN2CC[C@H]1C[C@@H]2COC(=O)Nc1ccc(cc1)C(=O)C)c1ccco1	448.523	4.3092	6	1	89.6	6	3	1	0.54207	high	none	none	none
1649	Fc1ccccc1CN1CC[C@@H](C1)c1nnc(Cc2c[nH]c3c2cccc3)o1	376.435	4.2703	4	1	57.95	5	4	0	0.54207	none	none	none	none
1650	OC[C@@H]1O[C@H](CNC(=O)Nc2ccccc2)[C@@H]([C@@H]1O)N1CCN(CC1)c1ccc(F)cc1	444.507	1.2586	6	4	97.3	6	2	0	0.542074	none	none	none	none
1651	COc1ccc(CNC(=O)[C@@H]2Cc3c(CN2Cc2ccc(cc2)C(=O)O)nc[nH]3)cc1	420.469	2.3598	6	3	107.55	7	3	0	0.54215	none	none	none	none
1652	C[C@@]12CC[C@H]3O[C@H](CNS(=O)(=O)C)OC[C@@]3(C)[C@H]1CC[C@@H](O)[C@H]2CC(=O)NCc1ccco1	484.615	1.7701	7	3	127.1	7	1	0	0.542161	none	none	none	none
1653	CC(=O)NCCNC(=O)C[C@@H]1CCNC[C@@H]1Cc1noc(c1)c1ccc(cc1)C(C)(C)C	440.588	3.0497	5	3	96.26	8	2	1	0.542207	none	none	none	none
1654	[C@H]1(CC[C@@]2(C)CC[C@H](NC(=O)COC)[C@@H](C)[C@@H]2[C@H]1O)[C@H](C)C(=O)NCCOC	398.544	1.3396	5	3	96.89	8	0	1	0.542214	none	none	none	none
1655	FC(F)(F)c1cccc(c1)c1ccc2[C@@H]3C[C@@H](CN(C3)C(=O)c3cccs3)Cn2c1=O	444.478	4.8551	2	0	42.31	2	3	0	0.542243	none	none	none	none
1656	CC(C)NC(=O)C[C@@H]1O[C@H](CNC(=O)c2ccc(cc2)N(C)C)[C@@H](O)[C@H]1O	379.457	-0.1137	6	4	111.13	7	1	0	0.5423	none	high	none	none
1657	O[C@@H]1[C@@H](CNC2CCNCC2)O[C@@H]2C[C@@H](CC(=O)NC(C)C)O[C@H]12	341.452	-0.4715	6	4	91.85	6	0	0	0.542314	none	none	none	none
1658	N1(CCN2[C@H](C1)COc1c(NC(=O)C2)cc(cc1)c1c(C)noc1C)C(=O)Nc1ccc(F)c(c1)F	497.502	3.78584	6	2	99.94	2	3	0	0.542336	none	none	high	high
1659	Cc1ccc(cc1)S(=O)(=O)Nc1ccc2[C@@H]3C[C@@H](CN(C3)C(=O)c3cc(ccc3)C(=O)O)Cn2c1=O	507.568	2.91522	6	2	125.78	5	3	0	0.542336	none	none	none	none
1660	COc1cc(NC(=O)NC[C@H]2O[C@@H](CC(=O)N3CCc4ccccc34)[C@H](O)[C@@H]2O)ccc1	441.484	1.2853	6	4	120.36	6	2	0	0.542362	none	none	none	none
1661	O[C@@H]1C[C@@H]([C@H]2SC(=N[C@H]2[C@H]1O)Nc1ccc(OC(F)(F)F)cc1)C(=O)Nc1ccccc1	467.469	3.2175	6	4	103.18	4	2	0	0.542377	none	none	none	none
1662	CC(C)[C@@H]1C[C@@H](CC(=O)NCc2ncccc2)C(=C[C@H]1CNS(=O)(=O)c1ccccc1)C	455.624	3.921	4	2	88.16	9	2	1	0.542382	none	none	none	none
1663	N1(CCN2[C@H](C1)COc1c(NC(=O)C2)cc(cc1)c1cccc(OC)c1)S(=O)(=O)c1ccc(OC)cc1	523.611	3.0768	7	1	97.41	5	3	0	0.542403	none	none	none	high
1664	Cc1ccc(cc1)c1noc(n1)[C@@H]1Cc2c(CN1Cc1cccc(c1)C#N)nc[nH]2	396.454	3.9394	6	1	94.63	4	4	0	0.542408	none	none	none	none
1665	Cc1cc(ccc1)c1noc(n1)[C@@H]1Cc2c(CN1Cc1cccc(c1)C#N)nc[nH]2	396.454	3.9394	6	1	94.63	4	4	0	0.542408	none	none	none	none
1666	N(C(=O)N[C@@H]1[C@H]([C@@H](OC1)CN1CCOCC1)O)CCOC	303.359	-1.6075	6	3	92.29	6	0	1	0.542424	none	none	none	none
1667	CSc1ccc(cc1)c1ccc2[C@@H]3C[C@@H](CN(C3)C(=O)c3ccc(cc3)C#N)Cn2c1=O	441.556	4.36838	4	0	66.1	3	3	1	0.542477	none	none	none	none
1668	CSc1ccc(cc1)c1c2[C@@H]3C[C@@H](CN(C3)C(=O)c3ccc(cc3)C#N)Cn2c(=O)cc1	441.556	4.36838	4	0	66.1	3	3	1	0.542477	none	none	none	none
1669	COc1c(cccc1)c1cc(nc(C)n1)[C@H]1CN2CC[C@H]1C[C@@H]2COC(=O)Nc1ccccc1	458.562	4.88712	6	1	76.58	6	3	0	0.542482	none	none	none	none
1670	C(N1CCC[C@H]1c1nc(no1)c1ccc(OC2CCCCC2)nc1)c1ccccc1	404.514	5.1802	6	0	64.28	6	3	0	0.542503	none	none	none	none
1671	OC[C@@H]1O[C@H](CNC(=O)Nc2ccccc2)[C@@H]([C@@H]1O)N1CCN(CC1)c1ncccc1	427.505	0.5145	7	4	110.19	6	2	0	0.542504	none	none	none	none
1672	CC(C)[C@@H]1C[C@@H](CC(=O)N2CCCC2)C(=C[C@H]1CNS(=O)(=O)c1ccc(NC(=O)C)cc1)C	475.655	3.7904	4	2	95.58	8	1	1	0.542506	none	none	none	none
1673	Cn1c(CN2CC[C@@H]3[C@H]2C(=O)NC[C@H](CCC(=O)NCc2cccnc2)N3C)nc2c1cccc2	475.597	1.438	6	2	95.39	7	3	0	0.54251	none	none	none	none
1674	Cn1cc(CN2CCOC[C@H]2c2nc(c[nH]2)c2cccc(F)c2)c2c1cccc2	390.462	4.281	3	1	46.08	4	4	0	0.542577	none	none	none	none
1675	Cn1cc(CNC[C@H]2Cn3cc(nc3CO2)c2ccc(C)cc2)c2c1cccc2	386.499	4.03882	3	1	44.01	5	4	0	0.542631	none	none	none	none
1676	FC(F)(F)Oc1ccc(cc1)c1ccc2[C@@H]3C[C@@H](CN(C3)C(=O)c3cccs3)Cn2c1=O	460.477	4.7349	3	0	51.54	3	3	0	0.542638	none	none	high	none
1677	FC(F)(F)Oc1ccc(cc1)c1c2[C@@H]3C[C@@H](CN(C3)C(=O)c3cccs3)Cn2c(=O)cc1	460.477	4.7349	3	0	51.54	3	3	0	0.542638	none	none	high	none
1678	CS(=O)(=O)c1ccc(OC[C@]2(CNCc3cc(ccc3)C(F)(F)F)C[C@H](O)[C@H](O)C2)cc1	473.513	2.7795	6	3	95.86	8	2	0	0.542652	none	none	none	none
1679	c1ccc(cc1)CCCN1CC[C@@]([C@H]([C@@H]1c1sccc1)NC(=O)c1ccccc1)(C)O	434.605	4.6773	3	2	52.57	7	3	0	0.542669	none	none	none	none
1680	Cc1nc(cc(n1)[C@H]1CN2CC[C@H]1C[C@@H]2CNC(=O)CSCC(=O)O)c1c(Br)cccc1	519.465	3.32632	7	2	95.42	8	2	0	0.542718	none	none	none	none
1681	COc1ccc(CN[C@H]2C[C@@H]3N(C2)[C@H](CCC(=O)NCc2ccc(F)cc2)CNC3=O)cc1	454.546	1.9618	5	3	82.7	9	2	0	0.542731	none	none	none	none
1682	Cn1cc(CN2CC[C@@H](C2)c2nnc(o2)c2cnccc2)c2c1cccc2	359.433	3.6128	5	0	59.98	4	4	0	0.542797	none	none	none	none
1683	c1c(cn(n1)C)CNC(=O)C[C@@H]1C[C@H]2O[C@H](CNCc3ccccc3OC)[C@H]([C@H]2O1)O	430.505	0.5106	7	3	106.87	9	2	0	0.542844	none	none	none	none
1684	c1cnc(CNC(=O)C[C@H]2O[C@@H]3[C@@H]([C@H](O[C@@H]3C2)CNCc2c(OC)cccc2)O)n1C	430.505	0.5106	7	3	106.87	9	2	0	0.542844	none	none	none	none
1685	O=C(N1C[C@@H]2C[C@H](C1)c1ccc(c(=O)n1C2)c1c(CN2CCOCC2)cccc1)c1ccc(cc1)C#N	494.595	3.47868	5	0	78.57	4	3	0	0.542873	none	none	none	none
1686	COc1ccc(cc1)C(=O)N1C[C@@H]2C[C@H](C1)c1ccc(NS(=O)(=O)c3ccc(OC)cc3)c(=O)n1C2	509.584	2.9258	6	1	106.94	6	3	0	0.542892	none	none	none	none
1687	COc1ccc(cc1)C(=O)Nc1ccc2[C@@H]3C[C@@H](CN(C3)S(=O)(=O)c3ccc(OC)cc3)Cn2c1=O	509.584	2.9258	6	1	106.94	6	3	0	0.542892	none	low	none	none
1688	COCCNC(=O)CC[C@]12CC[C@](C)(O)C[C@H]1C(C)(C)C[C@@H]2NC(=O)c1ccccc1	430.589	3.2952	4	3	87.66	8	1	1	0.542902	none	none	none	none
1689	Cc1nc(OC[C@@H]2CN([C@@H]3[C@H]2COc2c3cccc2)S(=O)(=O)c2ccc(Cl)cc2)ccn1	471.966	3.88782	6	0	81.62	5	3	0	0.542914	none	none	none	none
1690	COc1ccc(NC(=O)O[C@H]2C[C@H](C=C2)c2c(C)n(nc2C)c2ccccc2C)cc1	417.509	5.46696	4	1	65.38	5	3	1	0.542935	none	none	none	none
1691	CC(C)[C@@H]1C[C@@H](Cc2nnc(o2)c2ccccc2F)C(=C[C@H]1CN(C)CCC#N)C	410.537	5.11828	5	0	65.95	8	2	1	0.543006	none	none	none	none
1692	COCC(=O)Nc1ncc(cc1)c1noc(n1)[C@@H]1CCCN1Cc1ccc(cc1)C(=O)O	437.456	2.7518	9	2	130.68	8	3	0	0.543012	none	none	none	none
1693	COc1ccccc1N1CCN(CC1)C(=O)C[C@@H]1CCNC[C@@H]1Cc1noc(c1)c1ccccc1	474.605	3.8573	6	1	70.84	7	3	0	0.543029	none	none	none	none
1694	COc1ccc(cc1)c1cc(C[C@H]2CNCC[C@H]2CC(=O)N2CCN(CC2)c2ccccc2)no1	474.605	3.8573	6	1	70.84	7	3	0	0.543029	none	none	none	none
1695	N(Cc1c(Cl)cccc1)C[C@@H]1[C@H]([C@H]2O[C@H](CC(=O)NCCOC)C[C@H]2O1)O	398.887	0.8681	6	3	89.05	9	1	1	0.543062	none	none	none	none
1696	C[C@@H](C1CC[C@@]2(C)Cc3c(nc(CS(=O)(=O)Cc4ccc(F)cc4)s3)[C@@H](C)[C@@H]2[C@H]1O)C(=O)N1CCN(C)CC1	577.788	3.8603	6	1	90.81	6	2	0	0.54307	none	none	none	none
1697	CN(C)c1ccc(cc1)C(=O)N1CCN([C@@H](C1)C(=O)N[C@@H](CC1CCCCC1)C(=O)N)S(=O)(=O)C	507.657	0.7791	6	2	133.12	8	1	0	0.543085	none	high	none	none
1698	c1c(ccc(S(=O)(=O)C)c1)CN1CC[C@@]([C@H]([C@@H]1c1sccc1)NC(=O)c1ccccc1)(C)O	484.643	3.6482	5	2	86.71	6	3	0	0.54311	none	none	none	none
1699	COc1ccc(cc1)c1nn(C)c(c1)[C@H]1CN2CC[C@H]1C[C@@H]2COCc1ccccc1	417.553	4.4903	4	0	39.52	7	3	0	0.543138	none	none	none	none
1700	CN(C)c1ccc(cc1)C(=O)NC[C@H]1O[C@@H](CC(=O)N2CCN(CC2)c2ccccc2)[C@H](O)[C@@H]1O	482.581	0.7105	7	3	105.58	7	2	0	0.543147	none	high	none	none
1701	CCC(CC)c1nc(nc(c1)[C@H]1CN2CC[C@H]1C[C@@H]2CNC(=O)NCC=C)c1ccncc1	448.615	4.1052	5	2	83.04	9	2	1	0.543156	none	none	none	none
1702	CC(C)[C@@H]1C[C@@H](Cc2nc3c([nH]2)cc(C)cc3)C(=C[C@H]1CNC(=O)CCC(=O)O)C	411.546	4.24942	4	3	95.08	8	2	1	0.543168	none	none	none	none
1703	CC(C)[C@@H]1C[C@@H](Cc2nc3c([nH]2)c(C)ccc3)C(=C[C@H]1CNC(=O)CCC(=O)O)C	411.546	4.24942	4	3	95.08	8	2	1	0.543168	none	none	none	high
1704	COc1ccc(cc1)c1nnc(C[C@@H]2C[C@@H](C(C)C)[C@H](CN3CCN(CC3)C(=O)C)C=C2C)o1	466.626	4.3064	6	0	71.7	7	2	1	0.543171	none	none	none	none
1705	C1N(C[C@H]2[C@@H](C1)CC(=O)Nc1cc(c3ccccc3)ccc1OCC2)C(=O)Nc1cccnc1	456.546	5.0299	4	2	83.56	2	3	0	0.543223	none	none	none	none
1706	N1(CCN2[C@H](C1)COc1c(NC(=O)C2)cc(cc1)c1cccc(OC)c1)C(=O)Nc1cccc(OC)c1	502.571	3.92	6	2	92.37	4	3	0	0.543259	none	none	none	high
1707	N#Cc1ccc(CN2CC[C@@H](C2)c2nnc(Cc3c[nH]c4c3cccc4)o2)cc1	383.455	4.00288	5	1	81.74	5	4	0	0.543271	none	none	none	none
1708	COc1ccccc1N1CCN(CC1)[C@@H]1[C@H](O)[C@H](CO)O[C@@H]1CNC(=O)c1cc(Cl)c(F)cc1	493.963	1.5289	7	3	94.5	7	2	0	0.543294	none	none	none	none
1709	COCCNC(=O)[C@@H](C)C1CC[C@@]2(C)CC[C@H](NC(=O)c3ccc(cc3)C#N)[C@@H](C)[C@@H]2[C@H]1O	455.599	2.87868	5	3	111.45	7	1	1	0.543321	none	none	none	none
1710	COC(=O)[C@@H](Cc1cccnc1)NC(=O)[C@@H]1CN(CCN1S(=O)(=O)C)C(=O)NC(C)C	455.537	-0.6543	7	2	138.01	7	1	1	0.543328	none	none	none	none
1711	CC(C)[C@@H]1C[C@@H](CC(=O)NCC#C)C(=C[C@H]1CNC(=O)c1ccc(cc1)C#N)C	391.515	3.28218	3	2	81.99	7	1	2	0.54337	none	none	none	none
1712	COc1ccc(CN(Cc2ccc(OC)cc2)[C@@H]2CO[C@H](CNC(=O)CC(C)(C)C)[C@H]2O)cc1	470.61	3.3867	6	2	80.26	10	2	0	0.543371	none	none	none	none
1713	O[C@@H]([C@H]1COCC(=O)N1Cc1ccc(cc1)C(F)(F)F)c1ccc(NC(=O)c2ccco2)cc1	474.435	4.0117	5	2	92.01	6	3	0	0.543386	none	none	high	none
1714	COCCNC(=O)[C@@H]1Cc2cn(Cc3nccn3C)c3c2c(ccc3)[C@H](CC(C)C)N1	423.561	2.7872	4	2	73.11	8	3	1	0.543388	none	none	none	none
1715	O[C@@H]1[C@@H](Cn2cc(nn2)c2cnccc2)C[C@@H](NS(=O)(=O)c2ccccc2)[C@@H]1O	415.475	0.4289	7	3	130.23	6	3	0	0.543393	none	none	none	none
1716	N(C(=O)NC[C@@H]1[C@H]([C@H]2O[C@H](CC(=O)NC(C)C)C[C@H]2O1)O)c1ccc(OC)cc1	407.467	1.0172	6	4	118.15	7	1	0	0.543461	none	none	none	none
1717	CCCS(=O)(=O)NC[C@@H]1C=C(C)[C@H](CC(=O)N2CCN(CC2)c2ncccc2)C[C@H]1C(C)C	476.687	3.3043	5	1	82.61	9	1	1	0.543486	none	none	none	none
1718	Cn1c(CN2CC[C@@H]3[C@H]2C(=O)NC[C@H](CCC(=O)NCc2cccs2)N3C)nc2c1cccc2	480.638	2.1045	5	2	82.5	7	3	0	0.543518	none	none	none	none
1719	Cc1c(CN2[C@H](CO)[C@H](OCC2=O)c2ccc(NS(=O)(=O)c3ccccc3)cc2)scn1	473.576	2.71332	6	2	108.83	7	3	0	0.543668	none	none	high	none
1720	COC(=O)[C@@H]1Cc2c(CN1S(=O)(=O)c1c3cccc(N(C)C)c3ccc1)n(cn2)C(C)C	456.568	2.9718	6	0	84.74	5	3	1	0.543681	high	high	none	none
1721	COc1ccc(cc1)S(=O)(=O)NC[C@@H]1C=C(C)[C@H](CC(=O)N2CCN(CC2)C(=O)C)C[C@H]1C(C)C	505.681	2.9089	5	1	96.02	8	1	1	0.543697	none	none	none	none
1722	Cc1ccc(cc1)c1noc(n1)[C@@H]1Cc2c(CN1C(=O)c1ccc(F)cc1)nc[nH]2	403.417	3.84702	5	1	87.91	3	4	0	0.543707	none	none	none	none
1723	Cc1cc(ccc1)c1noc(n1)[C@@H]1Cc2c(CN1C(=O)c1ccc(F)cc1)nc[nH]2	403.417	3.84702	5	1	87.91	3	4	0	0.543707	none	none	none	none
1724	FC(F)(F)c1cccc(c1)c1ccc2[C@@H]3C[C@@H](CN(C3)S(=O)(=O)c3ccccc3)Cn2c1=O	474.504	4.3421	3	0	59.38	3	3	0	0.543771	none	low	none	none
1725	FC(F)(F)c1cccc(c1)S(=O)(=O)N1C[C@@H]2C[C@H](C1)c1c(ccc(=O)n1C2)c1ccccc1	474.504	4.3421	3	0	59.38	3	3	0	0.543771	none	low	none	none
1726	Cc1ccc(cc1)c1noc(n1)[C@@H]1Cc2c(CN1Cc1ccc(F)cc1)nc[nH]2	389.434	4.20682	5	1	70.84	4	4	0	0.54378	none	none	none	none
1727	COCCNc1c(cccn1)c1noc(n1)[C@@H]1CCCN1Cc1cc(F)c(F)cc1	415.444	3.8052	7	1	76.31	8	3	1	0.543782	none	none	none	none
1728	COCCNc1ccc(cn1)c1noc(n1)[C@@H]1CCCN1Cc1cc(F)c(F)cc1	415.444	3.8052	7	1	76.31	8	3	1	0.543782	none	none	none	none
1729	COc1c(OC)cc(CNC(=O)C[C@@H]2CCNC[C@@H]2Cc2noc(CN3CCCCC3)c2)cc1	470.614	3.1524	7	2	88.86	10	2	0	0.543802	none	none	none	none
1730	CC(=O)Nc1ccc(cc1)S(=O)(=O)Nc1ccc2[C@@H]3C[C@@H](CN(C3)C(=O)NC3CCCCC3)Cn2c1=O	527.647	3.0689	5	3	129.61	5	2	0	0.543832	none	none	none	none
1731	N1(CCN2[C@H](C1)COc1c(NC(=O)C2)cc(cc1)c1ccc(F)cc1F)C(=O)c1cccc(Cl)c1	497.929	4.4427	4	1	61.88	2	3	0	0.54384	none	none	none	high
1732	Cc1ccc(cc1)S(=O)(=O)NC[C@H]1OC[C@@H](NCc2ccc(cc2)S(=O)(=O)C)[C@@H]1O	454.57	0.59492	7	3	121.8	8	2	0	0.54384	none	none	none	none
1733	Cn1ccnc1CN1[C@H](CO)[C@H](OCC1=O)c1ccc(NS(=O)(=O)c2cccc(F)c2)cc1	474.514	1.821	6	2	113.76	7	3	0	0.543844	none	none	high	none
1734	CN1C[C@H](C[C@H]1c1nc(no1)c1ccc(Cl)cc1)NC(=O)Nc1ccc(cc1)C(F)(F)F	465.863	4.9757	5	2	83.29	4	3	0	0.543865	none	none	none	none
1735	N(C1CCC1)C[C@@H]1[C@H]([C@H]2O[C@H](CC(=O)NCCOC)C[C@H]2O1)O	328.409	-0.433	6	3	89.05	8	0	1	0.543877	none	none	none	none
1736	CN(CCc1ccccc1)[C@@H]1[C@H](O)[C@H](CO)O[C@@H]1CNS(=O)(=O)c1ccc(F)cc1	438.521	0.7677	6	3	99.1	9	2	0	0.543877	none	none	none	none
1737	CCN(CC)C(=O)C[C@@H]1c2c(C[C@@H]3[C@](C)(CO)[C@H](O)CC[C@@]13C)sc(NC(=O)C1CCC1)n2	477.671	3.5557	5	3	102.76	7	1	0	0.543923	none	none	none	none	limit! thiazol-2-ylamine
1738	COc1cc(OC)cc(NC(=O)N2C[C@@H]3C[C@H](C2)c2ccc(NC(=O)c4cccs4)c(=O)n2C3)c1	494.573	3.8305	5	2	101.9	5	3	0	0.543926	none	none	none	none
1739	CS(=O)(=O)N1CCN(C[C@H]1C(=O)N[C@@H](CC1CCCCC1)C(=O)N)C(=O)Nc1ccccc1	479.603	1.1048	5	3	141.91	7	1	0	0.543952	none	none	none	none
1740	Cc1nn(c(C)c1[C@H]1C[C@H](NC(=O)c2cccs2)C=C1)c1ccc(cc1)C(F)(F)F	431.483	5.41154	2	1	46.92	4	3	1	0.543977	none	none	none	none
1741	Cc1ccc(NC2=N[C@@H]3[C@H](S2)[C@H](C[C@@H](O)[C@@H]3O)C(=O)NCCN2CCOCC2)cc1	434.562	0.43702	7	4	106.42	5	1	0	0.543992	none	none	none	none
1742	COCC(=O)N[C@H]1CC(C)(C)[C@@H]2C[C@@](C)(O)CC[C@]12CCC(=O)N1CCN(CC1)c1ccccc1OC	515.695	3.2226	6	2	91.34	8	1	0	0.544007	none	none	none	none
1743	COc1ccccc1c1nnc(o1)[C@H]1CCN(Cc2c[nH]c3c2cccc3)C1	374.444	4.216	5	1	67.18	5	4	0	0.544014	none	none	none	none
1744	COc1ccc(cc1)c1nnc(o1)[C@H]1CCN(Cc2c[nH]c3c2cccc3)C1	374.444	4.216	5	1	67.18	5	4	0	0.544014	none	none	none	none
1745	C(CCCC)CN[C@@H]1C[C@@H](O)[C@H](CO)[C@H]1Cc1nc(ncc1)c1cnccc1	384.524	2.6089	6	3	91.16	10	2	1	0.544035	none	none	none	none
1746	COC(=O)[C@@H]1Cc2c(CN1C(=O)c1ccc(cc1)N(C)C)n(Cc1ccc(Cl)cc1)cn2	452.942	3.3909	5	0	67.67	5	3	1	0.54404	none	high	none	none
1747	CC(=O)N1CCN(CC1)C(=O)C[C@@H]1c2c(C[C@@H]3[C@](C)(CO)[C@H](O)CC[C@@]13C)sc(NC(=O)C(C)(C)C)n2	534.723	2.624	6	3	123.07	4	1	0	0.544105	none	none	none	none	limit! thiazol-2-ylamine
1748	O[C@H]1C[C@](CNS(=O)(=O)c2ccc(F)cc2)(COc2ccc(cn2)C(F)(F)F)C[C@H]1O	464.437	2.0988	6	3	108.75	7	2	1	0.544138	none	none	none	none
1749	N1(CCC(CC1)N1CC2(C1)N1[C@@H](C[C@@H](O)C1)C(=O)N(CCCN1CCCC1=O)C2=O)C(=O)C	461.563	-1.1318	7	1	104.71	5	0	1	0.544198	none	none	none	high
1750	Clc1ccc(/C=C/c2ccc3[C@@H]4C[C@@H](CN(C4)C(=O)c4ccc(cc4)C#N)Cn3c2=O)cc1	455.945	4.80328	3	0	66.1	3	3	0	0.544199	none	none	none	none
1751	Clc1ccc(/C=C/c2c3[C@@H]4C[C@@H](CN(C4)C(=O)c4ccc(cc4)C#N)Cn3c(=O)cc2)cc1	455.945	4.80328	3	0	66.1	3	3	0	0.544199	none	none	none	none
1752	N(C(=O)N1C[C@H](Cc2nc3c([nH]2)cc(OC)cc3)[C@@H](CC1)CC(=O)O)c1ccccc1	422.485	3.7589	5	3	107.55	6	3	0	0.544212	none	none	none	none
1753	N(C(=O)N1C[C@H](Cc2nc3c([nH]2)c(OC)ccc3)[C@@H](CC1)CC(=O)O)c1ccccc1	422.485	3.7589	5	3	107.55	6	3	0	0.544212	none	none	none	none
1754	COCCOC[C@@]1(CNS(=O)(=O)c2ccc(Cl)cc2)C[C@H](O)[C@H](O)C1	393.889	0.7833	6	3	105.09	9	1	1	0.544254	none	none	none	high
1755	O=C(C1CCCCC1)N1C[C@@H]2C[C@H](C1)c1ccc(c3ccc4ccccc4c3)c(=O)n1C2	426.56	5.1945	2	0	42.31	2	3	0	0.544269	none	none	none	high
1756	O=C(C1CCCCC1)N1C[C@@H]2C[C@H](C1)c1c(ccc(=O)n1C2)c1ccc2ccccc2c1	426.56	5.1945	2	0	42.31	2	3	0	0.544269	none	none	none	high
1757	COc1ccc(cc1)c1noc(n1)[C@@H]1Cc2c(CN1C(=O)c1cccs1)nc[nH]2	407.455	3.4696	6	1	97.14	4	4	0	0.544277	none	none	none	none
1758	C[C@@]1(CO)[C@H](O)CC[C@@]2(C)[C@H](CC(=O)O)c3c(C[C@H]12)sc(NC(=O)c1cccs1)n3	450.582	3.3471	6	4	119.75	5	2	0	0.544285	none	none	none	none	limit! thiazol-2-ylamine
1759	C1[C@@H]([C@H](C[C@H]2[C@@H]1CN(C2)Cc1cc(no1)c1ccccc1)OCC1CC1)n1nccc1	418.541	4.4164	5	0	56.32	7	3	0	0.544289	none	none	none	none
1760	Cc1ccc(cc1)C(=O)NC[C@H]1O[C@@H](CC(=O)NCc2cccnc2)[C@H](O)[C@@H]1O	399.447	0.31552	6	4	120.78	7	2	0	0.544292	none	none	none	none
1761	C(NC1(Cc2noc(CN3CCN(CC3)c3ccccc3)c2)COC1)c1c2OCOc2ccc1	462.55	2.8268	8	1	72.23	8	3	0	0.544369	none	none	none	none
1762	O=C(CS(=O)(=O)c1ccccc1)N[C@H]1CCN2[C@@H](C1)C(=O)Nc1ccc(cc1C2=O)c1cccs1	509.609	2.9305	5	2	112.65	5	3	0	0.544388	none	high	none	none
1763	COc1c(cc(Cl)cc1)c1cc2c(NC(=O)[C@H]3CN(CCN3C2=O)C(=O)c2ccc(cc2)N(C)C)cc1	519.001	4.0005	5	1	82.19	4	3	0	0.544405	high	high	none	none
1764	CN(C)c1ccc(cc1)C(=O)N[C@H]1C[C@@H]2N(C1)[C@H](CCC(=O)NCc1cnccc1)CNC2=O	464.57	0.9153	6	3	106.67	8	2	0	0.54446	none	high	none	none
1765	Fc1ccc(CN2Cc3c(C[C@H]2c2nc(Cc4ccccc4)no2)[nH]cn3)cc1	389.434	3.8222	5	1	70.84	5	4	0	0.544465	none	none	none	none
1766	CCN(CC)C(=O)CC[C@@H]1CNC(=O)[C@@H]2C[C@@H](CN12)NC(=S)NCc1ccco1	421.567	0.8336	7	3	89.85	8	1	1	0.544478	none	none	none	none	thio-amide/urea
1767	CS(=O)(=O)Nc1nccc(c1)c1noc(n1)[C@@H]1CCCN1Cc1ccc(cc1)S(=O)(=O)C	477.568	2.2437	9	1	135.36	7	3	0	0.544483	none	none	none	none
1768	Clc1ccc(/C=C/c2c3[C@@H]4C[C@@H](CN(C4)S(=O)(=O)c4ccccc4)Cn3c(=O)cc2)cc1	466.99	4.4801	3	0	59.38	4	3	0	0.544491	none	low	none	none
1769	COc1ccc(CNC2(Cc3noc(CN(C)Cc4ccccc4)c3)COC2)cc1	407.514	3.4165	6	1	59.76	10	3	0	0.544496	none	none	none	none
1770	Fc1ccc(cc1)c1cc(CC2(COC2)NCc2ccc(OC(F)(F)F)cc2)no1	422.378	4.4806	5	1	56.52	7	3	1	0.544573	none	none	none	none
1771	Cn1cc(CNC[C@H]2Cn3c(CO2)ncc3c2ccc(F)cc2)c2c1cccc2	390.462	3.8695	3	1	44.01	5	4	0	0.544576	none	none	none	none
1772	Fc1ccc(cc1)C(=O)N1Cc2c(C[C@H]1c1nc(no1)c1ccc(F)cc1)[nH]cn2	407.38	3.6777	5	1	87.91	3	4	0	0.544612	none	none	none	none
1773	CC(C)CNC(=S)N[C@H]1CO[C@@H]2[C@H](CO[C@H]12)Nc1nc(ccn1)c1ccc(cc1)N(C)C	456.616	2.2764	9	3	83.57	7	2	1	0.544628	none	high	none	none	thio-amide/urea
1774	N1(CCN2[C@H](C1)COc1c(NC(=O)C2)cc(cc1)c1cccnc1F)S(=O)(=O)c1c(C)noc1C	501.54	2.19854	8	1	117.87	3	3	1	0.544632	none	none	none	high
1775	CC(C)[C@@H]1C[C@@H](CC(=O)NCC#C)C(=C[C@H]1CNC(=O)c1cccc(F)c1)C	384.495	3.5496	2	2	58.2	7	1	2	0.54466	none	none	none	none
1776	C1N(C(=O)c2c(F)cccc2F)C[C@H]2[C@@H](C1)CC(=O)Nc1cc(c3cccnc3)ccc1OCC2	477.511	4.9164	4	1	71.53	2	3	0	0.544685	none	none	none	high
1777	C[C@@H](C1CC[C@@]2(C)CC[C@H](NC(=O)Cc3ccccc3)[C@@H](C)[C@@H]2[C@H]1O)C(=O)NC1CCCCC1	468.682	4.6222	3	3	78.43	6	1	0	0.54469	none	none	none	none
1778	COc1ccc(cc1)S(=O)(=O)N1C[C@@H]2C[C@H](C1)c1c(NC(=O)c3ccc4OCOc4c3)ccc(=O)n1C2	523.567	2.6459	7	1	116.17	5	3	0	0.544697	none	low	none	none
1779	N1(C(=O)c2c([C@H](C)O)c(no2)c2ccc(cc2)Cl)CCN(CC1)c1cccc(C(F)(F)F)c1	479.886	5.0295	5	1	69.81	4	3	0	0.544716	none	none	none	none
1780	N1(C(=O)c2c([C@H](C)O)onc2c2ccc(cc2)Cl)CCN(CC1)c1cccc(C(F)(F)F)c1	479.886	5.0295	5	1	69.81	4	3	0	0.544716	high	none	none	none
1781	CC(C)[C@@H]1C[C@@H](Cc2nc3c([nH]2)cncc3)C(=C[C@H]1CN(CC1CC1)CC1CC1)C	406.618	5.477	3	1	44.81	9	2	1	0.544753	none	none	none	none
1782	O=C(N[C@H]1CO[C@@H]2[C@H](CO[C@H]12)Nc1nc(ccn1)c1cccs1)Nc1cc(ccc1)C#N	448.508	2.84518	7	3	121.19	5	3	0	0.544769	none	none	none	none
1783	CN(CCc1ccccc1)[C@H]1[C@@H](CNC(=O)Nc2ccccc2)O[C@@H](CO)[C@H]1O	399.491	1.4718	5	4	94.06	8	2	0	0.544776	none	none	none	none
1784	COc1cc(NC(=O)O[C@@H]2CC[C@@]3(C)[C@H](CC(=O)N4CCCC4)[C@H](O)CCC3[C@]2(C)CO)ccc1	488.625	3.8106	6	3	108.33	6	1	0	0.544779	none	none	none	none
1785	COC(=O)[C@@H]1Cc2c(CN1C(=O)COc1ccccc1)n(Cc1ccc(Cl)cc1)cn2	439.899	3.0901	5	0	73.66	6	3	1	0.544872	none	none	none	none
1786	C1[C@@H]([C@H](C[C@H]2[C@@H]1CN(C2)Cc1cc(no1)c1ccccc1)OCC(=O)N(C)C)n1nccc1	449.555	3.0946	6	0	76.63	7	3	0	0.544894	none	none	none	none
1787	OC(=O)CC1(CC(=O)N[C@H]2CO[C@@H]3[C@H](CO[C@H]23)n2nnnc2Oc2ccc3OCOc3c2)CCCC1	501.496	1.4428	11	2	156.15	8	2	0	0.544912	none	none	none	none
1788	CCOC(=O)C[C@@H]1C[C@@H](C(C)C)[C@H](CNC(=O)c2ccc(F)cc2)C=C1C	375.484	4.3633	3	1	55.4	7	1	2	0.544914	none	none	none	none
1789	COc1ccc(cc1)c1cc(CC2(COC2)NCc2ccc(OC(F)(F)F)cc2)no1	434.414	4.3501	6	1	65.75	8	3	0	0.544925	none	none	none	none
1790	COc1ccc(cc1)c1noc(n1)[C@@H]1Cc2c(CN1Cc1ccccc1)nc[nH]2	387.443	3.7679	6	1	80.07	5	4	0	0.544932	none	none	none	none
1791	COc1ccc(CN2Cc3c(C[C@H]2c2nc(no2)c2ccccc2)[nH]cn3)cc1	387.443	3.7679	6	1	80.07	5	4	0	0.544932	none	none	none	none
1792	O=C(C[C@@H]1CCNC[C@@H]1Cc1noc(c1)c1ncccc1)N1CCC(Cc2ccccc2)CC1	458.606	4.3762	5	1	71.26	7	3	0	0.544996	none	none	none	none
1793	COc1ccc(CN2c3c(O[C@H]4C[C@H](N(C4)C(=O)c4ccc(Cl)cc4)C2=O)cccc3)cc1	462.933	4.5575	4	0	59.08	4	3	0	0.545016	none	none	none	high
1794	CS(=O)(=O)c1ccc(CN2Cc3c(C[C@H]2C(=O)NCc2ccc(cc2)C(F)(F)F)[nH]cn3)cc1	492.523	3.0753	5	2	95.16	6	3	0	0.545026	none	none	none	none
1795	COCC(=O)N1CC[C@H](C[C@H]1C(=O)N[C@@H](Cc1cccs1)C(=O)N)OCc1ccc(F)cc1	477.558	1.6226	5	2	110.96	10	2	0	0.545029	none	none	none	none
1796	COc1ccc(cc1)C(=O)Nc1ncc(cc1)c1noc(n1)[C@@H]1CCCN1C1CCN(CC1)C(=O)C	490.564	3.5403	8	1	113.69	6	3	0	0.545056	none	none	none	none
1797	O[C@H]1[C@@H](O)[C@H](CC(=O)NC2CC2)O[C@@H]1CNC(=O)C1CCCC1	326.393	-0.5493	5	4	107.89	6	0	0	0.545065	none	none	none	none
1798	CN(C)c1ccc(cn1)c1noc(n1)[C@@H]1CCCN1Cc1cccc(OC(F)(F)F)c1	433.434	4.4333	7	0	67.52	6	3	0	0.545102	none	none	none	none
1799	C1N(CC[C@@H]2[C@H]1CCOc1c(NC(=O)C2)ccc(c1)c1cn(nc1)C)C(=O)Nc1cccc(c1)OC	489.576	4.377	5	2	97.72	3	3	0	0.545125	none	high	none	none
1800	Cc1c(c(C)no1)S(=O)(=O)N1C[C@@H](COc2cccc(C)n2)[C@@H]2COc3c(cc(F)cc3)[C@H]12	473.526	3.58336	7	0	94.76	5	3	0	0.545155	none	none	none	none
1801	COc1ccc(CN2c3c(O[C@H]4C[C@H](N(Cc5ccccc5OC)C4)C2=O)cccc3)cc1	444.531	4.2725	5	0	51.24	6	3	0	0.545164	none	none	none	high
1802	COCCNC(=O)C[C@@H]1OC[C@@H]2[C@H]1[C@H](CC(=O)NC1CC1)CN2C1CCOCC1	409.527	0.3022	6	2	89.13	9	0	1	0.545199	none	none	none	none
1803	COCCNC(=O)C[C@@H]1OC[C@@H]2[C@H]1[C@H](CC(=O)NC1CC1)CN2C1CCOCC1	409.527	0.3022	6	2	89.13	9	0	1	0.545199	none	none	none	none
1804	Cc1nn(c(C)c1[C@H]1C[C@H](NC(=O)CC(C)(C)CC(=O)O)C=C1)c1ccc(cc1)C(C)(C)C	451.611	5.20594	4	2	84.22	7	2	1	0.545213	none	none	none	high
1805	CCCS(=O)(=O)NC[C@H]1C[C@@H]2CCN1C[C@@H]2c1cc(nc(n1)c1ccncc1)C(CC)CC	471.671	3.9494	6	1	88.08	10	2	0	0.545238	none	none	none	none
1806	COc1ccc(cc1)C(=O)Nc1ccc(cc1)[C@@H](O)[C@H]1COCC(=O)N1Cc1ccccc1F	464.493	3.5476	5	2	88.1	7	3	0	0.545247	low	none	high	none
1807	COc1c(cccc1)C(=O)Nc1ccc(cc1)[C@@H](O)[C@H]1COCC(=O)N1Cc1ccccc1F	464.493	3.5476	5	2	88.1	7	3	0	0.545247	none	none	high	none
1808	COc1c(cccc1)C(=O)Nc1ccc(cc1)[C@@H](O)[C@H]1COCC(=O)N1Cc1ccc(F)cc1	464.493	3.5476	5	2	88.1	7	3	0	0.545247	none	none	high	none
1809	COc1ccccc1CN1[C@H](COCC1=O)[C@H](O)c1ccc(NC(=O)c2cccc(F)c2)cc1	464.493	3.5476	5	2	88.1	7	3	0	0.545247	none	none	high	none
1810	COc1ccccc1CN1[C@H](COCC1=O)[C@H](O)c1ccc(NC(=O)c2ccc(F)cc2)cc1	464.493	3.5476	5	2	88.1	7	3	0	0.545247	low	none	high	none
1811	COc1ccc(CN2[C@H](CO)[C@H](OCC2=O)c2ccc(NC(=O)c3cccc(F)c3)cc2)cc1	464.493	3.5476	5	2	88.1	7	3	0	0.545247	none	none	high	none
1812	COc1ccc(CN2[C@H](CO)[C@H](OCC2=O)c2ccc(NC(=O)c3ccc(F)cc3)cc2)cc1	464.493	3.5476	5	2	88.1	7	3	0	0.545247	low	none	high	none
1813	COc1ccc(cc1)C(=O)Nc1ccc(cc1)[C@H]1OCC(=O)N(Cc2ccc(F)cc2)[C@@H]1CO	464.493	3.5476	5	2	88.1	7	3	0	0.545247	low	none	high	none
1814	COc1ccccc1C(=O)Nc1ccc(cc1)[C@H]1OCC(=O)N(Cc2ccc(F)cc2)[C@@H]1CO	464.493	3.5476	5	2	88.1	7	3	0	0.545247	none	none	high	none
1815	N1(C(=O)C[C@H]2O[C@@H]3[C@@H]([C@H](O[C@@H]3C2)CNC(=O)N[C@H](c2ccccc2)C)O)CCC[C@@H]1COC	461.559	1.3601	6	3	109.36	8	1	0	0.545302	none	none	none	none
1816	CC(C)[C@@H]1C[C@@H](Cc2nc3c([nH]2)cc(F)cc3)C(=C[C@H]1CNC(=O)CCC(=O)O)C	415.509	4.0801	4	3	95.08	8	2	1	0.545305	none	none	none	none
1817	N1(C(=O)c2c([C@H](C)O)onc2c2ccc(c(c2)OC)OC)CCC(Cc2ccccc2)CC1	450.535	4.507	6	1	85.03	7	3	0	0.545349	high	none	none	none
1818	O[C@@H]1CCCN(C[C@H]1NC(=O)c1ccc(OCCN2CCOCC2)cc1)C(=O)NC1CCCCC1	488.629	1.995	6	3	103.37	7	1	0	0.54535	none	none	none	none
1819	N(C(=O)Nc1cnccc1)C[C@@H]1[C@H]([C@H]2O[C@H](CC(=O)N3CCS(=O)(=O)CC3)C[C@H]2O1)O	454.505	-0.864	8	3	147.16	5	1	0	0.545355	none	none	none	none
1820	COc1ccc(CN2[C@H](CO)[C@H](OCC2=O)c2ccc(NC(=O)c3ccccc3C)cc2)cc1	460.53	3.71692	5	2	88.1	7	3	0	0.545385	none	none	high	none
1821	CC(C)[C@@H]1C[C@@H](CC(=O)Nc2ccccn2)C(=C[C@H]1CNC(=O)COc1ccccc1)C	435.568	4.46	4	2	80.32	9	2	1	0.545411	none	none	none	none
1822	O=C(NCc1ccccc1)N[C@H]1CO[C@@H]2[C@@H](CO[C@H]12)OC(=O)Nc1cccc2ccccc12	447.491	3.4225	5	3	97.92	5	3	0	0.545451	high	high	none	none
1823	CC(C)NC(=O)N[C@H]1C[C@@H]2N(C1)[C@H](CCC(=O)NCc1cccs1)CNC2=O	407.54	0.7934	4	4	102.57	7	1	0	0.545477	none	none	none	none
1824	Clc1ccc(cc1)S(=O)(=O)N[C@H]1CCN2[C@@H](C1)C(=O)Nc1ccc(cc1C2=O)c1cccs1	502.017	3.9723	4	2	95.58	4	3	0	0.545493	none	high	none	none
1825	CCC(CC)N1C[C@@H]2C[C@@H](CN2C(=O)[C@H](C1)NC(=O)COC)NC(=O)NC(C)C	411.547	0.2989	5	3	103.01	8	0	0	0.545504	none	none	none	none
1826	COc1ccc(cc1)c1nn(C)c(c1)[C@H]1CN2CC[C@H]1C[C@@H]2CNC(=O)COc1ccccc1	460.578	3.4687	5	1	68.62	8	3	0	0.545518	none	none	none	none
1827	COc1c(cccc1)c1nn(C)c(c1)[C@H]1CN2CC[C@H]1C[C@@H]2CNC(=O)COc1ccccc1	460.578	3.4687	5	1	68.62	8	3	0	0.545518	none	none	none	none
1828	CC1CCN(CC1)C(=O)C[C@@H]1c2c(C[C@@H]3[C@](C)(CO)[C@H](O)CC[C@@]13C)sc(NC(=O)C1CCC1)n2	503.709	3.9458	5	3	102.76	5	1	0	0.545522	none	none	none	none	limit! thiazol-2-ylamine
1829	COc1ccc(cc1)c1nnc(C[C@@H]2C[C@@H](C(C)C)[C@H](CN3CCN(CCO)CC3)C=C2C)o1	468.642	3.7522	7	1	74.86	9	2	1	0.545531	none	none	none	none
1830	OC(=O)C[C@@H]1CCN(C[C@@H]1CCN1CCN(CC1)c1ncccc1)C(=O)Nc1ccc(cc1)C(F)(F)F	519.568	4.2574	6	2	89.01	7	2	0	0.545532	none	none	none	none
1831	CC(C)NC(=O)NC[C@H]1O[C@@H](CO)[C@@H](O)[C@H]1N(C)CCc1ccccc1	365.474	0.3577	5	4	94.06	8	1	0	0.545575	none	none	none	none
1832	O=C(C[C@@H]1CCNC[C@@H]1Cc1noc(COc2ccccc2)c1)NCc1cccnc1	420.513	3.1233	6	2	89.28	9	3	0	0.54566	none	none	none	none
1833	COc1ccc(cc1)C(=O)Nc1ccc(cc1)[C@H]1OCC(=O)N(Cc2c(C)ncs2)[C@@H]1CO	467.547	3.17342	6	2	100.99	7	3	0	0.545704	low	none	high	none
1834	COc1ccccc1C(=O)Nc1ccc(cc1)[C@H]1OCC(=O)N(Cc2c(C)ncs2)[C@@H]1CO	467.547	3.17342	6	2	100.99	7	3	0	0.545704	none	none	high	none
1835	Fc1ccccc1c1nnc(o1)[C@H]1CCN(Cc2cccc(OC(F)(F)F)c2)C1	407.367	4.7638	5	0	51.39	5	3	1	0.545709	none	none	none	none
1836	COc1c(OC)cc2CN(CCc2c1)C(=O)C[C@@H]1CCNC[C@@H]1Cc1noc(c1)c1ncccc1	476.577	3.497	7	1	89.72	7	3	0	0.545736	none	none	none	none
1837	Cn1ccnc1CN1C[C@@H]2C[C@H]1C(=O)N(Cc1ccc(OC(F)(F)F)cc1)c1c(O2)cccc1	472.467	3.8874	5	0	59.83	5	3	0	0.54578	none	none	none	high
1838	CC(C)NC(=O)N[C@H]1C[C@@H]2N(C1)[C@H](CCC(=O)NC1CC1)CNC2=O	351.451	-0.3059	4	4	102.57	6	0	0	0.545794	none	none	none	none
1839	COc1ccccc1N1CCN(CC1)C(=O)C[C@@H]1O[C@H](CNC(=O)c2ccc(C)cc2)[C@@H](O)[C@H]1O	483.565	0.96152	7	3	111.57	7	2	0	0.545794	none	none	none	none
1840	C[C@@H](C1CC[C@@]2(C)CC[C@H](NC(=O)CC(C)(C)C)[C@@H](C)[C@@H]2[C@H]1O)C(=O)NCc1cccs1	462.7	4.7447	3	3	78.43	6	1	0	0.545817	none	none	none	none
1841	COc1ccc(NC(=O)O[C@@H]2CO[C@@H]3[C@H](CO[C@H]23)NS(=O)(=O)c2cccc3c2nccc3)cc1	485.518	2.3052	8	2	125.08	6	3	0	0.545873	none	none	none	none
1842	N(C(=O)NC[C@@H]1[C@H]([C@H]2O[C@H](CC(=O)NC3CC3)C[C@H]2O1)O)C1CCC1	353.419	-0.2074	5	4	108.92	6	0	0	0.545912	none	none	none	none
1843	COc1ccc(cc1)c1ccnc(N[C@H]2CO[C@@H]3[C@@H](CO[C@H]23)OC(=O)Nc2cc(ccc2)C#N)n1	473.489	3.21928	9	2	127.62	6	3	0	0.545971	none	none	none	none
1844	COc1ccc(NC(=O)O[C@@H]2CO[C@@H]3[C@H](CO[C@H]23)Nc2nc(ccn2)c2cccc(c2)C#N)cc1	473.489	3.21928	9	2	127.62	6	3	0	0.545971	none	none	none	none
1845	COCC(=O)Nc1ncc(cc1)c1noc(n1)[C@@H]1CCCN1Cc1ccc(cc1)C(F)(F)F	461.444	4.0724	7	1	93.38	7	3	0	0.545974	none	none	none	none
1846	C[C@@H](C1CC[C@@]2(C)CC[C@H](NC(=O)Cc3ccccc3)[C@@H](C)[C@@H]2[C@H]1O)C(=O)NCc1ncccc1	477.649	3.8847	4	3	91.32	7	2	0	0.546007	none	none	none	none
1847	C[C@@H](C1CC[C@@]2(C)CC[C@H](NC(=O)Cc3ccccc3)[C@@H](C)[C@@H]2[C@H]1O)C(=O)NCc1cccnc1	477.649	3.8847	4	3	91.32	7	2	0	0.546007	none	none	none	none
1848	CC(=O)Nc1ccc(cc1)S(=O)(=O)Nc1ccc2[C@@H]3C[C@@H](CN(C3)C(=O)c3cnccc3)Cn2c1=O	507.572	2.262	6	2	130.47	5	3	0	0.546025	none	none	none	none
1849	CC(=O)Nc1ccc(cc1)S(=O)(=O)Nc1ccc2[C@@H]3C[C@@H](CN(C3)C(=O)c3ncccc3)Cn2c1=O	507.572	2.262	6	2	130.47	5	3	0	0.546025	none	none	none	none
1850	CCCNC(=O)N[C@@H]1C[C@H](Cn2cc(COC)nn2)[C@@H](O)[C@H]1O	327.385	-0.756	6	4	121.53	7	1	0	0.546044	none	none	none	none
1851	Cc1cc(CN2c3ccnn3C3(CCN(Cc4ccc(OC(F)F)cc4)CC3)CC2=O)no1	457.481	3.70912	6	0	76.63	6	3	0	0.546088	none	none	none	none
1852	Cc1cc(CN2c3ccnn3C3(CCN(Cc4cccc(OC(F)F)c4)CC3)CC2=O)no1	457.481	3.70912	6	0	76.63	6	3	0	0.546088	none	none	none	none
1853	CS(=O)(=O)NC[C@H]1OC[C@@H](NC2COC2)[C@@H]1O	266.319	-2.3477	6	3	96.89	5	0	0	0.546119	none	none	none	none
1854	Cc1nn(c(C)c1[C@H]1C[C@H](NC(=O)c2cccs2)C=C1)c1cc(Br)ccc1	442.382	5.15524	2	1	46.92	4	3	1	0.546136	none	none	none	none
1855	c1(ccccc1)CN1CC2(C1)N1[C@@H](C[C@@H](O)C1)C(=O)N(Cc1ccc(C(=O)OC)cc1)C2=O	449.507	1.0318	7	1	90.39	5	2	2	0.546151	none	none	none	high
1856	NC(=O)C1CCN(CC1)C(=O)[C@H]1C[C@@H](O)[C@H](O)[C@@H]2N=C(Nc3cccc4c3cccc4)S[C@H]12	468.579	1.5573	6	4	128.25	3	2	0	0.546219	high	high	none	high
1857	COc1ccc(cc1)C(=O)N1CCN(C[C@@H]1C(=O)N[C@H]1CCCNC1=O)C(=O)Nc1cccc(OC)c1	509.563	1.4571	6	3	129.31	6	2	0	0.546226	none	none	low	none
1858	COCCOc1cc(ccn1)c1noc(n1)[C@@H]1CCCN1Cc1cccnc1	381.436	2.8889	8	0	86.4	8	3	1	0.546255	none	none	none	none
1859	COCCOc1cc(ccn1)c1noc(n1)[C@@H]1CCCN1Cc1ccncc1	381.436	2.8889	8	0	86.4	8	3	1	0.546255	none	none	none	none
1860	COCCOc1cc(ncc1)c1noc(n1)[C@@H]1CCCN1Cc1cccnc1	381.436	2.8889	8	0	86.4	8	3	1	0.546255	none	none	none	none
1861	COCCOc1cc(ncc1)c1noc(n1)[C@@H]1CCCN1Cc1ccncc1	381.436	2.8889	8	0	86.4	8	3	1	0.546255	none	none	none	none
1862	COCCOc1ccc(cn1)c1noc(n1)[C@@H]1CCCN1Cc1cccnc1	381.436	2.8889	8	0	86.4	8	3	1	0.546255	none	none	none	none
1863	CN(CC(=O)N)C(=O)[C@@H]1[C@H](CCN1C(=O)CC(C)(C)C)NC(=O)NCC=C	381.477	-0.179	4	3	124.84	7	0	1	0.546269	none	none	none	none
1864	O[C@@H]([C@H]1COCC(=O)N1Cc1ccc(cc1)C(F)(F)F)c1ccc(NC(=O)c2cnccn2)cc1	486.45	3.2087	6	2	104.65	6	3	0	0.546277	none	none	high	none
1865	CCCNC(=O)N[C@@H]1C[C@H](COc2ccc(cc2)S(=O)(=O)C)[C@@H](O)[C@H]1O	386.47	0.2884	6	4	124.96	7	1	0	0.54628	none	none	none	none
1866	N1(C(=O)c2c([C@H](C)O)onc2c2ccc(c(c2)OC)OC)CCc2cc(OC)c(OC)cc2C1	468.506	3.6278	8	1	103.49	7	3	0	0.546287	high	none	none	none
1867	Cc1nn(c(C)c1[C@H]1C[C@H](NC(=O)CC(C)(C)CC(=O)O)C=C1)c1cc(Br)ccc1	474.399	4.67094	4	2	84.22	7	2	1	0.546287	none	none	none	high
1868	COCCNC(=O)C[C@@H]1OC[C@@H]2[C@H]1[C@H](CC(=O)NC1CC1)CN2Cc1ncccc1C	430.549	1.02682	6	2	92.79	10	1	1	0.546293	none	none	none	none
1869	COCCNC(=O)C[C@@H]1OC[C@@H]2[C@H]1[C@H](CC(=O)NC1CC1)CN2Cc1ncccc1C	430.549	1.02682	6	2	92.79	10	1	1	0.546293	none	none	none	none
1870	CN(C)c1ccc(cc1)C(=O)N[C@H]1CO[C@@H]2[C@H](CO[C@H]12)n1nnnc1Oc1cc(ccc1)N(C)C	479.541	1.7347	9	1	106.87	7	3	0	0.5463	none	high	none	none
1871	C[C@@H](NC(=O)Nc1ccc(Cl)cc1)c1c(C(=O)O)c(no1)c1ccc(F)cc1	403.797	4.715	5	3	104.46	5	3	0	0.546301	high	none	none	none
1872	COc1ccc(cc1)c1ccnc(N[C@H]2CO[C@@H]3[C@@H](CO[C@H]23)OC(=O)NCc2ccccc2)n1	462.506	3.0253	8	2	103.83	7	3	0	0.546326	none	none	none	none
1873	Cc1nn(c(C)c1[C@H]1C[C@H](NC(=O)CC(C)(C)CC(=O)O)C=C1)c1ccc(cc1)C(F)(F)F	463.5	4.92724	4	2	84.22	7	2	1	0.546333	none	none	none	high
1874	CN(C)c1cccc(Oc2nnnn2[C@H]2CO[C@@H]3[C@H](CO[C@H]23)NC(=O)NCc2ccccc2)c1	465.514	1.7381	8	2	115.66	7	3	0	0.546351	none	none	none	none
1875	CS(=O)(=O)N1CCN([C@H](C1)C(=O)N[C@@H](CC1CCCCC1)C(=O)N)C(=O)N1CCOCC1	473.596	-0.6751	6	2	142.35	6	0	0	0.546359	none	none	none	none
1876	CN(C)c1ccc(cc1)c1nnnn1[C@H]1CO[C@@H]2[C@H](CO[C@H]12)NC(=O)Nc1cc(ccc1)C(F)(F)F	503.485	2.9539	7	2	106.43	5	3	0	0.546363	none	high	none	none
1877	CC(=O)N1CCN(CC1)c1cc(ccn1)c1noc(n1)[C@@H]1CCCN1Cc1ccc2OCOc2c1	476.537	2.8659	9	0	97.06	5	3	0	0.546392	none	none	none	none
1878	Clc1ccc(NC(=S)N[C@H]2C[C@@H]3N(C2)[C@H](CCC(=O)N2CCc4ccccc24)CNC3=O)cc1	498.052	2.9372	6	3	76.71	5	2	1	0.546403	none	none	low	none	thio-amide/urea
1879	CC#CCn1cc2C[C@H](N[C@@H](CC(C)C)c3cccc1c23)C(=O)NCc1cccs1	419.594	4.644	2	2	46.06	6	3	1	0.546426	none	none	none	none
1880	[C@H]1(CC[C@@]2(C)CC[C@H](NC(=O)NCC)[C@@H](C)[C@@H]2[C@H]1O)[C@H](C)C(=O)NCc1ccccc1	429.605	3.4499	3	4	90.46	6	1	0	0.546426	none	none	none	none
1881	Cn1ccnc1CN1[C@H](CO)[C@H](OCC1=O)c1ccc(NC(=O)COc2ccccc2)cc1	450.495	1.8986	6	2	105.92	8	3	0	0.54643	none	none	high	none
1882	Fc1ccc(cc1)C(=O)N1C[C@@H]2C[C@H](C1)c1ccc(c(=O)n1C2)c1c(CN2CCOCC2)cccc1	487.575	3.7461	4	0	54.78	4	3	0	0.54643	none	none	none	none
1883	COc1cccc(c1)c1nnnn1[C@H]1CO[C@@H]2[C@H](CO[C@H]12)NC(=S)Nc1cc(ccc1)C#N	463.523	1.91428	10	2	119.14	5	3	1	0.54643	none	none	none	none	thio-amide/urea
1884	COCCOC[C@@]1(CNS(=O)(=O)c2ccc(F)cc2)C[C@H](O)[C@H](O)C1	377.434	0.269	6	3	105.09	9	1	1	0.546438	none	none	none	high
1885	O=C(COc1ccccc1)N[C@H]1CO[C@@H]2[C@H](CO[C@H]12)n1nnnc1Oc1ccc2OCOc2c1	467.438	1.0966	10	1	128.08	7	3	0	0.546439	none	none	none	none
1886	OC[C@@H]1O[C@H](CNS(=O)(=O)c2ccccc2)[C@@H]([C@@H]1O)N1CCN(CC1)c1ncccc1	448.545	-0.3287	8	3	115.23	7	2	0	0.546457	none	none	none	none
1887	COC(=O)[C@@H]1Cc2c(CN1S(=O)(=O)c1ccccc1)n(Cc1ccc(OC)cc1)cn2	441.509	2.2286	6	0	90.73	6	3	1	0.546506	none	none	none	none
1888	COC(=O)[C@@H]1Cc2c(CN1S(=O)(=O)c1ccc(OC)cc1)n(Cc1ccccc1)cn2	441.509	2.2286	6	0	90.73	6	3	1	0.546506	none	none	none	none
1889	Cc1ccc(cc1)S(=O)(=O)N[C@H]1CO[C@@H]2[C@H](CO[C@H]12)n1nnnc1Oc1ccc2OCOc2c1	487.494	1.18832	10	1	135.92	6	3	0	0.546517	none	none	none	none
1890	[C@@H]12CO[C@@H]([C@H](n3c4cc(c(cc4nc3)OC)OC)[C@@H](O)[C@@H]1NC(=O)Nc1cccnc1)O2	441.444	1.2959	8	3	128.99	5	3	0	0.54655	none	none	none	none
1891	OC[C@@H]1[C@H](OCC(=O)N1Cc1ccccc1)c1ccc(NS(=O)(=O)c2cccc(F)c2)cc1	470.522	3.0875	5	2	95.94	7	3	0	0.546578	none	none	high	none
1892	OC[C@@H]1[C@H](OCC(=O)N1Cc1ccc(F)cc1)c1ccc(NS(=O)(=O)c2ccccc2)cc1	470.522	3.0875	5	2	95.94	7	3	0	0.546578	none	none	high	none
1893	O[C@@H]([C@H]1COCC(=O)N1Cc1ccccc1)c1ccc(NS(=O)(=O)c2ccc(F)cc2)cc1	470.522	3.0875	5	2	95.94	7	3	0	0.546578	none	none	high	none
1894	OC[C@@H](O)CNC[C@H]1O[C@H](Cc2noc(c2)c2ccc(F)cc2)CC[C@@H]1O	380.416	0.8745	7	4	107.98	8	2	0	0.546587	none	none	none	none
1895	CN(C)c1ccc(CN2CCC[C@H]2c2nc(no2)c2ccnc(c2)N2CCC(CC2)C(=O)N)cc1	475.597	3.2364	8	1	104.62	7	3	0	0.546589	none	high	none	none
1896	CN(C)Cc1ccccc1c1ccc2[C@@H]3C[C@@H](CN(C3)S(=O)(=O)c3ccc(F)cc3)Cn2c1=O	481.593	3.524	4	0	62.62	5	3	0	0.546596	none	low	none	none
1897	CN(C)Cc1cn(C[C@H]2C[C@@H](NS(=O)(=O)c3c(C)onc3C)[C@H](O)[C@@H]2O)nn1	414.488	-0.96666	9	3	146.61	7	2	0	0.546597	none	none	none	none
1898	O=C(NCc1ccccc1)N[C@H]1CO[C@@H]2[C@H](CO[C@H]12)Nc1nc(ccn1)c1cccs1	437.525	2.6512	6	3	97.4	6	3	0	0.546653	none	none	none	none
1899	CC(=O)N[C@@H]1C[C@H](Cn2cc(CN3CCS(=O)(=O)CC3)nn2)[C@@H](O)[C@H]1O	387.462	-2.2451	8	3	137.65	5	1	0	0.546666	none	none	none	none
1900	c1(c(cccc1)O)CN1CC[C@@]([C@H]([C@@H]1c1ccccc1)NC(=O)c1ccc(cc1)F)(C)O	434.511	4.0279	4	3	72.8	5	3	0	0.546692	none	none	none	none
1901	NC(=O)C1CCN(CC1)[C@H]1[C@@H]2OC[C@@H](O2)[C@@H](NC(=O)Nc2cc(ccc2)C#N)[C@@H]1O	415.45	-0.26972	7	4	149.94	4	1	0	0.546717	none	none	none	none
1902	Clc1ccc(/C=C/c2c3[C@@H]4C[C@@H](CN(Cc5cccs5)C4)Cn3c(=O)cc2)cc1	422.981	5.3529	2	0	25.24	4	3	0	0.546788	none	none	none	none
1903	O=C(N[C@H]1CCCNC1=O)[C@H]1CN(CCN1C(=O)C1CCNCC1)C(=O)c1cnccn1	443.508	-1.476	7	3	136.63	4	1	0	0.546789	none	none	low	none
1904	COCCOC[C@@]1(CNC(=O)C2CCOCC2)C[C@H](O)[C@H](O)C1	331.409	-0.3058	6	3	97.25	8	0	1	0.546804	none	none	none	high
1905	COCCNC(=O)[C@@H]1Cc2cn(CC=C)c3c2c(ccc3)[C@H](CC(C)C)N1	369.509	3.1914	3	2	55.29	8	2	2	0.546813	none	none	none	none
1906	CC(C)NC(=O)NC[C@H]1O[C@@H](CO)[C@@H](O)[C@H]1N1CCN(CC1)c1ccc(F)cc1	410.49	0.1445	6	4	97.3	6	1	0	0.546877	none	none	none	none
1907	O[C@@H]([C@H]1COCC(=O)N1CCCc1ccccc1)c1ccc(NC(=O)c2cccnc2)cc1	445.519	3.2275	5	2	91.76	8	3	0	0.546877	none	none	high	none
1908	COc1ccc(CC(=O)Nc2c3[C@@H]4C[C@@H](CN(C4)C(=O)COc4ccccc4)Cn3c(=O)cc2)cc1	487.556	3.0628	5	1	89.87	7	3	0	0.546886	none	none	none	none
1909	CC(=O)Nc1nc2c(C[C@@H]3[C@](C)(CO)[C@H](O)CC[C@@]3(C)[C@@H]2CC(=O)NC2CCCC2)s1	449.617	2.9659	5	4	111.55	5	1	0	0.546906	none	none	none	none	limit! thiazol-2-ylamine
1910	CN1C[C@H](C[C@H]1c1nc(no1)c1ccc(OC(F)(F)F)cc1)NS(=O)(=O)c1ccc(cc1)C#N	493.467	3.23058	8	1	121.35	6	3	0	0.546956	none	none	none	none
1911	CC1CCN(CC1)C(=O)C[C@@H]1c2c(C[C@@H]3[C@](C)(CO)[C@H](O)CC[C@@]13C)sc(NC(=O)C(C)(C)C)n2	505.725	4.1918	5	3	102.76	4	1	0	0.546959	none	none	none	none	limit! thiazol-2-ylamine
1912	OC[C@@H]1[C@H](OCC(=O)N1Cc1cccnc1)c1ccc(NC(=O)Nc2ccccc2)cc1	432.48	3.1866	5	3	103.79	6	3	0	0.546973	none	none	high	none
1913	OC[C@@H]1[C@H](OCC(=O)N1Cc1ccncc1)c1ccc(NC(=O)Nc2ccccc2)cc1	432.48	3.1866	5	3	103.79	6	3	0	0.546973	none	none	high	none
1914	O[C@@H]([C@H]1COCC(=O)N1Cc1ncccc1)c1ccc(NC(=O)Nc2ccccc2)cc1	432.48	3.1866	5	3	103.79	6	3	0	0.546973	none	none	high	none
1915	O[C@@H]([C@H]1COCC(=O)N1Cc1cccnc1)c1ccc(NC(=O)Nc2ccccc2)cc1	432.48	3.1866	5	3	103.79	6	3	0	0.546973	none	none	high	none
1916	OC(=O)CCC(=O)N[C@H]1CO[C@@H]2[C@H](CO[C@H]12)n1nnnc1Oc1cccc(c1)N1CCOCC1	474.474	-0.0097	11	2	150.16	8	2	0	0.547015	none	none	none	none
1917	N(C(=O)NC[C@@H]1[C@H]([C@H]2O[C@H](CC(=O)NC3CC3)C[C@H]2O1)O)C(C)C	341.408	-0.3515	5	4	108.92	6	0	0	0.547022	none	none	none	none
1918	C[C@@H](C1CC[C@@]2(C)Cc3c(nc(CS(=O)(=O)c4ccc(Cl)cc4)s3)[C@@H](C)[C@@H]2[C@H]1O)C(=O)N1CCN(C)CC1	580.216	4.2335	6	1	90.81	5	2	0	0.547028	none	none	none	none
1919	CC(C)COC[C@@H]1CN([C@@H]2[C@H]1COc1c2cccc1)S(=O)(=O)c1ccc(OC(F)(F)F)cc1	485.524	4.6282	5	0	65.07	7	2	0	0.547063	none	none	none	high
1920	CS(=O)(=O)c1ccc(CN2C[C@H](C[C@H]2CO)n2cc(NC(=O)c3cc(F)ccc3)cn2)cc1	472.542	2.4859	6	2	104.53	7	3	0	0.547073	none	none	none	none
1921	c1(ccc(OC)cc1)CN1CCC(CC1)(O)c1nc(sc1)CN1CCN(CC1)c1ncccc1	479.65	3.3525	7	1	64.96	7	3	0	0.547094	none	none	none	none
1922	c1(ccccc1OC)CN1CCC(CC1)(O)c1nc(sc1)CN1CCN(CC1)c1ncccc1	479.65	3.3525	7	1	64.96	7	3	0	0.547094	none	none	none	none
1923	COCCC(=O)NC[C@@H]1C=C(C)[C@H](CC(=O)NCc2ccc(cc2)C#N)C[C@H]1C(C)C	425.573	3.57188	4	2	91.22	10	1	1	0.547098	none	none	none	none
1924	N(Cc1ncccc1C)C[C@@H]1[C@H]([C@H]2O[C@H](CC(=O)NCc3ccc(cc3)OC)C[C@H]2O1)O	441.528	1.48052	7	3	101.94	9	2	0	0.54711	none	none	none	none
1925	CC(C)[C@@H]1C[C@@H](CC(=O)Nc2ccccn2)C(=C[C@H]1CNS(=O)(=O)c1cccc(c1)C#N)C	466.607	4.11498	5	2	111.95	8	2	1	0.547115	none	none	none	none
1926	FC(F)(F)c1ccc(cc1)C(=O)N[C@H]1CO[C@@H]2[C@H](CO[C@H]12)Nc1nc(ccn1)c1cccc(c1)C#N	495.461	3.41078	7	2	109.16	5	3	0	0.547172	none	none	none	none
1927	CC(C)[C@@H]1C[C@@H](CC(=O)NC2CCCC2)C(=C[C@H]1CNC(=O)COc1ccccc1)C	426.601	4.4851	3	2	67.43	9	1	1	0.547182	none	none	none	none
1928	COc1cc2c(cc1OC)C(=NCC2)C[C@H]1CN(CC[C@H]1CC(=O)O)S(=O)(=O)c1ccc(Cl)cc1	521.035	3.8942	6	1	105.5	8	2	0	0.547194	none	none	none	none
1929	COCCOc1ccc(cc1)C(=O)N[C@@H]1CN(CCC[C@H]1O)C(=O)NCc1ccccc1	441.528	2.1767	5	3	100.13	8	2	1	0.547219	none	none	none	none
1930	O[C@@H]([C@H]1COCC(=O)N1Cc1ccccc1)c1ccc(NC(=O)COc2ccccc2)cc1	446.503	3.1651	5	2	88.1	8	3	0	0.547226	none	none	high	none
1931	Cc1ccc(cc1)S(=O)(=O)NC[C@H]1O[C@@H](CO)[C@@H](O)[C@H]1N1CCN(CC1)c1ccc(F)cc1	479.574	0.72382	7	3	102.34	7	2	0	0.547267	none	none	none	none
1932	Cc1ccc(cc1)C(=O)NC[C@H]1O[C@@H](CC(=O)NCc2ccc(F)cc2)[C@H](O)[C@@H]1O	416.449	1.05962	5	4	107.89	7	2	0	0.547267	none	none	none	none
1933	C[C@@H](NC(=O)N1CCOC[C@H]1c1nc(c[nH]1)c1ccc(OC(F)(F)F)cc1)c1ccccc1	460.456	4.8194	4	2	79.48	5	3	0	0.547273	none	none	high	none
1934	COC(=O)[C@@H]1Cc2c([nH]c3c2cccc3)[C@H]2C[C@@H](C[C@H](N12)c1ccccc1)NCCO	419.525	3.0943	5	3	77.59	5	3	1	0.547329	none	none	none	high
1935	COC(=O)[C@@H]1Cc2c([nH]c3c2cccc3)[C@H]2C[C@H](C[C@H](N12)c1ccccc1)NCCO	419.525	3.0943	5	3	77.59	5	3	1	0.547329	none	none	none	high
1936	N1(Cc2c(OC(F)(F)F)cccc2)C[C@H](Cc2[nH]c3c(n2)cncc3)[C@@H](CC1)CC(=O)O	448.445	4.012	6	2	91.34	7	3	0	0.547426	none	none	none	none
1937	CC(C)N1C(=O)c2ccccc2C(C(=O)N(C)C)C21CCN(Cc1cn(C)c3ccccc13)CC2	472.633	4.2491	3	0	48.79	4	3	0	0.547447	none	none	none	none
1938	CC(C)[C@@H]1C[C@@H](CC(=O)NCc2ccc(cc2)C#N)C(=C[C@H]1CNC(=O)c1ccccc1)C	443.591	4.84918	3	2	81.99	8	2	1	0.547447	none	none	none	none
1939	CSc1ccc(cc1)c1ccc2[C@@H]3C[C@@H](CN(C3)C(=O)Nc3cccc(F)c3)Cn2c1=O	449.551	5.0275	3	1	54.34	3	3	1	0.547467	none	none	none	none
1940	CSc1ccc(cc1)c1c2[C@@H]3C[C@@H](CN(C3)C(=O)Nc3cccc(F)c3)Cn2c(=O)cc1	449.551	5.0275	3	1	54.34	3	3	1	0.547467	none	none	none	none
1941	CCOC(=O)C[C@@H]1C[C@@H](C(C)C)[C@H](CNC(=O)c2ccc(cc2)C#N)C=C1C	382.504	4.09588	4	1	79.19	7	1	2	0.547488	none	none	none	none
1942	CC(C)[C@@H]1C[C@@H](CC(=O)NCCN2CCOCC2)C(=C[C@H]1CNC(=O)c1ccc(F)cc1)C	459.606	3.2486	4	2	70.67	9	1	1	0.547493	none	none	none	none
1943	C1CCCC(C1)N1CC2(C(=O)N(CC(=O)OC)C(=O)[C@@H]3C[C@@H](O)CN23)C1	365.43	-0.6495	7	1	90.39	3	0	2	0.547502	none	none	none	high
1944	C[C@@H](C1CC[C@@]2(C)CC[C@H](NC(=O)c3cnccn3)[C@@H](C)[C@@H]2[C@H]1O)C(=O)NCc1cc(F)cc(F)c1	500.59	3.629	5	3	104.21	6	2	0	0.547511	none	none	none	none
1945	C[C@@H](C1CC[C@@]2(C)CC[C@H](NC(=O)c3cncnc3)[C@@H](C)[C@@H]2[C@H]1O)C(=O)NCc1cc(F)cc(F)c1	500.59	3.629	5	3	104.21	6	2	0	0.547511	none	none	none	none
1946	O=C(Nc1cc(ccc1)C#N)O[C@@H]1CO[C@@H]2[C@H](CO[C@H]12)Nc1nc(ccn1)c1cc2c(OCO2)cc1	487.472	2.93938	10	2	136.85	5	3	0	0.547533	none	none	none	none
1947	COc1ccc(cc1)c1nn(C)c(c1)[C@H]1CN2CC[C@H]1C[C@@H]2CNC(=O)NCc1ccccc1	459.594	3.7729	4	2	71.42	7	3	0	0.547534	none	none	none	none
1948	COc1c(cccc1)c1nn(C)c(c1)[C@H]1CN2CC[C@H]1C[C@@H]2CNC(=O)NCc1ccccc1	459.594	3.7729	4	2	71.42	7	3	0	0.547534	none	none	none	none
1949	OC(=O)CC1(CC(=O)N[C@H]2CO[C@@H]3[C@H](CO[C@H]23)Nc2nc(ccn2)c2ccco2)CCCC1	456.499	2.2247	9	3	135.81	8	2	0	0.547535	none	none	none	none
1950	COc1cc2c(cc1OC)C(=NCC2)C[C@H]1CN(CC[C@H]1CC(=O)O)C(=O)Nc1cc(Cl)ccc1	499.995	4.7374	5	2	100.46	7	2	0	0.547537	none	none	none	none
1951	COc1cc2c(cc1OC)C(=NCC2)C[C@H]1CN(CC[C@H]1CC(=O)O)C(=O)Nc1ccc(Cl)cc1	499.995	4.7374	5	2	100.46	7	2	0	0.547537	none	none	none	none
1952	COc1ccccc1N1CCN(CC1)[C@H]1[C@@H](CNC(=O)N2CCOCC2)O[C@@H](CO)[C@H]1O	450.536	-0.6518	8	3	106.97	6	1	0	0.547561	none	none	none	none
1953	COc1cc(cc(OC)c1OC)C(=O)N[C@H](C)c1c(C(=O)O)c(no1)c1ccccc1	426.425	3.5566	8	2	120.12	8	3	0	0.547574	high	none	none	none
1954	CN(CC=C)C[C@H]1C[N@@]2CC[C@H]1C[C@@H]2CNC(=S)NCc1ccco1	362.543	2.0719	6	2	43.68	8	1	2	0.547604	none	none	none	none	thio-amide/urea
1955	C[C@@H](C1CC[C@@]2(C)CC[C@H](NC(=O)c3ccncc3)[C@@H](C)[C@@H]2[C@H]1O)C(=O)NCCN1CCOCC1	486.657	2.0878	6	3	103.79	7	1	0	0.547628	none	none	none	none
1956	C[C@@H](C1CC[C@@]2(C)CC[C@H](NC(=O)c3ncccc3)[C@@H](C)[C@@H]2[C@H]1O)C(=O)NCCN1CCOCC1	486.657	2.0878	6	3	103.79	7	1	0	0.547628	none	none	none	none
1957	CCC(CC)C(=O)NC[C@H]1O[C@@H](CC(=O)N2CCN(CC2)c2ncccc2)[C@H](O)[C@@H]1O	434.537	0.1619	7	3	115.23	8	1	0	0.547638	none	none	none	none
1958	OC[C@@H]1[C@H](OCC(=O)N1Cc1cccnc1)c1ccc(NS(=O)(=O)c2cccc(F)c2)cc1	471.51	2.4825	6	2	108.83	7	3	0	0.547659	none	none	high	none
1959	OC[C@@H]1[C@H](OCC(=O)N1Cc1ccncc1)c1ccc(NS(=O)(=O)c2cccc(F)c2)cc1	471.51	2.4825	6	2	108.83	7	3	0	0.547659	none	none	high	none
1960	N1(CCN2[C@H](C1)COc1c(NC(=O)C2)cc(cc1)c1ccc(F)cc1F)S(=O)(=O)c1ccc(OC)cc1	529.565	3.3464	6	1	88.18	4	3	0	0.547666	none	none	none	high
1961	CC(=O)Nc1ccc(cc1)S(=O)(=O)Nc1ccc2[C@@H]3C[C@@H](CN(C3)C(=O)c3ccccc3)Cn2c1=O	506.584	2.867	5	2	117.58	5	3	0	0.547702	none	none	none	none
1962	COCCNC(=O)[C@@H](C)C1CCc2c(C)cc(OCC=C)c(C)c2[C@@H]1O	361.482	2.86274	4	2	67.79	8	1	2	0.547704	none	none	none	high
1963	O[C@H](C(=O)N1CCN2[C@H](C1)C(=O)Nc1c(cc(cc1)c1cc(ccc1)C(F)(F)F)C2=O)c1ccccc1	509.484	3.7111	4	2	89.95	3	3	0	0.547749	high	high	none	high
1964	COC(=O)c1cccc(NC(=S)N[C@H]2CO[C@@H]3[C@H](O)CO[C@H]23)c1	338.385	0.2867	8	3	89.05	3	1	2	0.547796	none	none	none	none	thio-amide/urea
1965	CC(C)(C)c1ccc(cc1)c1cc(C[C@H]2CNCC[C@H]2CC(=O)Nc2nccs2)no1	438.597	4.8926	5	2	80.05	6	3	0	0.547872	none	none	none	none	limit! thiazol-2-ylamine
1966	COc1ccc(cc1OC)c1nn(C)c(c1)[C@H]1CN2CC[C@H]1C[C@@H]2CNC(=O)CCCC(=O)O	470.57	2.6532	7	2	105.92	10	2	0	0.547878	none	none	none	none
1967	COc1ccc(cc1)n1nc(C)c([C@H]2C[C@H](NC(=S)NCC(C)C)C=C2)c1C	398.576	4.02994	5	2	51.11	6	2	2	0.547885	none	none	none	none	thio-amide/urea
1968	Cn1c(CN2C[C@H](O)C[C@H]2c2nc(no2)c2cc(F)c(C)cc2)nc2c1cccc2	407.449	3.37872	6	1	80.21	4	4	0	0.547891	none	none	none	none
1969	CCCNC(=O)NC[C@@H]1C=C(C)[C@H](Cc2nc3c([nH]2)nc(OC)cc3)C[C@H]1C(C)C	413.566	4.0728	4	3	91.93	8	2	1	0.547892	none	none	none	none
1970	FC(F)(F)c1cccc(NC(=O)O[C@@H]2CO[C@@H]3[C@H](CO[C@H]23)n2nnnc2c2cc3c(OCCO3)cc2)c1	519.436	3.0861	9	1	118.85	4	3	0	0.547932	none	none	none	none
1971	COc1ccc(cc1)c1nnc(C[C@@H]2C[C@@H](C(C)C)[C@H](CNC(=O)NC(C)C)C=C2C)o1	440.588	4.8499	5	2	89.28	8	2	1	0.54796	none	none	none	none
1972	CC(C)(C)CC(=O)Nc1nc2c(C[C@@H]3[C@](C)(CO)[C@H](O)CC[C@@]3(C)[C@@H]2CC(=O)O)s1	438.59	3.408	6	4	119.75	5	1	0	0.547972	none	none	none	none	limit! thiazol-2-ylamine
1973	FC(F)(F)c1ccc(cc1)C(=O)N[C@H]1CO[C@@H]2[C@@H](CO[C@H]12)OC(=O)Nc1cccc2ccccc12	486.446	4.3719	5	2	85.89	4	3	0	0.547997	high	high	none	none
1974	O[C@@H]1[C@@H](CNC(=O)c2ccccc2)O[C@@H](CC(=O)NCc2cccnc2)[C@@H]1O	385.42	0.0071	6	4	120.78	7	2	0	0.548009	none	none	none	none
1975	COCC(=O)N[C@H]1CN(CCc2ccccc2)C[C@@H]2C[C@@H](CN2C1=O)NC(=O)NC(C)C	445.564	0.353	5	3	103.01	8	1	0	0.548043	none	none	none	none
1976	COc1ccc(cc1)C(=O)NC[C@H]1O[C@@H](CO)[C@@H](O)[C@H]1N(C)CCN(C)C	381.473	-0.5924	7	3	94.5	9	1	0	0.548095	none	none	none	none
1977	OC[C@@H]1[C@H](OCC(=O)N1Cc1ccccc1)c1ccc(NC(=O)c2cc(Cl)ncc2)cc1	451.91	3.4483	5	2	91.76	6	3	1	0.548109	none	none	high	none
1978	COc1ccc(cc1)c1ccnc(N[C@H]2CO[C@@H]3[C@H](CO[C@H]23)NC(=S)NC2CCCCC2)n1	469.611	2.8957	9	3	89.56	6	2	1	0.548169	none	none	none	none	thio-amide/urea
1979	COc1c(cccc1)c1ccnc(N[C@H]2CO[C@@H]3[C@H](CO[C@H]23)NC(=S)NC2CCCCC2)n1	469.611	2.8957	9	3	89.56	6	2	1	0.548169	none	none	none	none	thio-amide/urea
1980	N(C(=O)N[C@@H]1[C@H]([C@@H](OC1)CN1CCN(c2cc(C(F)(F)F)ccc2)CC1)O)CCOC	446.47	0.9013	6	3	86.3	7	1	1	0.548229	none	none	none	none
1981	Cn1ccnc1CN1[C@H](CO)[C@H](OCC1=O)c1ccc(NC(=O)c2ccc(cc2)C(F)(F)F)cc1	488.466	3.1522	5	2	96.69	6	3	0	0.548229	low	none	high	none
1982	CNCc1cn(C[C@H]2O[C@@H](CC(=O)N3CCN(CC3)c3ccccc3)[C@H](O)[C@@H]2O)nn1	430.509	-0.7744	8	3	115.98	7	2	0	0.548283	none	none	none	none
1983	COc1ccc(NC(=O)O[C@H]2C[C@H](C=C2)c2c(C)n(nc2C)c2ccc(F)cc2)cc1	421.472	5.29764	4	1	65.38	5	3	1	0.548305	none	none	none	none
1984	COc1ccc(cc1)n1nc(C)c([C@@H]2C[C@H](OC(=O)Nc3cccc(F)c3)C=C2)c1C	421.472	5.29764	4	1	65.38	5	3	1	0.548305	none	none	none	none
1985	CSc1cccc(NC(=O)NC[C@H]2C[C@@H]3CC[N@]2C[C@@H]3CN(C)CCc2ncccc2)c1	453.656	3.8099	5	2	60.5	9	2	1	0.548309	none	none	none	none
1986	O=C(Nc1ccc(Oc2ccccc2)cc1)O[C@@H]1CO[C@@H]2[C@H](CO[C@H]12)NC(=O)c1cccs1	466.515	4.0537	6	2	95.12	6	3	0	0.548366	none	none	none	none
1987	C(NC1(Cc2noc(c2)c2ncccc2)COC1)c1cc2c(cccc2)nc1	372.428	3.3861	6	1	73.07	6	4	0	0.54838	none	none	none	none
1988	COC(=O)[C@@H](Cc1cccnc1)NC(=O)[C@H]1CN(CCN1S(=O)(=O)C)C(=O)c1cnccc1	475.527	-0.5369	8	1	138.87	7	2	1	0.548431	none	none	none	none
1989	OC(=O)c1cccc(c1)C(=O)N1C[C@@H]2C[C@H](C1)c1ccc(NC(=O)COc3ccccc3)c(=O)n1C2	487.512	2.8235	6	2	117.94	6	3	0	0.548464	none	none	none	none
1990	FC(F)(F)c1cccc(c1)c1ccc2[C@@H]3C[C@@H](CN(Cc4cccs4)C3)Cn2c1=O	430.495	5.2149	2	0	25.24	3	3	0	0.548489	none	none	none	none
1991	COc1ccc(cc1)C(=O)N1C[C@@H]2C[C@H](C1)c1ccc(NS(=O)(=O)c3ccc(Cl)cc3)c(=O)n1C2	514.003	3.5706	5	1	97.71	5	3	0	0.548508	none	none	none	none
1992	COc1ccc(cc1)C(=O)Nc1ccc2[C@@H]3C[C@@H](CN(C3)S(=O)(=O)c3ccc(Cl)cc3)Cn2c1=O	514.003	3.5706	5	1	97.71	5	3	0	0.548508	none	low	none	none
1993	CN(C)c1ccc(CN[C@H]2C[C@@H]3N(C2)[C@H](CCC(=O)NCc2ccccc2)CNC3=O)cc1	449.599	1.8801	5	3	76.71	9	2	0	0.548512	none	high	none	none
1994	COC[C@H]1CCCN1[C@@H]1[C@H](O)[C@H](CO)O[C@@H]1CN(Cc1ccc(F)cc1)Cc1ccc(F)cc1	476.564	2.567	6	2	65.4	10	2	0	0.548521	none	none	none	none
1995	COc1ccc(NC(=O)O[C@@H]2CO[C@@H]3[C@H](CO[C@H]23)NS(=O)(=O)c2cc3ccccc3cc2)cc1	484.53	2.9102	7	2	112.19	6	3	0	0.548601	none	none	none	none
1996	O=C(N[C@H]1CO[C@@H]2[C@@H](CO[C@H]12)OC(=O)Nc1ccc(Oc2ccccc2)cc1)NC1CCCCC1	481.549	4.1941	6	3	107.15	6	2	0	0.548613	none	none	none	none
1997	Cc1ccc(cc1)S(=O)(=O)Cc1noc(n1)[C@@H]1C[C@@H](O)CN1Cc1ccc(cc1)C(=O)O	457.508	2.35802	9	2	133.83	7	3	0	0.548628	none	none	none	none
1998	OC(=O)CSCC(=O)N[C@H]1CO[C@@H]2[C@H](CO[C@H]12)n1nnnc1Oc1ccc2OCOc2c1	465.444	-0.1646	12	2	156.15	8	2	0	0.548629	none	none	none	none
1999	CSc1ccc(cc1)c1ccc2[C@@H]3C[C@@H](CN(Cc4cccs4)C3)Cn2c1=O	408.592	4.918	3	0	25.24	4	3	1	0.54863	none	none	none	none
[truncated: 27,994 more rows]

## Sheet: NPs
MW	ALOGP	HBA	HBD	PSA	ROTB	AROM	ALERTS	QED	NAME	Smiles
473.573	3.7305	4	3	90.9	7	3	0	0.473826		O[C@@H]1CCCN(C[C@H]1NC(=O)c1ccc(OCc2ccccc2)cc1)C(=O)NCc1ccccc1
465.594	3.863	4	3	90.9	6	2	0	0.584897		O[C@@H]1CCCN(C[C@H]1NC(=O)c1ccc(OCc2ccccc2)cc1)C(=O)NC1CCCCC1
425.529	2.9387	4	3	90.9	6	2	0	0.657724		CC(C)NC(=O)N1CCC[C@@H](O)[C@@H](C1)NC(=O)c1ccc(OCc2ccccc2)cc1
543.542	4.9514	5	3	100.13	7	3	0	0.375068		O[C@@H]1CCCN(C[C@H]1NC(=O)c1ccc(OCc2ccccc2)cc1)C(=O)Nc1ccc(OC(F)(F)F)cc1
527.543	5.0716	4	3	90.9	6	3	0	0.400671		O[C@@H]1CCCN(C[C@H]1NC(=O)c1ccc(OCc2ccccc2)cc1)C(=O)Nc1cc(ccc1)C(F)(F)F
431.536	3.4159	5	2	74.69	7	3	0	0.587528		O[C@@H]1CCCN(Cc2ncccc2)C[C@H]1NC(=O)c1ccc(OCc2ccccc2)cc1
460.574	4.0295	5	2	71.03	8	3	0	0.5121		COc1cccc(CN2CCC[C@@H](O)[C@@H](C2)NC(=O)c2ccc(OCc3ccccc3)cc2)c1
437.584	2.9149	5	2	65.04	6	2	0	0.721385		CN1CCC(CC1)N1CCC[C@@H](O)[C@@H](C1)NC(=O)c1ccc(OCc2ccccc2)cc1
432.521	1.1481	5	4	133.99	6	1	0	0.541765		NC(=O)COc1ccc(cc1)C(=O)N[C@@H]1CN(CCC[C@H]1O)C(=O)NC1CCCCC1
444.463	1.477	5	4	133.99	6	2	0	0.540761		NC(=O)COc1ccc(cc1)C(=O)N[C@@H]1CN(CCC[C@H]1O)C(=O)Nc1ccc(F)cc1
494.47	2.3567	5	4	133.99	6	2	0	0.489741		NC(=O)COc1ccc(cc1)C(=O)N[C@@H]1CN(CCC[C@H]1O)C(=O)Nc1cc(ccc1)C(F)(F)F
307.35	-0.6066	5	4	113.68	5	1	0	0.603848		NC(=O)COc1ccc(cc1)C(=O)N[C@@H]1CNCCC[C@H]1O
404.511	0.2	6	3	108.13	6	1	0	0.640817		CN1CCC(CC1)N1CCC[C@@H](O)[C@@H](C1)NC(=O)c1ccc(OCC(=O)N)cc1
441.484	2.0256	6	3	117.2	6	2	1	0.593641		COC(=O)COc1ccc(cc1)C(=O)N[C@@H]1CN(CCC[C@H]1O)C(=O)Nc1ccccc1
459.474	2.1647	6	3	117.2	6	2	1	0.572178		COC(=O)COc1ccc(cc1)C(=O)N[C@@H]1CN(CCC[C@H]1O)C(=O)Nc1ccc(F)cc1
499.52	1.8122	8	3	143.5	7	2	1	0.493045		COC(=O)COc1ccc(cc1)C(=O)N[C@@H]1CN(CCC[C@H]1O)C(=O)Nc1c(cccc1)C(=O)OC
434.537	0.6822	6	3	103.37	7	1	0	0.593653		CCNC(=O)N1CCC[C@@H](O)[C@@H](C1)NC(=O)c1ccc(OCCN2CCOCC2)cc1
482.581	2.1848	6	3	103.37	7	2	0	0.560853		O[C@@H]1CCCN(C[C@H]1NC(=O)c1ccc(OCCN2CCOCC2)cc1)C(=O)Nc1ccccc1
488.629	1.995	6	3	103.37	7	1	0	0.54535		O[C@@H]1CCCN(C[C@H]1NC(=O)c1ccc(OCCN2CCOCC2)cc1)C(=O)NC1CCCCC1
512.607	2.1934	7	3	112.6	8	2	0	0.498595		COc1cc(NC(=O)N2CCC[C@@H](O)[C@@H](C2)NC(=O)c2ccc(OCCN3CCOCC3)cc2)ccc1
448.564	1.0707	6	3	103.37	7	1	0	0.584434		CC(C)NC(=O)N1CCC[C@@H](O)[C@@H](C1)NC(=O)c1ccc(OCCN2CCOCC2)cc1
550.578	3.2036	6	3	103.37	7	2	0	0.482185		O[C@@H]1CCCN(C[C@H]1NC(=O)c1ccc(OCCN2CCOCC2)cc1)C(=O)Nc1cc(ccc1)C(F)(F)F
429.492	2.6893	4	3	90.9	6	2	0	0.655802		CCNC(=O)N1CCC[C@@H](O)[C@@H](C1)NC(=O)c1ccc(OCc2ccc(F)cc2)cc1
483.584	4.0021	4	3	90.9	6	2	0	0.558842		O[C@@H]1CCCN(C[C@H]1NC(=O)c1ccc(OCc2ccc(F)cc2)cc1)C(=O)NC1CCCCC1
535.572	3.9785	6	3	117.2	7	3	1	0.380582		COC(=O)c1c(NC(=O)N2CCC[C@@H](O)[C@@H](C2)NC(=O)c2ccc(OCc3ccc(F)cc3)cc2)cccc1
335.404	0.9798	4	3	90.9	4	1	0	0.775854		CCNC(=O)N1CCC[C@@H](O)[C@@H](C1)NC(=O)c1ccc(OC)cc1
383.448	2.4824	4	3	90.9	4	2	0	0.755853		COc1ccc(cc1)C(=O)N[C@@H]1CN(CCC[C@H]1O)C(=O)Nc1ccccc1
401.438	2.6215	4	3	90.9	4	2	0	0.732352		COc1ccc(cc1)C(=O)N[C@@H]1CN(CCC[C@H]1O)C(=O)Nc1ccc(F)cc1
349.431	1.3683	4	3	90.9	4	1	0	0.773851		COc1ccc(cc1)C(=O)N[C@@H]1CN(CCC[C@H]1O)C(=O)NC(C)C
467.444	3.381	5	3	100.13	5	2	0	0.614076		COc1ccc(cc1)C(=O)N[C@@H]1CN(CCC[C@H]1O)C(=O)Nc1ccc(OC(F)(F)F)cc1
451.445	3.5012	4	3	90.9	4	2	0	0.648856		COc1ccc(cc1)C(=O)N[C@@H]1CN(CCC[C@H]1O)C(=O)Nc1cc(ccc1)C(F)(F)F
421.497	2.1635	4	3	90.9	6	2	1	0.625826		O[C@@H]1CCCN(C[C@H]1NC(=O)c1ccc(OCC#C)cc1)C(=O)NCc1ccccc1
465.506	2.2724	6	3	117.2	6	2	2	0.446057		COC(=O)c1c(NC(=O)N2CCC[C@@H](O)[C@@H](C2)NC(=O)c2ccc(OCC#C)cc2)cccc1
398.459	1.5392	6	3	95.17	7	2	1	0.618412		OCc1ccc(CN2CCC[C@@H](O)[C@@H](C2)NC(=O)c2ccc(OCC#C)cc2)o1
408.498	2.4625	5	2	71.03	7	2	1	0.688628		COc1cccc(CN2CCC[C@@H](O)[C@@H](C2)NC(=O)c2ccc(OCC#C)cc2)c1
385.508	1.3479	5	2	65.04	5	1	1	0.757581		CN1CCC(CC1)N1CCC[C@@H](O)[C@@H](C1)NC(=O)c1ccc(OCC#C)cc1
430.505	2.15504	6	3	116.93	6	2	0	0.648803		CCNC(=O)N1CCC[C@@H](O)[C@@H](C1)NC(=O)c1ccc(OCc2c(C)onc2C)cc1
508.575	3.66624	7	3	126.16	7	3	0	0.432609		COc1cc(NC(=O)N2CCC[C@@H](O)[C@@H](C2)NC(=O)c2ccc(OCc3c(C)onc3C)cc2)ccc1
496.539	3.79674	6	3	116.93	6	3	0	0.463597		Cc1c(COc2ccc(cc2)C(=O)N[C@@H]2CN(CCC[C@H]2O)C(=O)Nc2ccc(F)cc2)c(C)no1
444.532	2.54354	6	3	116.93	6	2	0	0.62928		CC(C)NC(=O)N1CCC[C@@H](O)[C@@H](C1)NC(=O)c1ccc(OCc2c(C)onc2C)cc1
536.585	3.44424	8	3	143.23	7	3	1	0.381631		COC(=O)c1c(NC(=O)N2CCC[C@@H](O)[C@@H](C2)NC(=O)c2ccc(OCc3c(C)onc3C)cc2)cccc1
562.545	4.55624	7	3	126.16	7	3	0	0.368645		Cc1c(COc2ccc(cc2)C(=O)N[C@@H]2CN(CCC[C@H]2O)C(=O)Nc2ccc(OC(F)(F)F)cc2)c(C)no1
546.546	4.67644	6	3	116.93	6	3	0	0.395315		Cc1c(COc2ccc(cc2)C(=O)N[C@@H]2CN(CCC[C@H]2O)C(=O)Nc2cc(ccc2)C(F)(F)F)c(C)no1
480.609	2.6261	5	3	94.14	8	2	0	0.538427		O[C@@H]1CCCN(C[C@H]1NC(=O)c1ccc(OCCN2CCCC2)cc1)C(=O)NCc1ccccc1
418.538	1.4458	5	3	94.14	7	1	0	0.629419		CCNC(=O)N1CCC[C@@H](O)[C@@H](C1)NC(=O)c1ccc(OCCN2CCCC2)cc1
466.582	2.9484	5	3	94.14	7	2	0	0.57801		O[C@@H]1CCCN(C[C@H]1NC(=O)c1ccc(OCCN2CCCC2)cc1)C(=O)Nc1ccccc1
496.608	2.957	6	3	103.37	8	2	0	0.514443		COc1cc(NC(=O)N2CCC[C@@H](O)[C@@H](C2)NC(=O)c2ccc(OCCN3CCCC3)cc2)ccc1
484.572	3.0875	5	3	94.14	7	2	0	0.554767		O[C@@H]1CCCN(C[C@H]1NC(=O)c1ccc(OCCN2CCCC2)cc1)C(=O)Nc1ccc(F)cc1
432.565	1.8343	5	3	94.14	7	1	0	0.61538		CC(C)NC(=O)N1CCC[C@@H](O)[C@@H](C1)NC(=O)c1ccc(OCCN2CCCC2)cc1
524.618	2.735	7	3	120.44	8	2	1	0.452035		COC(=O)c1c(NC(=O)N2CCC[C@@H](O)[C@@H](C2)NC(=O)c2ccc(OCCN3CCCC3)cc2)cccc1
491.51	4.2814	4	3	90.9	6	2	0	0.539684		O[C@@H]1CCCN(C[C@H]1NC(=O)c1ccc(OCC2CC2)cc1)C(=O)Nc1cc(ccc1)C(F)(F)F
441.528	2.1767	5	3	100.13	8	2	1	0.547219		COCCOc1ccc(cc1)C(=O)N[C@@H]1CN(CCC[C@H]1O)C(=O)NCc1ccccc1
379.457	0.9964	5	3	100.13	7	1	1	0.622544		CCNC(=O)N1CCC[C@@H](O)[C@@H](C1)NC(=O)c1ccc(OCCOC)cc1
427.501	2.499	5	3	100.13	7	2	1	0.589129		COCCOc1ccc(cc1)C(=O)N[C@@H]1CN(CCC[C@H]1O)C(=O)Nc1ccccc1
457.527	2.5076	6	3	109.36	8	2	1	0.525123		COCCOc1ccc(cc1)C(=O)N[C@@H]1CN(CCC[C@H]1O)C(=O)Nc1cccc(OC)c1
445.491	2.6381	5	3	100.13	7	2	1	0.567325		COCCOc1ccc(cc1)C(=O)N[C@@H]1CN(CCC[C@H]1O)C(=O)Nc1ccc(F)cc1
393.484	1.3849	5	3	100.13	7	1	1	0.61448		COCCOc1ccc(cc1)C(=O)N[C@@H]1CN(CCC[C@H]1O)C(=O)NC(C)C
511.497	3.3976	6	3	109.36	8	2	1	0.459792		COCCOc1ccc(cc1)C(=O)N[C@@H]1CN(CCC[C@H]1O)C(=O)Nc1ccc(OC(F)(F)F)cc1
495.498	3.5178	5	3	100.13	7	2	1	0.49905		COCCOc1ccc(cc1)C(=O)N[C@@H]1CN(CCC[C@H]1O)C(=O)Nc1cc(ccc1)C(F)(F)F
308.378	0.5545	5	3	79.82	6	1	1	0.682065		COCCOc1ccc(cc1)C(=O)N[C@@H]1CNCCC[C@H]1O
405.539	1.3611	6	2	74.27	7	1	1	0.674849		COCCOc1ccc(cc1)C(=O)N[C@@H]1CN(CCC[C@H]1O)C1CCN(C)CC1
383.448	1.8571	4	4	101.9	4	2	0	0.651389		O[C@@H]1CCCN(C[C@H]1NC(=O)c1ccc(O)cc1)C(=O)NCc1ccccc1
384.432	1.8762	6	3	91.26	4	2	0	0.750374		O[C@@H]1CCCN(Cc2ccc3OCOc3c2)C[C@H]1NC(=O)c1ccc(O)cc1
474.557	3.7191	6	3	99.1	8	3	0	0.447317		O[C@@H]1CCCN(Cc2ccc(cc2)C(=O)O)C[C@H]1NC(=O)c1ccc(OCc2ccccc2)cc1
422.481	2.1521	6	3	99.1	7	2	1	0.59372		O[C@@H]1CCCN(Cc2ccc(cc2)C(=O)O)C[C@H]1NC(=O)c1ccc(OCC#C)cc1
442.512	2.1653	7	3	108.33	9	2	1	0.512594		COCCOc1ccc(cc1)C(=O)N[C@@H]1CN(Cc2ccc(cc2)C(=O)O)CCC[C@H]1O
466.494	1.89728	7	3	140.99	6	2	1	0.555651		COC(=O)COc1ccc(cc1)C(=O)N[C@@H]1CN(CCC[C@H]1O)C(=O)Nc1cc(ccc1)C#N
507.591	2.05648	7	3	127.16	7	2	0	0.525884		O[C@@H]1CCCN(C[C@H]1NC(=O)c1ccc(OCCN2CCOCC2)cc1)C(=O)Nc1cc(ccc1)C#N
452.511	2.37068	6	3	123.92	7	2	1	0.554725		COCCOc1ccc(cc1)C(=O)N[C@@H]1CN(CCC[C@H]1O)C(=O)Nc1cc(ccc1)C#N
407.47	2.4649	4	1	80.64	4	2	0	0.843848		COc1ccc(cc1)C(=O)N1C[C@@H]2C[C@H](C1)c1ccc(NC(=O)C3CC3)c(=O)n1C2
468.513	3.24038	5	1	104.43	4	3	0	0.623015		COc1ccc(cc1)C(=O)N1C[C@@H]2C[C@H](C1)c1ccc(NC(=O)c3ccc(cc3)C#N)c(=O)n1C2
461.493	3.5078	4	1	80.64	4	3	0	0.630334		COc1ccc(cc1)C(=O)N1C[C@@H]2C[C@H](C1)c1ccc(NC(=O)c3ccc(F)cc3)c(=O)n1C2
487.512	3.0669	6	2	117.94	5	3	0	0.564466		COc1ccc(cc1)C(=O)N1C[C@@H]2C[C@H](C1)c1ccc(NC(=O)c3cc(ccc3)C(=O)O)c(=O)n1C2
444.491	2.7637	5	1	93.53	4	3	0	0.664252		COc1ccc(cc1)C(=O)N1C[C@@H]2C[C@H](C1)c1ccc(NC(=O)c3ccncc3)c(=O)n1C2
514.003	3.5706	5	1	97.71	5	3	0	0.548508		COc1ccc(cc1)C(=O)N1C[C@@H]2C[C@H](C1)c1ccc(NS(=O)(=O)c3ccc(Cl)cc3)c(=O)n1C2
536.61	2.8756	6	2	126.81	6	3	0	0.495065		COc1ccc(cc1)C(=O)N1C[C@@H]2C[C@H](C1)c1ccc(NS(=O)(=O)c3ccc(NC(=O)C)cc3)c(=O)n1C2
509.584	2.9258	6	1	106.94	6	3	0	0.542892		COc1ccc(cc1)C(=O)N1C[C@@H]2C[C@H](C1)c1ccc(NS(=O)(=O)c3ccc(OC)cc3)c(=O)n1C2
547.555	3.936	5	1	97.71	5	3	0	0.504544		COc1ccc(cc1)C(=O)N1C[C@@H]2C[C@H](C1)c1ccc(NS(=O)(=O)c3cc(ccc3)C(F)(F)F)c(=O)n1C2
492.963	4.4138	4	2	92.67	4	3	0	0.539663		COc1ccc(cc1)C(=O)N1C[C@@H]2C[C@H](C1)c1ccc(NC(=O)Nc3ccc(Cl)cc3)c(=O)n1C2
438.487	3.23178	4	1	95.2	3	3	0	0.668556		O=C(Nc1ccc2[C@@H]3C[C@@H](CN(C3)C(=O)c3ccccc3)Cn2c1=O)c1ccc(cc1)C#N
403.438	2.9531	4	1	84.55	3	3	0	0.721928		O=C(Nc1ccc2[C@@H]3C[C@@H](CN(C3)C(=O)c3ccccc3)Cn2c1=O)c1ccco1
431.467	3.4992	3	1	71.41	3	3	0	0.674605		Fc1ccc(cc1)C(=O)Nc1ccc2[C@@H]3C[C@@H](CN(C3)C(=O)c3ccccc3)Cn2c1=O
457.53	3.2976	4	1	80.64	5	3	0	0.626592		COc1ccc(CC(=O)Nc2ccc3[C@@H]4C[C@@H](CN(C4)C(=O)c4ccccc4)Cn3c2=O)cc1
489.575	5.0271	3	1	71.41	4	4	0	0.419235		O=C(Nc1ccc2[C@@H]3C[C@@H](CN(C3)C(=O)c3ccccc3)Cn2c1=O)c1ccc(cc1)c1ccccc1
419.506	3.4216	3	1	71.41	3	3	0	0.692686		O=C(Nc1ccc2[C@@H]3C[C@@H](CN(C3)C(=O)c3ccccc3)Cn2c1=O)c1cccs1
309.369	1.69	3	1	68.33	1	2	0	0.878384		Nc1ccc2[C@@H]3C[C@@H](CN(C3)C(=O)c3ccccc3)Cn2c1=O
395.459	2.0828	4	1	80.64	5	2	0	0.844198		COCCC(=O)Nc1ccc2[C@@H]3C[C@@H](CN(C3)C(=O)c3ccccc3)Cn2c1=O
506.584	2.867	5	2	117.58	5	3	0	0.547702		CC(=O)Nc1ccc(cc1)S(=O)(=O)Nc1ccc2[C@@H]3C[C@@H](CN(C3)C(=O)c3ccccc3)Cn2c1=O
415.515	2.2595	4	1	88.48	5	2	0	0.813099		CCCS(=O)(=O)Nc1ccc2[C@@H]3C[C@@H](CN(C3)C(=O)c3ccccc3)Cn2c1=O
449.532	2.9086	4	1	88.48	4	3	0	0.657835		O=C(N1C[C@@H]2C[C@H](C1)c1ccc(NS(=O)(=O)c3ccccc3)c(=O)n1C2)c1ccccc1
463.559	3.0497	4	1	88.48	5	3	0	0.622784		O=C(N1C[C@@H]2C[C@H](C1)c1ccc(NS(=O)(=O)Cc3ccccc3)c(=O)n1C2)c1ccccc1
479.558	2.9172	5	1	97.71	5	3	0	0.601713		COc1ccc(cc1)S(=O)(=O)Nc1ccc2[C@@H]3C[C@@H](CN(C3)C(=O)c3ccccc3)Cn2c1=O
462.937	4.4052	3	2	83.44	3	3	0	0.578752		Clc1ccc(NC(=O)Nc2ccc3[C@@H]4C[C@@H](CN(C4)C(=O)c4ccccc4)Cn3c2=O)cc1
371.481	2.5787	3	1	71.41	3	1	0	0.885528		CC(C)(C)CC(=O)N1C[C@@H]2C[C@H](C1)c1ccc(NC(=O)C3CC3)c(=O)n1C2
432.524	3.35418	4	1	95.2	3	2	0	0.789495		CC(C)(C)CC(=O)N1C[C@@H]2C[C@H](C1)c1ccc(NC(=O)c3ccc(cc3)C#N)c(=O)n1C2
397.475	3.0755	4	1	84.55	3	2	0	0.852235		CC(C)(C)CC(=O)N1C[C@@H]2C[C@H](C1)c1ccc(NC(=O)c3ccco3)c(=O)n1C2
425.504	3.6216	3	1	71.41	3	2	0	0.795544		CC(C)(C)CC(=O)N1C[C@@H]2C[C@H](C1)c1ccc(NC(=O)c3ccc(F)cc3)c(=O)n1C2
413.543	3.544	3	1	71.41	3	2	0	0.816779		CC(C)(C)CC(=O)N1C[C@@H]2C[C@H](C1)c1ccc(NC(=O)c3cccs3)c(=O)n1C2
408.502	2.8775	4	1	84.3	3	2	0	0.839799		CC(C)(C)CC(=O)N1C[C@@H]2C[C@H](C1)c1ccc(NC(=O)c3ccncc3)c(=O)n1C2
457.596	3.1721	4	1	88.48	5	2	0	0.736323		CC(C)(C)CC(=O)N1C[C@@H]2C[C@H](C1)c1ccc(NS(=O)(=O)Cc3ccccc3)c(=O)n1C2
511.566	4.0498	4	1	88.48	4	2	0	0.646573		CC(C)(C)CC(=O)N1C[C@@H]2C[C@H](C1)c1ccc(NS(=O)(=O)c3cc(ccc3)C(F)(F)F)c(=O)n1C2
440.519	4.0133	3	2	83.44	3	2	0	0.729506		CC(C)(C)CC(=O)N1C[C@@H]2C[C@H](C1)c1ccc(NC(=O)Nc3cccc(F)c3)c(=O)n1C2
456.974	4.5276	3	2	83.44	3	2	0	0.680186		CC(C)(C)CC(=O)N1C[C@@H]2C[C@H](C1)c1ccc(NC(=O)Nc3ccc(Cl)cc3)c(=O)n1C2
425.441	1.0684	6	2	117.94	4	2	1	0.717336		COc1ccc(CC(=O)Nc2ccc3[C@@H]4C[C@@H](CN(C4)C(=O)C(=O)O)Cn3c2=O)cc1
417.443	0.6794	6	2	125.78	3	2	1	0.720169		OC(=O)C(=O)N1C[C@@H]2C[C@H](C1)c1ccc(NS(=O)(=O)c3ccccc3)c(=O)n1C2
431.47	0.98782	6	2	125.78	3	2	1	0.70822		Cc1ccc(cc1)S(=O)(=O)Nc1ccc2[C@@H]3C[C@@H](CN(C3)C(=O)C(=O)O)Cn2c1=O
485.44	1.6982	6	2	125.78	3	2	1	0.642897		OC(=O)C(=O)N1C[C@@H]2C[C@H](C1)c1ccc(NS(=O)(=O)c3cc(ccc3)C(F)(F)F)c(=O)n1C2
381.432	1.8314	4	1	80.64	4	2	0	0.88218		CC(=O)Nc1ccc2[C@@H]3C[C@@H](CN(C3)C(=O)COc3ccccc3)Cn2c1=O
468.513	2.99698	5	1	104.43	5	3	0	0.613587		O=C(COc1ccccc1)N1C[C@@H]2C[C@H](C1)c1ccc(NC(=O)c3ccc(cc3)C#N)c(=O)n1C2
433.464	2.7183	5	1	93.78	5	3	0	0.66466		O=C(COc1ccccc1)N1C[C@@H]2C[C@H](C1)c1ccc(NC(=O)c3ccco3)c(=O)n1C2
449.532	3.1868	4	1	80.64	5	3	0	0.639348		O=C(COc1ccccc1)N1C[C@@H]2C[C@H](C1)c1ccc(NC(=O)c3cccs3)c(=O)n1C2
445.479	1.9153	6	1	106.42	5	3	0	0.647005		O=C(COc1ccccc1)N1C[C@@H]2C[C@H](C1)c1ccc(NC(=O)c3cnccn3)c(=O)n1C2
425.485	1.848	5	1	89.87	7	2	0	0.736152		COCCC(=O)Nc1ccc2[C@@H]3C[C@@H](CN(C3)C(=O)COc3ccccc3)Cn2c1=O
444.491	2.5203	5	1	93.53	5	3	0	0.651856		O=C(COc1ccccc1)N1C[C@@H]2C[C@H](C1)c1ccc(NC(=O)c3ccncc3)c(=O)n1C2
514.003	3.3272	5	1	97.71	6	3	0	0.535168		Clc1ccc(cc1)S(=O)(=O)Nc1ccc2[C@@H]3C[C@@H](CN(C3)C(=O)COc3ccccc3)Cn2c1=O
536.61	2.6322	6	2	126.81	7	3	0	0.476549		CC(=O)Nc1ccc(cc1)S(=O)(=O)Nc1ccc2[C@@H]3C[C@@H](CN(C3)C(=O)COc3ccccc3)Cn2c1=O
445.541	2.0247	5	1	97.71	7	2	0	0.706714		CCCS(=O)(=O)Nc1ccc2[C@@H]3C[C@@H](CN(C3)C(=O)COc3ccccc3)Cn2c1=O
479.558	2.6738	5	1	97.71	6	3	0	0.583999		O=C(COc1ccccc1)N1C[C@@H]2C[C@H](C1)c1ccc(NS(=O)(=O)c3ccccc3)c(=O)n1C2
509.584	2.6824	6	1	106.94	7	3	0	0.522779		COc1ccc(cc1)S(=O)(=O)Nc1ccc2[C@@H]3C[C@@H](CN(C3)C(=O)COc3ccccc3)Cn2c1=O
476.508	3.6561	4	2	92.67	5	3	0	0.572374		Fc1cc(NC(=O)Nc2ccc3[C@@H]4C[C@@H](CN(C4)C(=O)COc4ccccc4)Cn3c2=O)ccc1
385.42	1.6758	5	1	93.78	5	2	0	0.852025		COCCC(=O)N1C[C@@H]2C[C@H](C1)c1ccc(NC(=O)c3ccco3)c(=O)n1C2
413.449	2.2219	4	1	80.64	5	2	0	0.817375		COCCC(=O)N1C[C@@H]2C[C@H](C1)c1ccc(NC(=O)c3ccc(F)cc3)c(=O)n1C2
471.557	3.7498	4	1	80.64	6	3	0	0.576608		COCCC(=O)N1C[C@@H]2C[C@H](C1)c1ccc(NC(=O)c3ccc(cc3)c3ccccc3)c(=O)n1C2
401.488	2.1443	4	1	80.64	5	2	0	0.835434		COCCC(=O)N1C[C@@H]2C[C@H](C1)c1ccc(NC(=O)c3cccs3)c(=O)n1C2
465.959	2.2847	5	1	97.71	6	2	0	0.706722		COCCC(=O)N1C[C@@H]2C[C@H](C1)c1ccc(NS(=O)(=O)c3ccc(Cl)cc3)c(=O)n1C2
488.566	1.5897	6	2	126.81	7	2	0	0.61491		COCCC(=O)N1C[C@@H]2C[C@H](C1)c1ccc(NS(=O)(=O)c3ccc(NC(=O)C)cc3)c(=O)n1C2
431.514	1.6313	5	1	97.71	6	2	0	0.756217		COCCC(=O)N1C[C@@H]2C[C@H](C1)c1ccc(NS(=O)(=O)c3ccccc3)c(=O)n1C2
461.54	1.6399	6	1	106.94	7	2	0	0.677575		COCCC(=O)N1C[C@@H]2C[C@H](C1)c1ccc(NS(=O)(=O)c3ccc(OC)cc3)c(=O)n1C2
499.511	2.6501	5	1	97.71	6	2	0	0.65692		COCCC(=O)N1C[C@@H]2C[C@H](C1)c1ccc(NS(=O)(=O)c3cc(ccc3)C(F)(F)F)c(=O)n1C2
428.464	2.6136	4	2	92.67	5	2	0	0.763552		COCCC(=O)N1C[C@@H]2C[C@H](C1)c1ccc(NC(=O)Nc3cccc(F)c3)c(=O)n1C2
421.453	2.1545	5	2	108.71	4	2	0	0.789135		OC(=O)c1cccc(c1)C(=O)N1C[C@@H]2C[C@H](C1)c1ccc(NC(=O)C3CC3)c(=O)n1C2
475.476	3.1974	5	2	108.71	4	3	0	0.5936		OC(=O)c1cccc(c1)C(=O)N1C[C@@H]2C[C@H](C1)c1ccc(NC(=O)c3ccc(F)cc3)c(=O)n1C2
501.539	2.9958	6	2	117.94	6	3	0	0.530776		COc1ccc(CC(=O)Nc2ccc3[C@@H]4C[C@@H](CN(C4)C(=O)c4cc(ccc4)C(=O)O)Cn3c2=O)cc1
463.515	3.1198	5	2	108.71	4	3	0	0.610003		OC(=O)c1cccc(c1)C(=O)N1C[C@@H]2C[C@H](C1)c1ccc(NC(=O)c3cccs3)c(=O)n1C2
527.986	3.2602	6	2	125.78	5	3	0	0.515715		OC(=O)c1cccc(c1)C(=O)N1C[C@@H]2C[C@H](C1)c1ccc(NS(=O)(=O)c3ccc(Cl)cc3)c(=O)n1C2
550.593	2.5652	7	3	154.88	6	3	0	0.425125		CC(=O)Nc1ccc(cc1)S(=O)(=O)Nc1ccc2[C@@H]3C[C@@H](CN(C3)C(=O)c3cc(ccc3)C(=O)O)Cn2c1=O
459.524	1.9577	6	2	125.78	6	2	0	0.683941		CCCS(=O)(=O)Nc1ccc2[C@@H]3C[C@@H](CN(C3)C(=O)c3cc(ccc3)C(=O)O)Cn2c1=O
493.541	2.6068	6	2	125.78	5	3	0	0.561226		OC(=O)c1cccc(c1)C(=O)N1C[C@@H]2C[C@H](C1)c1ccc(NS(=O)(=O)c3ccccc3)c(=O)n1C2
507.568	2.91522	6	2	125.78	5	3	0	0.542336		Cc1ccc(cc1)S(=O)(=O)Nc1ccc2[C@@H]3C[C@@H](CN(C3)C(=O)c3cc(ccc3)C(=O)O)Cn2c1=O
523.567	2.6154	7	2	135.01	6	3	0	0.505569		COc1ccc(cc1)S(=O)(=O)Nc1ccc2[C@@H]3C[C@@H](CN(C3)C(=O)c3cc(ccc3)C(=O)O)Cn2c1=O
561.538	3.6256	6	2	125.78	5	3	0	0.477632		OC(=O)c1cccc(c1)C(=O)N1C[C@@H]2C[C@H](C1)c1ccc(NS(=O)(=O)c3cc(ccc3)C(F)(F)F)c(=O)n1C2
459.55	3.43368	4	2	107.23	3	2	0	0.71791		O=C(NC1CCCCC1)N1C[C@@H]2C[C@H](C1)c1ccc(NC(=O)c3ccc(cc3)C#N)c(=O)n1C2
424.501	3.155	4	2	96.58	3	2	0	0.780095		O=C(NC1CCCCC1)N1C[C@@H]2C[C@H](C1)c1ccc(NC(=O)c3ccco3)c(=O)n1C2
452.53	3.7011	3	2	83.44	3	2	0	0.724273		Fc1ccc(cc1)C(=O)Nc1ccc2[C@@H]3C[C@@H](CN(C3)C(=O)NC3CCCCC3)Cn2c1=O
478.593	3.4995	4	2	92.67	5	2	0	0.672593		COc1ccc(CC(=O)Nc2ccc3[C@@H]4C[C@@H](CN(C4)C(=O)NC4CCCCC4)Cn3c2=O)cc1
436.516	2.352	5	2	109.22	3	2	0	0.768444		O=C(NC1CCCCC1)N1C[C@@H]2C[C@H](C1)c1ccc(NC(=O)c3cnccn3)c(=O)n1C2
435.528	2.957	4	2	96.33	3	2	0	0.767446		O=C(NC1CCCCC1)N1C[C@@H]2C[C@H](C1)c1ccc(NC(=O)c3ccncc3)c(=O)n1C2
527.647	3.0689	5	3	129.61	5	2	0	0.543832		CC(=O)Nc1ccc(cc1)S(=O)(=O)Nc1ccc2[C@@H]3C[C@@H](CN(C3)C(=O)NC3CCCCC3)Cn2c1=O
470.595	3.1105	4	2	100.51	4	2	0	0.707843		O=C(NC1CCCCC1)N1C[C@@H]2C[C@H](C1)c1ccc(NS(=O)(=O)c3ccccc3)c(=O)n1C2
484.622	3.2516	4	2	100.51	5	2	0	0.669346		O=C(NC1CCCCC1)N1C[C@@H]2C[C@H](C1)c1ccc(NS(=O)(=O)Cc3ccccc3)c(=O)n1C2
500.621	3.1191	5	2	109.74	5	2	0	0.647109		COc1ccc(cc1)S(=O)(=O)Nc1ccc2[C@@H]3C[C@@H](CN(C3)C(=O)NC3CCCCC3)Cn2c1=O
467.545	4.0928	3	3	95.47	3	2	0	0.610762		Fc1cc(NC(=O)Nc2ccc3[C@@H]4C[C@@H](CN(C4)C(=O)NC4CCCCC4)Cn3c2=O)ccc1
491.592	4.1563	4	3	112.54	4	2	1	0.53613		CC(=O)c1ccc(NC(=O)Nc2ccc3[C@@H]4C[C@@H](CN(C4)C(=O)NC4CCCCC4)Cn3c2=O)cc1
452.511	2.8652	5	2	101.9	5	2	0	0.720981		COc1cc(OC)cc(NC(=O)N2C[C@@H]3C[C@H](C2)c2ccc(NC(=O)C4CC4)c(=O)n2C3)c1
478.505	3.362	6	2	115.04	5	3	0	0.570188		COc1cc(OC)cc(NC(=O)N2C[C@@H]3C[C@H](C2)c2ccc(NC(=O)c4ccco4)c(=O)n2C3)c1
506.534	3.9081	5	2	101.9	5	3	0	0.528457		COc1cc(OC)cc(NC(=O)N2C[C@@H]3C[C@H](C2)c2ccc(NC(=O)c4ccc(F)cc4)c(=O)n2C3)c1
494.573	3.8305	5	2	101.9	5	3	0	0.543926		COc1cc(OC)cc(NC(=O)N2C[C@@H]3C[C@H](C2)c2ccc(NC(=O)c4cccs4)c(=O)n2C3)c1
559.044	3.9709	6	2	118.97	6	3	0	0.45603		COc1cc(OC)cc(NC(=O)N2C[C@@H]3C[C@H](C2)c2ccc(NS(=O)(=O)c4ccc(Cl)cc4)c(=O)n2C3)c1
581.651	3.2759	7	3	148.07	7	3	0	0.381376		COc1cc(OC)cc(NC(=O)N2C[C@@H]3C[C@H](C2)c2ccc(NS(=O)(=O)c4ccc(NC(=O)C)cc4)c(=O)n2C3)c1
490.582	2.6684	6	2	118.97	7	2	0	0.613608		CCCS(=O)(=O)Nc1ccc2[C@@H]3C[C@@H](CN(C3)C(=O)Nc3cc(OC)cc(OC)c3)Cn2c1=O
524.599	3.3175	6	2	118.97	6	3	0	0.501666		COc1cc(OC)cc(NC(=O)N2C[C@@H]3C[C@H](C2)c2ccc(NS(=O)(=O)c4ccccc4)c(=O)n2C3)c1
538.626	3.62592	6	2	118.97	6	3	0	0.482112		COc1cc(OC)cc(NC(=O)N2C[C@@H]3C[C@H](C2)c2ccc(NS(=O)(=O)c4ccc(C)cc4)c(=O)n2C3)c1
554.625	3.3261	7	2	128.2	7	3	0	0.450292		COc1ccc(cc1)S(=O)(=O)Nc1ccc2[C@@H]3C[C@@H](CN(C3)C(=O)Nc3cc(OC)cc(OC)c3)Cn2c1=O
592.596	4.3363	6	2	118.97	6	3	0	0.421542		COc1cc(OC)cc(NC(=O)N2C[C@@H]3C[C@H](C2)c2ccc(NS(=O)(=O)c4cc(ccc4)C(F)(F)F)c(=O)n2C3)c1
429.48	3.1468	4	2	96.33	3	3	0	0.659412		O=C(Nc1ccccc1)N1C[C@@H]2C[C@H](C1)c1ccc(NC(=O)c3ccncc3)c(=O)n1C2
369.509	3.1962	3	1	54.34	4	1	0	0.873569		O=C(Nc1ccc2[C@@H]3C[C@@H](CN(CC4CCCCC4)C3)Cn2c1=O)C1CC1
405.542	4.1	3	1	54.34	4	2	0	0.801964		O=C(Nc1ccc2[C@@H]3C[C@@H](CN(CC4CCCCC4)C3)Cn2c1=O)c1ccccc1
471.623	3.6571	5	1	80.64	6	2	0	0.677032		COc1ccc(cc1)S(=O)(=O)Nc1ccc2[C@@H]3C[C@@H](CN(CC4CCCCC4)C3)Cn2c1=O
417.509	3.7455	4	1	67.48	6	3	0	0.644226		O=C(Nc1ccc2[C@@H]3C[C@@H](CN(CCCc4ccccc4)C3)Cn2c1=O)c1ccco1
445.538	4.2916	3	1	54.34	6	3	0	0.590581		Fc1ccc(cc1)C(=O)Nc1ccc2[C@@H]3C[C@@H](CN(CCCc4ccccc4)C3)Cn2c1=O
433.577	4.214	3	1	54.34	6	3	0	0.608292		O=C(Nc1ccc2[C@@H]3C[C@@H](CN(CCCc4ccccc4)C3)Cn2c1=O)c1cccs1
409.53	2.8752	4	1	63.57	8	2	0	0.72262		COCCC(=O)Nc1ccc2[C@@H]3C[C@@H](CN(CCCc4ccccc4)C3)Cn2c1=O
428.536	3.5475	4	1	67.23	6	3	0	0.636637		O=C(Nc1ccc2[C@@H]3C[C@@H](CN(CCCc4ccccc4)C3)Cn2c1=O)c1ccncc1
393.491	2.7808	5	1	80.12	3	2	0	0.862222		O=C(Nc1ccc2[C@@H]3C[C@@H](CN(C3)c3ncccn3)Cn2c1=O)C1CCCCC1
387.443	2.5143	5	1	80.12	3	3	0	0.745971		O=C(Nc1ccc2[C@@H]3C[C@@H](CN(C3)c3ncccn3)Cn2c1=O)c1ccccc1
455.44	3.5331	5	1	80.12	3	3	0	0.638491		FC(F)(F)c1ccc(cc1)C(=O)Nc1ccc2[C@@H]3C[C@@H](CN(C3)c3ncccn3)Cn2c1=O
405.433	2.6534	5	1	80.12	3	3	0	0.722121		Fc1ccc(cc1)C(=O)Nc1ccc2[C@@H]3C[C@@H](CN(C3)c3ncccn3)Cn2c1=O
388.431	1.9093	6	1	93.01	3	3	0	0.741231		O=C(Nc1ccc2[C@@H]3C[C@@H](CN(C3)c3ncccn3)Cn2c1=O)c1ccncc1
423.498	2.0628	6	1	97.19	4	3	0	0.69307		O=c1n2C[C@H]3C[C@H](CN(C3)c3ncccn3)c2ccc1NS(=O)(=O)c1ccccc1
437.525	2.37122	6	1	97.19	4	3	0	0.673594		Cc1ccc(cc1)S(=O)(=O)Nc1ccc2[C@@H]3C[C@@H](CN(C3)c3ncccn3)Cn2c1=O
453.524	2.0714	7	1	106.42	5	3	0	0.633038		COc1ccc(cc1)S(=O)(=O)Nc1ccc2[C@@H]3C[C@@H](CN(C3)c3ncccn3)Cn2c1=O
436.903	3.5594	5	2	92.15	3	3	0	0.6388		Clc1ccc(NC(=O)Nc2ccc3[C@@H]4C[C@@H](CN(C4)c4ncccn4)Cn3c2=O)cc1
462.51	2.9232	7	2	110.61	5	3	0	0.594563		COc1cc(OC)cc(NC(=O)Nc2ccc3[C@@H]4C[C@@H](CN(C4)c4ncccn4)Cn3c2=O)c1
514.003	3.5706	5	1	97.71	5	3	0	0.548508		COc1ccc(cc1)C(=O)Nc1ccc2[C@@H]3C[C@@H](CN(C3)S(=O)(=O)c3ccc(Cl)cc3)Cn2c1=O
536.61	2.8756	6	2	126.81	6	3	0	0.495065		COc1ccc(cc1)C(=O)Nc1ccc2[C@@H]3C[C@@H](CN(C3)S(=O)(=O)c3ccc(NC(=O)C)cc3)Cn2c1=O
479.558	2.9172	5	1	97.71	5	3	0	0.601713		COc1ccc(cc1)C(=O)Nc1ccc2[C@@H]3C[C@@H](CN(C3)S(=O)(=O)c3ccccc3)Cn2c1=O
493.585	3.22562	5	1	97.71	5	3	0	0.579509		COc1ccc(cc1)C(=O)Nc1ccc2[C@@H]3C[C@@H](CN(C3)S(=O)(=O)c3ccc(C)cc3)Cn2c1=O
417.487	1.4879	5	1	97.71	4	2	0	0.820802		COc1ccc(cc1)C(=O)Nc1ccc2[C@@H]3C[C@@H](CN(C3)S(=O)(=O)C)Cn2c1=O
504.568	2.78888	6	1	121.5	5	3	0	0.566879		COc1ccc(cc1)C(=O)Nc1ccc2[C@@H]3C[C@@H](CN(C3)S(=O)(=O)c3ccccc3C#N)Cn2c1=O
509.584	2.9258	6	1	106.94	6	3	0	0.542892		COc1ccc(cc1)C(=O)Nc1ccc2[C@@H]3C[C@@H](CN(C3)S(=O)(=O)c3ccc(OC)cc3)Cn2c1=O
485.587	2.9787	5	1	97.71	5	3	0	0.593355		COc1ccc(cc1)C(=O)Nc1ccc2[C@@H]3C[C@@H](CN(C3)S(=O)(=O)c3cccs3)Cn2c1=O
547.555	3.936	5	1	97.71	5	3	0	0.504544		COc1ccc(cc1)C(=O)Nc1ccc2[C@@H]3C[C@@H](CN(C3)S(=O)(=O)c3cc(ccc3)C(F)(F)F)Cn2c1=O
530.606	3.4654	6	1	110.6	5	4	0	0.414046		COc1ccc(cc1)C(=O)Nc1ccc2[C@@H]3C[C@@H](CN(C3)S(=O)(=O)c3cccc4c3nccc4)Cn2c1=O
451.508	1.6986	6	1	114.26	4	3	0	0.650963		O=C(Nc1ccc2[C@@H]3C[C@@H](CN(C3)S(=O)(=O)c3ccccc3)Cn2c1=O)c1cnccn1
389.437	0.2693	6	1	114.26	3	2	0	0.825078		CS(=O)(=O)N1C[C@@H]2C[C@H](C1)c1ccc(NC(=O)c3cnccn3)c(=O)n1C2
481.534	1.7072	7	1	123.49	5	3	0	0.592985		COc1ccc(cc1)S(=O)(=O)N1C[C@@H]2C[C@H](C1)c1ccc(NC(=O)c3cnccn3)c(=O)n1C2
457.537	1.7601	6	1	114.26	4	3	0	0.643311		O=C(Nc1ccc2[C@@H]3C[C@@H](CN(C3)S(=O)(=O)c3cccs3)Cn2c1=O)c1cnccn1
311.345	0.5973	5	2	88.91	2	2	0	0.863469		O=C(Nc1ccc2[C@H]3CNC[C@H](C3)Cn2c1=O)c1cnccn1
431.514	1.6313	5	1	97.71	6	2	0	0.756217		COCCC(=O)Nc1ccc2[C@@H]3C[C@@H](CN(C3)S(=O)(=O)c3ccccc3)Cn2c1=O
461.54	1.6399	6	1	106.94	7	2	0	0.677575		COCCC(=O)Nc1ccc2[C@@H]3C[C@@H](CN(C3)S(=O)(=O)c3ccc(OC)cc3)Cn2c1=O
482.562	2.1795	6	1	110.6	6	3	0	0.578483		COCCC(=O)Nc1ccc2[C@@H]3C[C@@H](CN(C3)S(=O)(=O)c3cccc4c3nccc4)Cn2c1=O
324.384	2.199	3	3	75.16	2	2	0	0.794906		O=C(Nc1ccccc1)Nc1ccc2[C@H]3CNC[C@H](C3)Cn2c1=O
464.566	2.5392	5	1	83.88	4	2	0	0.75063		COc1ccc(cc1)C(=O)Nc1ccc2[C@@H]3C[C@@H](CN(C3)C3CCN(CC3)C(=O)C)Cn2c1=O
477.568	4.08328	4	1	83.06	4	4	0	0.462285		Cn1cc(CN2C[C@@H]3C[C@H](C2)c2ccc(NC(=O)c4ccc(cc4)C#N)c(=O)n2C3)c2c1cccc2
432.499	4.2507	3	2	66.37	4	3	0	0.621625		Fc1ccc(CN2C[C@@H]3C[C@H](C2)c2ccc(NC(=O)Nc4ccccc4)c(=O)n2C3)cc1
459.568	3.469	4	1	71.41	5	3	0	0.620594		Fc1ccc(CN2C[C@@H]3C[C@H](C2)c2ccc(NS(=O)(=O)c4cccs4)c(=O)n2C3)cc1
327.359	1.9464	3	2	63.13	2	2	0	0.891087		Fc1ccc(cc1)C(=O)Nc1ccc2[C@H]3CNC[C@H](C3)Cn2c1=O
365.477	3.1048	3	2	63.13	2	2	0	0.848644		CC(C)(C)c1ccc(cc1)C(=O)Nc1ccc2[C@H]3CNC[C@H](C3)Cn2c1=O
293.392	0.8565	4	2	63.13	3	1	0	0.880934		CSCC(=O)Nc1ccc2[C@H]3CNC[C@H](C3)Cn2c1=O
443.503	3.3687	4	1	80.64	4	3	0	0.657744		COc1ccc(cc1)C(=O)N1C[C@@H]2C[C@H](C1)c1ccc(NC(=O)c3ccccc3)c(=O)n1C2
449.551	3.6352	4	1	80.64	4	2	0	0.752809		COc1ccc(cc1)C(=O)N1C[C@@H]2C[C@H](C1)c1ccc(NC(=O)C3CCCCC3)c(=O)n1C2
473.529	3.1339	5	1	89.87	6	3	0	0.58629		COc1ccc(cc1)C(=O)N1C[C@@H]2C[C@H](C1)c1ccc(NC(=O)COc3ccccc3)c(=O)n1C2
413.477	3.3601	3	1	71.41	3	3	0	0.702271		O=C(Nc1ccc2[C@@H]3C[C@@H](CN(C3)C(=O)c3ccccc3)Cn2c1=O)c1ccccc1
419.525	3.6266	3	1	71.41	3	2	0	0.804583		O=C(Nc1ccc2[C@@H]3C[C@@H](CN(C3)C(=O)c3ccccc3)Cn2c1=O)C1CCCCC1
443.503	3.1253	4	1	80.64	5	3	0	0.648471		O=C(COc1ccccc1)Nc1ccc2[C@@H]3C[C@@H](CN(C3)C(=O)c3ccccc3)Cn2c1=O
407.514	3.4825	3	1	71.41	3	2	0	0.828075		CC(C)(C)CC(=O)N1C[C@@H]2C[C@H](C1)c1ccc(NC(=O)c3ccccc3)c(=O)n1C2
437.54	3.2477	4	1	80.64	5	2	0	0.766214		CC(C)(C)CC(=O)N1C[C@@H]2C[C@H](C1)c1ccc(NC(=O)COc3ccccc3)c(=O)n1C2
387.436	1.3974	5	2	108.71	2	1	1	0.753675		OC(=O)C(=O)N1C[C@@H]2C[C@H](C1)c1ccc(NC(=O)C3CCCCC3)c(=O)n1C2
411.414	0.8961	6	2	117.94	4	2	1	0.73295		OC(=O)C(=O)N1C[C@@H]2C[C@H](C1)c1ccc(NC(=O)COc3ccccc3)c(=O)n1C2
443.503	3.1253	4	1	80.64	5	3	0	0.648471		O=C(COc1ccccc1)N1C[C@@H]2C[C@H](C1)c1ccc(NC(=O)c3ccccc3)c(=O)n1C2
449.551	3.3918	4	1	80.64	5	2	0	0.743896		O=C(COc1ccccc1)N1C[C@@H]2C[C@H](C1)c1ccc(NC(=O)C3CCCCC3)c(=O)n1C2
473.529	2.8905	5	1	89.87	7	3	0	0.565461		O=C(COc1ccccc1)Nc1ccc2[C@@H]3C[C@@H](CN(C3)C(=O)COc3ccccc3)Cn2c1=O
401.507	2.3493	4	1	80.64	5	1	0	0.822115		COCCC(=O)N1C[C@@H]2C[C@H](C1)c1ccc(NC(=O)C3CCCCC3)c(=O)n1C2
457.486	3.0583	5	2	108.71	4	3	0	0.618743		OC(=O)c1cccc(c1)C(=O)N1C[C@@H]2C[C@H](C1)c1ccc(NC(=O)c3ccccc3)c(=O)n1C2
463.534	3.3248	5	2	108.71	4	2	0	0.710086		OC(=O)c1cccc(c1)C(=O)N1C[C@@H]2C[C@H](C1)c1ccc(NC(=O)C3CCCCC3)c(=O)n1C2
487.512	2.8235	6	2	117.94	6	3	0	0.548464		OC(=O)c1cccc(c1)C(=O)N1C[C@@H]2C[C@H](C1)c1ccc(NC(=O)COc3ccccc3)c(=O)n1C2
434.54	3.562	3	2	83.44	3	2	0	0.756145		O=C(NC1CCCCC1)N1C[C@@H]2C[C@H](C1)c1ccc(NC(=O)c3ccccc3)c(=O)n1C2
440.588	3.8285	3	2	83.44	3	1	0	0.72602		O=C(Nc1ccc2[C@@H]3C[C@@H](CN(C3)C(=O)NC3CCCCC3)Cn2c1=O)C1CCCCC1
464.566	3.3272	4	2	92.67	5	2	0	0.69722		O=C(COc1ccccc1)Nc1ccc2[C@@H]3C[C@@H](CN(C3)C(=O)NC3CCCCC3)Cn2c1=O
488.544	3.769	5	2	101.9	5	3	0	0.552561		COc1cc(OC)cc(NC(=O)N2C[C@@H]3C[C@H](C2)c2ccc(NC(=O)c4ccccc4)c(=O)n2C3)c1
494.592	4.0355	5	2	101.9	5	2	0	0.629833		COc1cc(OC)cc(NC(=O)N2C[C@@H]3C[C@H](C2)c2ccc(NC(=O)C4CCCCC4)c(=O)n2C3)c1
518.57	3.5342	6	2	111.13	7	3	0	0.483566		COc1cc(OC)cc(NC(=O)N2C[C@@H]3C[C@H](C2)c2ccc(NC(=O)COc4ccccc4)c(=O)n2C3)c1
518.57	3.7776	6	2	111.13	6	3	0	0.498653		COc1ccc(cc1)C(=O)N1C[C@@H]2C[C@H](C1)c1ccc(NC(=O)Nc3cc(OC)cc(OC)c3)c(=O)n1C2
488.544	3.769	5	2	101.9	5	3	0	0.552561		COc1ccc(cc1)C(=O)N1C[C@@H]2C[C@H](C1)c1ccc(NC(=O)Nc3ccccc3OC)c(=O)n1C2
434.54	3.562	3	2	83.44	3	2	0	0.756145		O=C(NC1CCCCC1)Nc1ccc2[C@@H]3C[C@@H](CN(C3)C(=O)c3ccccc3)Cn2c1=O
394.475	2.6377	3	2	83.44	3	2	0	0.836673		CC(C)NC(=O)Nc1ccc2[C@@H]3C[C@@H](CN(C3)C(=O)c3ccccc3)Cn2c1=O
428.492	3.7518	3	2	83.44	3	3	0	0.647079		O=C(Nc1ccccc1)Nc1ccc2[C@@H]3C[C@@H](CN(C3)C(=O)c3ccccc3)Cn2c1=O
458.518	3.7604	4	2	92.67	4	3	0	0.604454		COc1ccccc1NC(=O)Nc1ccc2[C@@H]3C[C@@H](CN(C3)C(=O)c3ccccc3)Cn2c1=O
434.54	4.0183	3	2	83.44	3	2	0	0.738091		O=C(Nc1ccccc1)Nc1ccc2[C@@H]3C[C@@H](CN(C3)C(=O)C3CCCCC3)Cn2c1=O
422.529	3.8742	3	2	83.44	3	2	0	0.762134		CC(C)(C)CC(=O)N1C[C@@H]2C[C@H](C1)c1ccc(NC(=O)Nc3ccccc3)c(=O)n1C2
452.555	3.8828	4	2	92.67	4	2	0	0.712401		COc1ccccc1NC(=O)Nc1ccc2[C@@H]3C[C@@H](CN(C3)C(=O)CC(C)(C)C)Cn2c1=O
464.566	3.3272	4	2	92.67	5	2	0	0.69722		O=C(NC1CCCCC1)Nc1ccc2[C@@H]3C[C@@H](CN(C3)C(=O)COc3ccccc3)Cn2c1=O
458.518	3.517	4	2	92.67	5	3	0	0.597962		O=C(Nc1ccccc1)Nc1ccc2[C@@H]3C[C@@H](CN(C3)C(=O)COc3ccccc3)Cn2c1=O
488.544	3.5256	5	2	101.9	6	3	0	0.540069		COc1ccccc1NC(=O)Nc1ccc2[C@@H]3C[C@@H](CN(C3)C(=O)COc3ccccc3)Cn2c1=O
472.545	3.6893	4	2	92.67	5	3	0	0.57619		COc1ccc(CC(=O)N2C[C@@H]3C[C@H](C2)c2ccc(NC(=O)Nc4ccccc4)c(=O)n2C3)cc1
410.474	2.4745	4	2	92.67	5	2	0	0.791468		COCCC(=O)N1C[C@@H]2C[C@H](C1)c1ccc(NC(=O)Nc3ccccc3)c(=O)n1C2
438.484	2.3359	5	3	120.74	4	2	0	0.67746		CC(C)NC(=O)Nc1ccc2[C@@H]3C[C@@H](CN(C3)C(=O)c3cc(ccc3)C(=O)O)Cn2c1=O
479.581	3.9623	4	3	104.7	4	2	0	0.596069		COc1ccccc1NC(=O)Nc1ccc2[C@@H]3C[C@@H](CN(C3)C(=O)NC3CCCCC3)Cn2c1=O
289.379	1.5396	3	2	63.13	1	1	0	0.831777		CC(C)(C)C(=O)Nc1ccc2[C@H]3CNC[C@H](C3)Cn2c1=O
498.004	3.4909	4	1	88.48	5	3	0	0.571101		Clc1ccc(cc1)S(=O)(=O)N1C[C@@H]2C[C@H](C1)c1ccc(NC(=O)Cc3ccccc3)c(=O)n1C2
520.611	2.7959	5	2	117.58	6	3	0	0.515178		CC(=O)Nc1ccc(cc1)S(=O)(=O)N1C[C@@H]2C[C@H](C1)c1ccc(NC(=O)Cc3ccccc3)c(=O)n1C2
401.488	1.4082	4	1	88.48	4	2	0	0.847756		CS(=O)(=O)N1C[C@@H]2C[C@H](C1)c1ccc(NC(=O)Cc3ccccc3)c(=O)n1C2
493.585	2.8461	5	1	97.71	6	3	0	0.565509		COc1ccc(cc1)S(=O)(=O)N1C[C@@H]2C[C@H](C1)c1ccc(NC(=O)Cc3ccccc3)c(=O)n1C2
469.588	2.899	4	1	88.48	5	3	0	0.617282		O=C(Cc1ccccc1)Nc1ccc2[C@@H]3C[C@@H](CN(C3)S(=O)(=O)c3cccs3)Cn2c1=O
531.556	3.8563	4	1	88.48	5	3	0	0.524622		FC(F)(F)c1cccc(c1)S(=O)(=O)N1C[C@@H]2C[C@H](C1)c1ccc(NC(=O)Cc3ccccc3)c(=O)n1C2
430.53	1.1564	5	1	91.72	5	2	0	0.778306		CN(C)CC(=O)Nc1ccc2[C@@H]3C[C@@H](CN(C3)S(=O)(=O)c3ccccc3)Cn2c1=O
460.556	1.165	6	1	100.95	6	2	0	0.70324		COc1ccc(cc1)S(=O)(=O)N1C[C@@H]2C[C@H](C1)c1ccc(NC(=O)CN(C)C)c(=O)n1C2
436.559	1.2179	5	1	91.72	5	2	0	0.770165		CN(C)CC(=O)Nc1ccc2[C@@H]3C[C@@H](CN(C3)S(=O)(=O)c3cccs3)Cn2c1=O
388.449	0.8743	5	1	101.37	3	2	0	0.853888		CS(=O)(=O)N1C[C@@H]2C[C@H](C1)c1ccc(NC(=O)c3ccncc3)c(=O)n1C2
480.546	2.3122	6	1	110.6	5	3	0	0.601016		COc1ccc(cc1)S(=O)(=O)N1C[C@@H]2C[C@H](C1)c1ccc(NC(=O)c3ccncc3)c(=O)n1C2
456.549	2.3651	5	1	101.37	4	3	0	0.650045		O=C(Nc1ccc2[C@@H]3C[C@@H](CN(C3)S(=O)(=O)c3cccs3)Cn2c1=O)c1ccncc1
310.357	1.2023	4	2	76.02	2	2	0	0.884491		O=C(Nc1ccc2[C@H]3CNC[C@H](C3)Cn2c1=O)c1ccncc1
437.496	2.2301	5	2	108.71	7	2	0	0.692305		OC(=O)CCCC(=O)N1C[C@@H]2C[C@H](C1)c1ccc(NC(=O)Cc3ccccc3)c(=O)n1C2
439.468	1.0764	6	2	117.94	7	2	0	0.675509		OC(=O)COCC(=O)N1C[C@@H]2C[C@H](C1)c1ccc(NC(=O)Cc3ccccc3)c(=O)n1C2
439.468	1.9197	6	2	117.94	6	2	0	0.71431		COc1ccc(cc1)C(=O)Nc1ccc2[C@@H]3C[C@@H](CN(C3)C(=O)CCC(=O)O)Cn2c1=O
453.495	2.3098	6	2	117.94	7	2	0	0.665347		COc1ccc(cc1)C(=O)Nc1ccc2[C@@H]3C[C@@H](CN(C3)C(=O)CCCC(=O)O)Cn2c1=O
455.467	1.1561	7	2	127.17	7	2	0	0.649378		COc1ccc(cc1)C(=O)Nc1ccc2[C@@H]3C[C@@H](CN(C3)C(=O)COCC(=O)O)Cn2c1=O
451.526	1.5211	6	2	125.78	6	2	0	0.6924		OC(=O)CCC(=O)N1C[C@@H]2C[C@H](C1)c1ccc(NS(=O)(=O)c3cccs3)c(=O)n1C2
465.553	1.9112	6	2	125.78	7	2	0	0.647254		OC(=O)CCCC(=O)N1C[C@@H]2C[C@H](C1)c1ccc(NS(=O)(=O)c3cccs3)c(=O)n1C2
467.525	0.7575	7	2	135.01	7	2	0	0.623931		OC(=O)COCC(=O)N1C[C@@H]2C[C@H](C1)c1ccc(NS(=O)(=O)c3cccs3)c(=O)n1C2
400.478	3.7834	3	0	51.54	3	3	0	0.652187		COc1ccc(cc1)c1ccc2[C@@H]3C[C@@H](CN(C3)C(=O)c3ccccc3)Cn2c1=O
430.504	3.792	4	0	60.77	4	3	0	0.612869		COc1ccc(cc1)C(=O)N1C[C@@H]2C[C@H](C1)c1ccc(c(=O)n1C2)c1ccc(OC)cc1
406.507	3.8449	3	0	51.54	3	3	0	0.64309		COc1ccc(cc1)c1ccc2[C@@H]3C[C@@H](CN(C3)C(=O)c3cccs3)Cn2c1=O
406.526	4.0499	3	0	51.54	3	2	0	0.744581		COc1ccc(cc1)c1ccc2[C@@H]3C[C@@H](CN(C3)C(=O)C3CCCCC3)Cn2c1=O
418.468	3.9225	3	0	51.54	3	3	0	0.626213		COc1ccc(cc1)c1ccc2[C@@H]3C[C@@H](CN(C3)C(=O)c3ccc(F)cc3)Cn2c1=O
425.488	3.65508	4	0	75.33	3	3	0	0.624863		COc1ccc(cc1)c1ccc2[C@@H]3C[C@@H](CN(C3)C(=O)c3ccc(cc3)C#N)Cn2c1=O
401.466	3.1784	4	0	64.43	3	3	0	0.666509		COc1ccc(cc1)c1ccc2[C@@H]3C[C@@H](CN(C3)C(=O)c3ccncc3)Cn2c1=O
414.505	3.7123	3	0	51.54	4	3	0	0.635639		COc1ccc(cc1)c1ccc2[C@@H]3C[C@@H](CN(C3)C(=O)Cc3ccccc3)Cn2c1=O
396.443	2.3344	5	1	88.84	5	2	0	0.839025		COc1ccc(cc1)c1ccc2[C@@H]3C[C@@H](CN(C3)C(=O)CCC(=O)O)Cn2c1=O
410.47	2.7245	5	1	88.84	6	2	0	0.787195		COc1ccc(cc1)c1ccc2[C@@H]3C[C@@H](CN(C3)C(=O)CCCC(=O)O)Cn2c1=O
428.51	2.2874	6	1	88.84	6	2	0	0.7609		COc1ccc(cc1)c1ccc2[C@@H]3C[C@@H](CN(C3)C(=O)CSCC(=O)O)Cn2c1=O
421.541	3.9853	3	1	63.57	3	2	0	0.786753		COc1ccc(cc1)c1ccc2[C@@H]3C[C@@H](CN(C3)C(=O)NC3CCCCC3)Cn2c1=O
433.483	4.3142	3	1	63.57	3	3	0	0.641684		COc1ccc(cc1)c1ccc2[C@@H]3C[C@@H](CN(C3)C(=O)Nc3cccc(F)c3)Cn2c1=O
449.938	4.8285	3	1	63.57	3	3	0	0.595357		COc1ccc(cc1)c1ccc2[C@@H]3C[C@@H](CN(C3)C(=O)Nc3ccc(Cl)cc3)Cn2c1=O
381.476	3.061	3	1	63.57	3	2	0	0.878382		COc1ccc(cc1)c1ccc2[C@@H]3C[C@@H](CN(C3)C(=O)NC(C)C)Cn2c1=O
445.519	4.1837	4	1	72.8	4	3	0	0.628244		COc1ccc(cc1)c1ccc2[C@@H]3C[C@@H](CN(C3)C(=O)Nc3ccccc3OC)Cn2c1=O
436.533	3.3319	4	0	68.61	4	3	0	0.617763		COc1ccc(cc1)c1ccc2[C@@H]3C[C@@H](CN(C3)S(=O)(=O)c3ccccc3)Cn2c1=O
470.978	3.9853	4	0	68.61	4	3	0	0.557727		COc1ccc(cc1)c1ccc2[C@@H]3C[C@@H](CN(C3)S(=O)(=O)c3ccc(Cl)cc3)Cn2c1=O
402.516	2.6828	4	0	68.61	5	2	0	0.767943		CCCS(=O)(=O)N1C[C@@H]2C[C@H](C1)c1ccc(c(=O)n1C2)c1ccc(OC)cc1
374.462	1.9026	4	0	68.61	3	2	0	0.827948		COc1ccc(cc1)c1ccc2[C@@H]3C[C@@H](CN(C3)S(=O)(=O)C)Cn2c1=O
454.523	3.471	4	0	68.61	4	3	0	0.592338		COc1ccc(cc1)c1ccc2[C@@H]3C[C@@H](CN(C3)S(=O)(=O)c3ccc(F)cc3)Cn2c1=O
420.512	4.928	2	0	42.31	2	4	0	0.441832		O=C(N1C[C@@H]2C[C@H](C1)c1ccc(c3ccc4ccccc4c3)c(=O)n1C2)c1ccccc1
450.538	4.9366	3	0	51.54	3	4	0	0.425512		COc1ccc(cc1)C(=O)N1C[C@@H]2C[C@H](C1)c1ccc(c(=O)n1C2)c1ccc2ccccc2c1
426.541	4.9895	2	0	42.31	2	4	0	0.434222		O=C(N1C[C@@H]2C[C@H](C1)c1ccc(c(=O)n1C2)c1ccc2ccccc2c1)c1cccs1
410.473	4.521	3	0	55.45	2	4	0	0.466841		O=C(N1C[C@@H]2C[C@H](C1)c1ccc(c(=O)n1C2)c1ccc2ccccc2c1)c1ccco1
426.56	5.1945	2	0	42.31	2	3	0	0.544269		O=C(C1CCCCC1)N1C[C@@H]2C[C@H](C1)c1ccc(c3ccc4ccccc4c3)c(=O)n1C2
438.502	5.0671	2	0	42.31	2	4	0	0.420934		Fc1ccc(cc1)C(=O)N1C[C@@H]2C[C@H](C1)c1ccc(c(=O)n1C2)c1ccc2ccccc2c1
445.522	4.79968	3	0	66.1	2	4	0	0.425632		O=C(N1C[C@@H]2C[C@H](C1)c1ccc(c(=O)n1C2)c1ccc2ccccc2c1)c1ccc(cc1)C#N
421.5	4.323	3	0	55.2	2	4	0	0.464181		O=C(N1C[C@@H]2C[C@H](C1)c1ccc(c3ccc4ccccc4c3)c(=O)n1C2)c1ccncc1
402.494	3.6507	3	0	51.54	4	3	0	0.651683		COCCC(=O)N1C[C@@H]2C[C@H](C1)c1ccc(c(=O)n1C2)c1ccc2ccccc2c1
422.488	3.718	4	0	68.09	2	4	0	0.479887		O=C(N1C[C@@H]2C[C@H](C1)c1ccc(c3ccc4ccccc4c3)c(=O)n1C2)c1cnccn1
404.535	3.9772	3	0	42.31	3	3	0	0.640158		CSCC(=O)N1C[C@@H]2C[C@H](C1)c1ccc(c(=O)n1C2)c1ccc2ccccc2c1
416.477	3.479	4	1	79.61	4	3	0	0.690759		OC(=O)CCC(=O)N1C[C@@H]2C[C@H](C1)c1ccc(c(=O)n1C2)c1ccc2ccccc2c1
448.544	3.432	5	1	79.61	5	3	0	0.633565		OC(=O)CSCC(=O)N1C[C@@H]2C[C@H](C1)c1ccc(c(=O)n1C2)c1ccc2ccccc2c1
435.527	5.3197	2	1	54.34	2	4	0	0.447452		O=C(Nc1ccccc1)N1C[C@@H]2C[C@H](C1)c1ccc(c(=O)n1C2)c1ccc2ccccc2c1
453.517	5.4588	2	1	54.34	2	4	0	0.425247		Fc1cc(NC(=O)N2C[C@@H]3C[C@H](C2)c2ccc(c(=O)n2C3)c2ccc3ccccc3c2)ccc1
401.51	4.2056	2	1	54.34	2	3	0	0.671801		CC(C)NC(=O)N1C[C@@H]2C[C@H](C1)c1ccc(c(=O)n1C2)c1ccc2ccccc2c1
465.553	5.3283	3	1	63.57	3	4	0	0.429815		COc1ccccc1NC(=O)N1C[C@@H]2C[C@H](C1)c1ccc(c(=O)n1C2)c1ccc2ccccc2c1
460.537	5.19138	3	1	78.13	2	4	0	0.430199		O=C(Nc1cc(ccc1)C#N)N1C[C@@H]2C[C@H](C1)c1ccc(c(=O)n1C2)c1ccc2ccccc2c1
456.567	4.4765	3	0	59.38	3	4	0	0.437024		O=c1n2C[C@H]3C[C@H](CN(C3)S(=O)(=O)c3ccccc3)c2ccc1c1ccc2ccccc2c1
462.596	4.538	3	0	59.38	3	4	0	0.429508		O=c1n2C[C@H]3C[C@H](CN(C3)S(=O)(=O)c3cccs3)c2ccc1c1ccc2ccccc2c1
513.619	4.4349	4	1	88.48	4	4	0	0.418404		CC(=O)Nc1ccc(cc1)S(=O)(=O)N1C[C@@H]2C[C@H](C1)c1ccc(c(=O)n1C2)c1ccc2ccccc2c1
422.55	3.8274	3	0	59.38	4	3	0	0.622156		CCCS(=O)(=O)N1C[C@@H]2C[C@H](C1)c1ccc(c(=O)n1C2)c1ccc2ccccc2c1
486.593	4.4851	4	0	68.61	4	4	0	0.407906		COc1ccc(cc1)S(=O)(=O)N1C[C@@H]2C[C@H](C1)c1ccc(c(=O)n1C2)c1ccc2ccccc2c1
316.404	3.3752	2	1	34.03	1	3	0	0.732269		O=c1n2C[C@@H]3CNC[C@@H](C3)c2ccc1c1ccc2ccccc2c1
438.449	4.7936	2	0	42.31	2	3	0	0.551912		FC(F)(F)c1cccc(c1)c1ccc2[C@@H]3C[C@@H](CN(C3)C(=O)c3ccccc3)Cn2c1=O
444.478	4.8551	2	0	42.31	2	3	0	0.542243		FC(F)(F)c1cccc(c1)c1ccc2[C@@H]3C[C@@H](CN(C3)C(=O)c3cccs3)Cn2c1=O
428.41	4.3866	3	0	55.45	2	3	0	0.582778		FC(F)(F)c1cccc(c1)c1ccc2[C@@H]3C[C@@H](CN(C3)C(=O)c3ccco3)Cn2c1=O
444.497	5.0601	2	0	42.31	2	2	0	0.623466		FC(F)(F)c1cccc(c1)c1ccc2[C@@H]3C[C@@H](CN(C3)C(=O)C3CCCCC3)Cn2c1=O
482.458	4.5223	4	0	60.77	2	3	0	0.515424		FC(F)(F)c1cccc(c1)c1ccc2[C@@H]3C[C@@H](CN(C3)C(=O)c3ccc4OCOc4c3)Cn2c1=O
456.439	4.9327	2	0	42.31	2	3	1	0.491466		Fc1ccc(cc1)C(=O)N1C[C@@H]2C[C@H](C1)c1ccc(c(=O)n1C2)c1cc(ccc1)C(F)(F)F
418.459	4.5259	2	0	42.31	1	2	0	0.65325		CC(C)(C)C(=O)N1C[C@@H]2C[C@H](C1)c1ccc(c(=O)n1C2)c1cc(ccc1)C(F)(F)F
468.475	4.8022	3	0	51.54	3	3	0	0.530565		COc1c(cccc1)C(=O)N1C[C@@H]2C[C@H](C1)c1ccc(c(=O)n1C2)c1cc(ccc1)C(F)(F)F
468.475	4.5588	3	0	51.54	4	3	0	0.5395		FC(F)(F)c1cccc(c1)c1ccc2[C@@H]3C[C@@H](CN(C3)C(=O)COc3ccccc3)Cn2c1=O
463.459	4.66528	3	0	66.1	2	3	0	0.530516		FC(F)(F)c1cccc(c1)c1ccc2[C@@H]3C[C@@H](CN(C3)C(=O)c3ccc(cc3)C#N)Cn2c1=O
419.447	3.0414	3	0	45.55	3	2	0	0.759805		CN(C)CC(=O)N1C[C@@H]2C[C@H](C1)c1ccc(c3cc(ccc3)C(F)(F)F)c(=O)n1C2
439.437	4.1886	3	0	55.2	2	3	0	0.578229		FC(F)(F)c1cccc(c1)c1ccc2[C@@H]3C[C@@H](CN(C3)C(=O)c3ccncc3)Cn2c1=O
420.431	3.5163	3	0	51.54	4	2	0	0.743323		COCCC(=O)N1C[C@@H]2C[C@H](C1)c1ccc(c(=O)n1C2)c1cc(ccc1)C(F)(F)F
440.425	3.5836	4	0	68.09	2	3	0	0.595943		FC(F)(F)c1cccc(c1)c1ccc2[C@@H]3C[C@@H](CN(C3)C(=O)c3cnccn3)Cn2c1=O
422.472	3.8428	3	0	42.31	3	2	0	0.731157		CSCC(=O)N1C[C@@H]2C[C@H](C1)c1ccc(c(=O)n1C2)c1cc(ccc1)C(F)(F)F
434.414	3.3446	4	1	79.61	4	2	0	0.785867		OC(=O)CCC(=O)N1C[C@@H]2C[C@H](C1)c1ccc(c(=O)n1C2)c1cc(ccc1)C(F)(F)F
476.495	4.3708	4	1	79.61	5	2	0	0.665814		CC(C)(CC(=O)O)CC(=O)N1C[C@@H]2C[C@H](C1)c1ccc(c(=O)n1C2)c1cc(ccc1)C(F)(F)F
450.413	2.581	5	1	88.84	5	2	0	0.754854		OC(=O)COCC(=O)N1C[C@@H]2C[C@H](C1)c1ccc(c(=O)n1C2)c1cc(ccc1)C(F)(F)F
466.481	3.2976	5	1	79.61	5	2	0	0.719062		OC(=O)CSCC(=O)N1C[C@@H]2C[C@H](C1)c1ccc(c(=O)n1C2)c1cc(ccc1)C(F)(F)F
453.464	5.1853	2	1	54.34	2	3	0	0.559031		FC(F)(F)c1cccc(c1)c1ccc2[C@@H]3C[C@@H](CN(C3)C(=O)Nc3ccccc3)Cn2c1=O
471.454	5.3244	2	1	54.34	2	3	1	0.496825		Fc1cc(NC(=O)N2C[C@@H]3C[C@H](C2)c2ccc(c(=O)n2C3)c2cc(ccc2)C(F)(F)F)ccc1
419.447	4.0712	2	1	54.34	2	2	0	0.768504		CC(C)NC(=O)N1C[C@@H]2C[C@H](C1)c1ccc(c3cc(ccc3)C(F)(F)F)c(=O)n1C2
474.504	4.3421	3	0	59.38	3	3	0	0.543771		FC(F)(F)c1cccc(c1)c1ccc2[C@@H]3C[C@@H](CN(C3)S(=O)(=O)c3ccccc3)Cn2c1=O
480.533	4.4036	3	0	59.38	3	3	0	0.534535		FC(F)(F)c1cccc(c1)c1ccc2[C@@H]3C[C@@H](CN(C3)S(=O)(=O)c3cccs3)Cn2c1=O
531.556	4.3005	4	1	88.48	4	3	0	0.521505		CC(=O)Nc1ccc(cc1)S(=O)(=O)N1C[C@@H]2C[C@H](C1)c1ccc(c(=O)n1C2)c1cc(ccc1)C(F)(F)F
499.514	4.21378	4	0	83.17	3	3	0	0.519077		FC(F)(F)c1cccc(c1)c1ccc2[C@@H]3C[C@@H](CN(C3)S(=O)(=O)c3ccccc3C#N)Cn2c1=O
412.433	2.9128	3	0	59.38	2	2	0	0.755757		CS(=O)(=O)N1C[C@@H]2C[C@H](C1)c1ccc(c(=O)n1C2)c1cc(ccc1)C(F)(F)F
504.53	4.3507	4	0	68.61	4	3	0	0.507725		COc1ccc(cc1)S(=O)(=O)N1C[C@@H]2C[C@H](C1)c1ccc(c(=O)n1C2)c1cc(ccc1)C(F)(F)F
404.897	4.4282	2	0	42.31	2	3	0	0.606546		Clc1ccc(cc1)c1ccc2[C@@H]3C[C@@H](CN(C3)C(=O)c3ccccc3)Cn2c1=O
434.923	4.4368	3	0	51.54	3	3	0	0.585765		COc1ccc(cc1)C(=O)N1C[C@@H]2C[C@H](C1)c1ccc(c(=O)n1C2)c1ccc(Cl)cc1
394.858	4.0212	3	0	55.45	2	3	0	0.635631		Clc1ccc(cc1)c1ccc2[C@@H]3C[C@@H](CN(C3)C(=O)c3ccco3)Cn2c1=O
410.945	4.6947	2	0	42.31	2	2	0	0.688065		Clc1ccc(cc1)c1ccc2[C@@H]3C[C@@H](CN(C3)C(=O)C3CCCCC3)Cn2c1=O
368.864	3.5244	2	0	42.31	2	2	0	0.794614		Clc1ccc(cc1)c1ccc2[C@@H]3C[C@@H](CN(C3)C(=O)C3CC3)Cn2c1=O
422.887	4.5673	2	0	42.31	2	3	0	0.580133		Fc1ccc(cc1)C(=O)N1C[C@@H]2C[C@H](C1)c1ccc(c(=O)n1C2)c1ccc(Cl)cc1
434.923	4.1934	3	0	51.54	4	3	0	0.59385		Clc1ccc(cc1)c1ccc2[C@@H]3C[C@@H](CN(C3)C(=O)COc3ccccc3)Cn2c1=O
385.895	2.676	3	0	45.55	3	2	0	0.812314		CN(C)CC(=O)N1C[C@@H]2C[C@H](C1)c1ccc(c3ccc(Cl)cc3)c(=O)n1C2
405.885	3.8232	3	0	55.2	2	3	0	0.630669		Clc1ccc(cc1)c1ccc2[C@@H]3C[C@@H](CN(C3)C(=O)c3ccncc3)Cn2c1=O
386.879	3.1509	3	0	51.54	4	2	0	0.799487		COCCC(=O)N1C[C@@H]2C[C@H](C1)c1ccc(c(=O)n1C2)c1ccc(Cl)cc1
406.873	3.2182	4	0	68.09	2	3	0	0.644865		Clc1ccc(cc1)c1ccc2[C@@H]3C[C@@H](CN(C3)C(=O)c3cnccn3)Cn2c1=O
388.92	3.4774	3	0	42.31	3	2	0	0.790281		CSCC(=O)N1C[C@@H]2C[C@H](C1)c1ccc(c(=O)n1C2)c1ccc(Cl)cc1
400.862	2.9792	4	1	79.61	4	2	0	0.846686		OC(=O)CCC(=O)N1C[C@@H]2C[C@H](C1)c1ccc(c(=O)n1C2)c1ccc(Cl)cc1
414.889	3.3693	4	1	79.61	5	2	0	0.797457		OC(=O)CCCC(=O)N1C[C@@H]2C[C@H](C1)c1ccc(c(=O)n1C2)c1ccc(Cl)cc1
432.929	2.9322	5	1	79.61	5	2	0	0.778326		OC(=O)CSCC(=O)N1C[C@@H]2C[C@H](C1)c1ccc(c(=O)n1C2)c1ccc(Cl)cc1
425.96	4.6301	2	1	54.34	2	2	0	0.728382		Clc1ccc(cc1)c1ccc2[C@@H]3C[C@@H](CN(C3)C(=O)NC3CCCCC3)Cn2c1=O
419.912	4.8199	2	1	54.34	2	3	0	0.618663		Clc1ccc(cc1)c1ccc2[C@@H]3C[C@@H](CN(C3)C(=O)Nc3ccccc3)Cn2c1=O
454.357	5.4733	2	1	54.34	2	3	0	0.541899		Clc1ccc(NC(=O)N2C[C@@H]3C[C@H](C2)c2ccc(c(=O)n2C3)c2ccc(Cl)cc2)cc1
385.895	3.7058	2	1	54.34	2	2	0	0.832444		CC(C)NC(=O)N1C[C@@H]2C[C@H](C1)c1ccc(c3ccc(Cl)cc3)c(=O)n1C2
449.938	4.8285	3	1	63.57	3	3	0	0.595357		COc1ccccc1NC(=O)N1C[C@@H]2C[C@H](C1)c1ccc(c(=O)n1C2)c1ccc(Cl)cc1
440.952	3.9767	3	0	59.38	3	3	0	0.597121		Clc1ccc(cc1)c1ccc2[C@@H]3C[C@@H](CN(C3)S(=O)(=O)c3ccccc3)Cn2c1=O
465.962	3.84838	4	0	83.17	3	3	0	0.569251		Clc1ccc(cc1)c1ccc2[C@@H]3C[C@@H](CN(C3)S(=O)(=O)c3ccccc3C#N)Cn2c1=O
470.978	3.9853	4	0	68.61	4	3	0	0.557727		COc1ccc(cc1)S(=O)(=O)N1C[C@@H]2C[C@H](C1)c1ccc(c(=O)n1C2)c1ccc(Cl)cc1
458.942	4.1158	3	0	59.38	3	3	0	0.570522		Fc1ccc(cc1)S(=O)(=O)N1C[C@@H]2C[C@H](C1)c1ccc(c(=O)n1C2)c1ccc(Cl)cc1
406.507	3.6015	3	0	51.54	4	3	0	0.648512		O=C(COc1ccccc1)N1C[C@@H]2C[C@H](C1)c1ccc(c3cccs3)c(=O)n1C2
401.491	3.70798	3	0	66.1	2	3	0	0.639114		O=C(N1C[C@@H]2C[C@H](C1)c1ccc(c3cccs3)c(=O)n1C2)c1ccc(cc1)C#N
377.469	3.2313	3	0	55.2	2	3	0	0.678169		O=C(N1C[C@@H]2C[C@H](C1)c1ccc(c3cccs3)c(=O)n1C2)c1ccncc1
378.457	2.6263	4	0	68.09	2	3	0	0.685289		O=C(N1C[C@@H]2C[C@H](C1)c1ccc(c3cccs3)c(=O)n1C2)c1cnccn1
397.544	4.0382	2	1	54.34	2	2	0	0.801458		O=C(NC1CCCCC1)N1C[C@@H]2C[C@H](C1)c1ccc(c3cccs3)c(=O)n1C2
391.496	4.228	2	1	54.34	2	3	0	0.682358		O=C(Nc1ccccc1)N1C[C@@H]2C[C@H](C1)c1ccc(c3cccs3)c(=O)n1C2
409.486	4.3671	2	1	54.34	2	3	0	0.654652		Fc1cc(NC(=O)N2C[C@@H]3C[C@H](C2)c2ccc(c4cccs4)c(=O)n2C3)ccc1
357.479	3.1139	2	1	54.34	2	2	0	0.886205		CC(C)NC(=O)N1C[C@@H]2C[C@H](C1)c1ccc(c3cccs3)c(=O)n1C2
421.522	4.2366	3	1	63.57	3	3	0	0.660513		COc1ccccc1NC(=O)N1C[C@@H]2C[C@H](C1)c1ccc(c3cccs3)c(=O)n1C2
412.536	3.3848	3	0	59.38	3	3	0	0.649685		O=c1n2C[C@H]3C[C@H](CN(C3)S(=O)(=O)c3ccccc3)c2ccc1c1cccs1
418.565	3.4463	3	0	59.38	3	3	0	0.64081		O=c1n2C[C@H]3C[C@H](CN(C3)S(=O)(=O)c3cccs3)c2ccc1c1cccs1
469.588	3.3432	4	1	88.48	4	3	0	0.623085		CC(=O)Nc1ccc(cc1)S(=O)(=O)N1C[C@@H]2C[C@H](C1)c1ccc(c3cccs3)c(=O)n1C2
442.562	3.3934	4	0	68.61	4	3	0	0.608898		COc1ccc(cc1)S(=O)(=O)N1C[C@@H]2C[C@H](C1)c1ccc(c3cccs3)c(=O)n1C2
430.526	3.5239	3	0	59.38	3	3	0	0.624082		Fc1ccc(cc1)S(=O)(=O)N1C[C@@H]2C[C@H](C1)c1ccc(c3cccs3)c(=O)n1C2
426.541	4.9895	2	0	42.31	2	4	0	0.434222		O=C(N1C[C@@H]2C[C@H](C1)c1ccc(c3cc4c(s3)cccc4)c(=O)n1C2)c1ccccc1
432.57	5.051	2	0	42.31	2	4	0	0.426611		O=C(N1C[C@@H]2C[C@H](C1)c1ccc(c3cc4c(s3)cccc4)c(=O)n1C2)c1cccs1
416.502	4.5825	3	0	55.45	2	4	0	0.459341		O=C(N1C[C@@H]2C[C@H](C1)c1ccc(c3cc4c(s3)cccc4)c(=O)n1C2)c1ccco1
432.589	5.256	2	0	42.31	2	3	0	0.534563		O=C(C1CCCCC1)N1C[C@@H]2C[C@H](C1)c1ccc(c3cc4c(s3)cccc4)c(=O)n1C2
444.531	5.1286	2	0	42.31	2	4	0	0.41337		Fc1ccc(cc1)C(=O)N1C[C@@H]2C[C@H](C1)c1ccc(c3cc4c(s3)cccc4)c(=O)n1C2
451.551	4.86118	3	0	66.1	2	4	0	0.418111		O=C(N1C[C@@H]2C[C@H](C1)c1ccc(c3cc4c(s3)cccc4)c(=O)n1C2)c1ccc(cc1)C#N
427.529	4.3845	3	0	55.2	2	4	0	0.456706		O=C(N1C[C@@H]2C[C@H](C1)c1ccc(c3cc4c(s3)cccc4)c(=O)n1C2)c1ccncc1
408.523	3.7122	3	0	51.54	4	3	0	0.642717		COCCC(=O)N1C[C@@H]2C[C@H](C1)c1ccc(c3cc4c(s3)cccc4)c(=O)n1C2
428.517	3.7795	4	0	68.09	2	4	0	0.472789		O=C(N1C[C@@H]2C[C@H](C1)c1ccc(c3cc4c(s3)cccc4)c(=O)n1C2)c1cnccn1
410.564	4.0387	3	0	42.31	3	3	0	0.630809		CSCC(=O)N1C[C@@H]2C[C@H](C1)c1ccc(c3cc4c(s3)cccc4)c(=O)n1C2
422.506	3.5405	4	1	79.61	4	3	0	0.681067		OC(=O)CCC(=O)N1C[C@@H]2C[C@H](C1)c1ccc(c3cc4c(s3)cccc4)c(=O)n1C2
464.587	4.5667	4	1	79.61	5	3	0	0.573621		CC(C)(CC(=O)O)CC(=O)N1C[C@@H]2C[C@H](C1)c1ccc(c3cc4c(s3)cccc4)c(=O)n1C2
438.505	2.7769	5	1	88.84	5	3	0	0.657934		OC(=O)COCC(=O)N1C[C@@H]2C[C@H](C1)c1ccc(c3cc4c(s3)cccc4)c(=O)n1C2
447.604	5.1914	2	1	54.34	2	3	0	0.565456		O=C(NC1CCCCC1)N1C[C@@H]2C[C@H](C1)c1ccc(c3cc4c(s3)cccc4)c(=O)n1C2
441.556	5.3812	2	1	54.34	2	4	0	0.439287		O=C(Nc1ccccc1)N1C[C@@H]2C[C@H](C1)c1ccc(c3cc4c(s3)cccc4)c(=O)n1C2
459.546	5.5203	2	1	54.34	2	4	0	0.417281		Fc1cc(NC(=O)N2C[C@@H]3C[C@H](C2)c2ccc(c4cc5c(s4)cccc5)c(=O)n2C3)ccc1
407.539	4.2671	2	1	54.34	2	3	0	0.661755		CC(C)NC(=O)N1C[C@@H]2C[C@H](C1)c1ccc(c3cc4c(s3)cccc4)c(=O)n1C2
471.582	5.3898	3	1	63.57	3	4	0	0.421791		COc1ccccc1NC(=O)N1C[C@@H]2C[C@H](C1)c1ccc(c3cc4c(s3)cccc4)c(=O)n1C2
462.596	4.538	3	0	59.38	3	4	0	0.429508		O=c1n2C[C@H]3C[C@H](CN(C3)S(=O)(=O)c3ccccc3)c2ccc1c1cc2c(s1)cccc2
468.625	4.5995	3	0	59.38	3	4	0	0.422049		O=c1n2C[C@H]3C[C@H](CN(C3)S(=O)(=O)c3cccs3)c2ccc1c1cc2c(s1)cccc2
519.648	4.4964	4	1	88.48	4	4	0	0.411429		CC(=O)Nc1ccc(cc1)S(=O)(=O)N1C[C@@H]2C[C@H](C1)c1ccc(c3cc4c(s3)cccc4)c(=O)n1C2
428.579	3.8889	3	0	59.38	4	3	0	0.612799		CCCS(=O)(=O)N1C[C@@H]2C[C@H](C1)c1ccc(c3cc4c(s3)cccc4)c(=O)n1C2
384.479	4.08322	2	0	42.31	2	3	0	0.643208		Cc1ccccc1c1ccc2[C@@H]3C[C@@H](CN(C3)C(=O)c3ccccc3)Cn2c1=O
414.505	4.09182	3	0	51.54	3	3	0	0.624429		COc1ccc(cc1)C(=O)N1C[C@@H]2C[C@H](C1)c1ccc(c(=O)n1C2)c1ccccc1C
390.508	4.14472	2	0	42.31	2	3	0	0.634456		Cc1ccccc1c1ccc2[C@@H]3C[C@@H](CN(C3)C(=O)c3cccs3)Cn2c1=O
374.44	3.67622	3	0	55.45	2	3	0	0.668955		Cc1ccccc1c1ccc2[C@@H]3C[C@@H](CN(C3)C(=O)c3ccco3)Cn2c1=O
390.527	4.34972	2	0	42.31	2	2	0	0.732925		Cc1ccccc1c1ccc2[C@@H]3C[C@@H](CN(C3)C(=O)C3CCCCC3)Cn2c1=O
402.469	4.22232	2	0	42.31	2	3	0	0.618357		Cc1ccccc1c1ccc2[C@@H]3C[C@@H](CN(C3)C(=O)c3ccc(F)cc3)Cn2c1=O
414.505	3.84842	3	0	51.54	4	3	0	0.631106		Cc1ccccc1c1ccc2[C@@H]3C[C@@H](CN(C3)C(=O)COc3ccccc3)Cn2c1=O
409.489	3.9549	3	0	66.1	2	3	0	0.621566		Cc1ccccc1c1ccc2[C@@H]3C[C@@H](CN(C3)C(=O)c3ccc(cc3)C#N)Cn2c1=O
366.461	2.80592	3	0	51.54	4	2	0	0.830739		COCCC(=O)N1C[C@@H]2C[C@H](C1)c1ccc(c(=O)n1C2)c1ccccc1C
368.502	3.13242	3	0	42.31	3	2	0	0.824738		CSCC(=O)N1C[C@@H]2C[C@H](C1)c1ccc(c(=O)n1C2)c1ccccc1C
380.444	2.63422	4	1	79.61	4	2	0	0.881405		Cc1ccccc1c1ccc2[C@@H]3C[C@@H](CN(C3)C(=O)CCC(=O)O)Cn2c1=O
412.511	2.58722	5	1	79.61	5	2	0	0.814556		Cc1ccccc1c1ccc2[C@@H]3C[C@@H](CN(C3)C(=O)CSCC(=O)O)Cn2c1=O
405.542	4.28512	2	1	54.34	2	2	0	0.777325		Cc1ccccc1c1ccc2[C@@H]3C[C@@H](CN(C3)C(=O)NC3CCCCC3)Cn2c1=O
399.494	4.47492	2	1	54.34	2	3	0	0.661023		Cc1ccccc1c1ccc2[C@@H]3C[C@@H](CN(C3)C(=O)Nc3ccccc3)Cn2c1=O
417.484	4.61402	2	1	54.34	2	3	0	0.632596		Cc1ccccc1c1ccc2[C@@H]3C[C@@H](CN(C3)C(=O)Nc3cccc(F)c3)Cn2c1=O
433.939	5.12832	2	1	54.34	2	3	0	0.584887		Cc1ccccc1c1ccc2[C@@H]3C[C@@H](CN(C3)C(=O)Nc3ccc(Cl)cc3)Cn2c1=O
365.477	3.36082	2	1	54.34	2	2	0	0.870414		CC(C)NC(=O)N1C[C@@H]2C[C@H](C1)c1ccc(c(=O)n1C2)c1ccccc1C
429.52	4.48352	3	1	63.57	3	3	0	0.638552		COc1ccccc1NC(=O)N1C[C@@H]2C[C@H](C1)c1ccc(c(=O)n1C2)c1ccccc1C
424.504	4.3466	3	1	78.13	2	3	0	0.636603		Cc1ccccc1c1ccc2[C@@H]3C[C@@H](CN(C3)C(=O)Nc3cc(ccc3)C#N)Cn2c1=O
426.563	3.69322	3	0	59.38	3	3	0	0.624056		Cc1ccccc1c1ccc2[C@@H]3C[C@@H](CN(C3)S(=O)(=O)c3cccs3)Cn2c1=O
386.517	2.98262	3	0	59.38	4	2	0	0.803534		CCCS(=O)(=O)N1C[C@@H]2C[C@H](C1)c1ccc(c(=O)n1C2)c1ccccc1C
445.544	3.5034	4	0	83.17	3	3	0	0.603806		Cc1ccccc1c1ccc2[C@@H]3C[C@@H](CN(C3)S(=O)(=O)c3ccccc3C#N)Cn2c1=O
358.463	2.20242	3	0	59.38	2	2	0	0.829273		Cc1ccccc1c1ccc2[C@@H]3C[C@@H](CN(C3)S(=O)(=O)C)Cn2c1=O
450.56	3.64032	4	0	68.61	4	3	0	0.592728		COc1ccc(cc1)S(=O)(=O)N1C[C@@H]2C[C@H](C1)c1ccc(c(=O)n1C2)c1ccccc1C
360.413	3.3678	3	0	55.45	2	3	0	0.690626		O=C(N1C[C@@H]2C[C@H](C1)c1ccc(c3ccco3)c(=O)n1C2)c1ccccc1
390.439	3.3764	4	0	64.68	3	3	0	0.674535		COc1ccc(cc1)C(=O)N1C[C@@H]2C[C@H](C1)c1ccc(c3ccco3)c(=O)n1C2
385.423	3.23948	4	0	79.24	2	3	0	0.667578		O=C(N1C[C@@H]2C[C@H](C1)c1ccc(c3ccco3)c(=O)n1C2)c1ccc(cc1)C#N
393.418	3.8986	3	1	67.48	2	3	0	0.694516		Fc1cc(NC(=O)N2C[C@@H]3C[C@H](C2)c2ccc(c4ccco4)c(=O)n2C3)ccc1
402.497	2.9778	4	0	72.52	3	3	0	0.668524		O=c1n2C[C@H]3C[C@H](CN(C3)S(=O)(=O)c3cccs3)c2ccc1c1ccco1
453.52	2.8747	5	1	101.62	4	3	0	0.649522		CC(=O)Nc1ccc(cc1)S(=O)(=O)N1C[C@@H]2C[C@H](C1)c1ccc(c3ccco3)c(=O)n1C2
426.494	2.9249	5	0	81.75	4	3	0	0.63514		COc1ccc(cc1)S(=O)(=O)N1C[C@@H]2C[C@H](C1)c1ccc(c3ccco3)c(=O)n1C2
454.448	4.6734	3	0	51.54	3	3	0	0.552339		FC(F)(F)Oc1ccc(cc1)c1ccc2[C@@H]3C[C@@H](CN(C3)C(=O)c3ccccc3)Cn2c1=O
484.474	4.682	4	0	60.77	4	3	0	0.51574		COc1ccc(cc1)C(=O)N1C[C@@H]2C[C@H](C1)c1ccc(c(=O)n1C2)c1ccc(OC(F)(F)F)cc1
460.477	4.7349	3	0	51.54	3	3	0	0.542638		FC(F)(F)Oc1ccc(cc1)c1ccc2[C@@H]3C[C@@H](CN(C3)C(=O)c3cccs3)Cn2c1=O
444.409	4.2664	4	0	64.68	3	3	0	0.580888		FC(F)(F)Oc1ccc(cc1)c1ccc2[C@@H]3C[C@@H](CN(C3)C(=O)c3ccco3)Cn2c1=O
460.496	4.9399	3	0	51.54	3	2	0	0.624354		FC(F)(F)Oc1ccc(cc1)c1ccc2[C@@H]3C[C@@H](CN(C3)C(=O)C3CCCCC3)Cn2c1=O
472.438	4.8125	3	0	51.54	3	3	1	0.491794		Fc1ccc(cc1)C(=O)N1C[C@@H]2C[C@H](C1)c1ccc(c(=O)n1C2)c1ccc(OC(F)(F)F)cc1
479.458	4.54508	4	0	75.33	3	3	0	0.528458		FC(F)(F)Oc1ccc(cc1)c1ccc2[C@@H]3C[C@@H](CN(C3)C(=O)c3ccc(cc3)C#N)Cn2c1=O
435.446	2.9212	4	0	54.78	4	2	0	0.73488		CN(C)CC(=O)N1C[C@@H]2C[C@H](C1)c1ccc(c(=O)n1C2)c1ccc(OC(F)(F)F)cc1
436.43	3.3961	4	0	60.77	5	2	0	0.706815		COCCC(=O)N1C[C@@H]2C[C@H](C1)c1ccc(c(=O)n1C2)c1ccc(OC(F)(F)F)cc1
456.424	3.4634	5	0	77.32	3	3	0	0.590433		FC(F)(F)Oc1ccc(cc1)c1ccc2[C@@H]3C[C@@H](CN(C3)C(=O)c3cnccn3)Cn2c1=O
438.471	3.7226	4	0	51.54	4	2	0	0.709581		CSCC(=O)N1C[C@@H]2C[C@H](C1)c1ccc(c(=O)n1C2)c1ccc(OC(F)(F)F)cc1
475.511	4.8753	3	1	63.57	3	2	0	0.658892		FC(F)(F)Oc1ccc(cc1)c1ccc2[C@@H]3C[C@@H](CN(C3)C(=O)NC3CCCCC3)Cn2c1=O
469.463	5.0651	3	1	63.57	3	3	0	0.5594		FC(F)(F)Oc1ccc(cc1)c1ccc2[C@@H]3C[C@@H](CN(C3)C(=O)Nc3ccccc3)Cn2c1=O
483.49	5.37352	3	1	63.57	3	3	0	0.526914		Cc1ccc(NC(=O)N2C[C@@H]3C[C@H](C2)c2ccc(c(=O)n2C3)c2ccc(OC(F)(F)F)cc2)cc1
487.453	5.2042	3	1	63.57	3	3	1	0.497285		Fc1cc(NC(=O)N2C[C@@H]3C[C@H](C2)c2ccc(c(=O)n2C3)c2ccc(OC(F)(F)F)cc2)ccc1
435.446	3.951	3	1	63.57	3	2	0	0.767132		CC(C)NC(=O)N1C[C@@H]2C[C@H](C1)c1ccc(c(=O)n1C2)c1ccc(OC(F)(F)F)cc1
494.473	4.93678	4	1	87.36	3	3	0	0.535258		FC(F)(F)Oc1ccc(cc1)c1ccc2[C@@H]3C[C@@H](CN(C3)C(=O)Nc3cc(ccc3)C#N)Cn2c1=O
490.503	4.2219	4	0	68.61	4	3	0	0.527403		FC(F)(F)Oc1ccc(cc1)c1ccc2[C@@H]3C[C@@H](CN(C3)S(=O)(=O)c3ccccc3)Cn2c1=O
496.532	4.2834	4	0	68.61	4	3	0	0.518637		FC(F)(F)Oc1ccc(cc1)c1ccc2[C@@H]3C[C@@H](CN(C3)S(=O)(=O)c3cccs3)Cn2c1=O
547.555	4.1803	5	1	97.71	5	3	0	0.496846		CC(=O)Nc1ccc(cc1)S(=O)(=O)N1C[C@@H]2C[C@H](C1)c1ccc(c(=O)n1C2)c1ccc(OC(F)(F)F)cc1
456.486	3.5728	4	0	68.61	5	2	0	0.673138		CCCS(=O)(=O)N1C[C@@H]2C[C@H](C1)c1ccc(c(=O)n1C2)c1ccc(OC(F)(F)F)cc1
520.529	4.2305	5	0	77.84	5	3	0	0.483211		COc1ccc(cc1)S(=O)(=O)N1C[C@@H]2C[C@H](C1)c1ccc(c(=O)n1C2)c1ccc(OC(F)(F)F)cc1
508.493	4.361	4	0	68.61	4	3	1	0.470787		Fc1ccc(cc1)S(=O)(=O)N1C[C@@H]2C[C@H](C1)c1ccc(c(=O)n1C2)c1ccc(OC(F)(F)F)cc1
416.546	4.4967	3	0	42.31	3	3	1	0.564993		CSc1ccc(cc1)c1ccc2[C@@H]3C[C@@H](CN(C3)C(=O)c3ccccc3)Cn2c1=O
446.572	4.5053	4	0	51.54	4	3	1	0.529595		COc1ccc(cc1)C(=O)N1C[C@@H]2C[C@H](C1)c1ccc(c(=O)n1C2)c1ccc(SC)cc1
422.575	4.5582	3	0	42.31	3	3	1	0.555797		CSc1ccc(cc1)c1ccc2[C@@H]3C[C@@H](CN(C3)C(=O)c3cccs3)Cn2c1=O
406.507	4.0897	4	0	55.45	3	3	1	0.592076		CSc1ccc(cc1)c1ccc2[C@@H]3C[C@@H](CN(C3)C(=O)c3ccco3)Cn2c1=O
422.594	4.7632	3	0	42.31	3	2	1	0.640202		CSc1ccc(cc1)c1ccc2[C@@H]3C[C@@H](CN(C3)C(=O)C3CCCCC3)Cn2c1=O
434.536	4.6358	3	0	42.31	3	3	1	0.539453		CSc1ccc(cc1)c1ccc2[C@@H]3C[C@@H](CN(C3)C(=O)c3ccc(F)cc3)Cn2c1=O
396.556	4.229	3	0	42.31	2	2	1	0.685084		CSc1ccc(cc1)c1ccc2[C@@H]3C[C@@H](CN(C3)C(=O)C(C)(C)C)Cn2c1=O
441.556	4.36838	4	0	66.1	3	3	1	0.542477		CSc1ccc(cc1)c1ccc2[C@@H]3C[C@@H](CN(C3)C(=O)c3ccc(cc3)C#N)Cn2c1=O
397.544	2.7445	4	0	45.55	4	2	1	0.740637		CSc1ccc(cc1)c1ccc2[C@@H]3C[C@@H](CN(C3)C(=O)CN(C)C)Cn2c1=O
417.534	3.8917	4	0	55.2	3	3	1	0.587082		CSc1ccc(cc1)c1ccc2[C@@H]3C[C@@H](CN(C3)C(=O)c3ccncc3)Cn2c1=O
398.528	3.2194	4	0	51.54	5	2	1	0.714801		COCCC(=O)N1C[C@@H]2C[C@H](C1)c1ccc(c(=O)n1C2)c1ccc(SC)cc1
418.522	3.2867	5	0	68.09	3	3	1	0.60042		CSc1ccc(cc1)c1ccc2[C@@H]3C[C@@H](CN(C3)C(=O)c3cnccn3)Cn2c1=O
400.569	3.5459	4	0	42.31	4	2	1	0.718964		CSCC(=O)N1C[C@@H]2C[C@H](C1)c1ccc(c(=O)n1C2)c1ccc(SC)cc1
412.511	3.0477	5	1	79.61	5	2	1	0.755155		CSc1ccc(cc1)c1ccc2[C@@H]3C[C@@H](CN(C3)C(=O)CCC(=O)O)Cn2c1=O
444.578	3.0007	6	1	79.61	6	2	1	0.683154		CSc1ccc(cc1)c1ccc2[C@@H]3C[C@@H](CN(C3)C(=O)CSCC(=O)O)Cn2c1=O
437.609	4.6986	3	1	54.34	3	2	1	0.677087		CSc1ccc(cc1)c1ccc2[C@@H]3C[C@@H](CN(C3)C(=O)NC3CCCCC3)Cn2c1=O
431.561	4.8884	3	1	54.34	3	3	1	0.575089		CSc1ccc(cc1)c1ccc2[C@@H]3C[C@@H](CN(C3)C(=O)Nc3ccccc3)Cn2c1=O
449.551	5.0275	3	1	54.34	3	3	1	0.547467		CSc1ccc(cc1)c1ccc2[C@@H]3C[C@@H](CN(C3)C(=O)Nc3cccc(F)c3)Cn2c1=O
397.544	3.7743	3	1	54.34	3	2	1	0.778491		CSc1ccc(cc1)c1ccc2[C@@H]3C[C@@H](CN(C3)C(=O)NC(C)C)Cn2c1=O
452.601	4.0452	4	0	59.38	4	3	1	0.540343		CSc1ccc(cc1)c1ccc2[C@@H]3C[C@@H](CN(C3)S(=O)(=O)c3ccccc3)Cn2c1=O
458.63	4.1067	4	0	59.38	4	3	1	0.531575		CSc1ccc(cc1)c1ccc2[C@@H]3C[C@@H](CN(C3)S(=O)(=O)c3cccs3)Cn2c1=O
509.653	4.0036	5	1	88.48	5	3	1	0.506839		CSc1ccc(cc1)c1ccc2[C@@H]3C[C@@H](CN(C3)S(=O)(=O)c3ccc(NC(=O)C)cc3)Cn2c1=O
418.584	3.3961	4	0	59.38	5	2	1	0.684742		CCCS(=O)(=O)N1C[C@@H]2C[C@H](C1)c1ccc(c(=O)n1C2)c1ccc(SC)cc1
482.627	4.0538	5	0	68.61	5	3	1	0.49463		COc1ccc(cc1)S(=O)(=O)N1C[C@@H]2C[C@H](C1)c1ccc(c(=O)n1C2)c1ccc(SC)cc1
312.438	2.9439	3	1	34.03	2	2	1	0.857917		CSc1ccc(cc1)c1ccc2[C@H]3CNC[C@H](C3)Cn2c1=O
371.44	3.1698	3	0	55.2	2	3	0	0.685398		O=C(N1C[C@@H]2C[C@H](C1)c1ccc(c3cccnc3)c(=O)n1C2)c1ccccc1
401.466	3.1784	4	0	64.43	3	3	0	0.666509		COc1ccc(cc1)C(=O)N1C[C@@H]2C[C@H](C1)c1ccc(c(=O)n1C2)c1cccnc1
377.469	3.2313	3	0	55.2	2	3	0	0.678169		O=C(N1C[C@@H]2C[C@H](C1)c1ccc(c(=O)n1C2)c1cccnc1)c1cccs1
361.401	2.7628	4	0	68.34	2	3	0	0.699896		O=C(N1C[C@@H]2C[C@H](C1)c1ccc(c(=O)n1C2)c1cccnc1)c1ccco1
377.488	3.4363	3	0	55.2	2	2	0	0.788822		O=C(C1CCCCC1)N1C[C@@H]2C[C@H](C1)c1ccc(c3cccnc3)c(=O)n1C2
389.43	3.3089	3	0	55.2	2	3	0	0.663887		Fc1ccc(cc1)C(=O)N1C[C@@H]2C[C@H](C1)c1ccc(c3cccnc3)c(=O)n1C2
396.45	3.04148	4	0	78.99	2	3	0	0.659443		O=C(N1C[C@@H]2C[C@H](C1)c1ccc(c(=O)n1C2)c1cccnc1)c1ccc(cc1)C#N
352.438	1.4176	4	0	58.44	3	2	0	0.84694		CN(C)CC(=O)N1C[C@@H]2C[C@H](C1)c1ccc(c3cccnc3)c(=O)n1C2
372.428	2.5648	4	0	68.09	2	3	0	0.691854		O=C(N1C[C@@H]2C[C@H](C1)c1ccc(c3cccnc3)c(=O)n1C2)c1ccncc1
353.422	1.8925	4	0	64.43	4	2	0	0.847243		COCCC(=O)N1C[C@@H]2C[C@H](C1)c1ccc(c(=O)n1C2)c1cccnc1
373.416	1.9598	5	0	80.98	2	3	0	0.689724		O=C(N1C[C@@H]2C[C@H](C1)c1ccc(c3cccnc3)c(=O)n1C2)c1cnccn1
355.463	2.219	4	0	55.2	3	2	0	0.849406		CSCC(=O)N1C[C@@H]2C[C@H](C1)c1ccc(c(=O)n1C2)c1cccnc1
367.405	1.7208	5	1	92.5	4	2	0	0.895146		OC(=O)CCC(=O)N1C[C@@H]2C[C@H](C1)c1ccc(c(=O)n1C2)c1cccnc1
399.472	1.6738	6	1	92.5	5	2	0	0.829056		OC(=O)CSCC(=O)N1C[C@@H]2C[C@H](C1)c1ccc(c(=O)n1C2)c1cccnc1
392.503	3.3717	3	1	67.23	2	2	0	0.835716		O=C(NC1CCCCC1)N1C[C@@H]2C[C@H](C1)c1ccc(c(=O)n1C2)c1cccnc1
386.455	3.5615	3	1	67.23	2	3	0	0.714614		O=C(Nc1ccccc1)N1C[C@@H]2C[C@H](C1)c1ccc(c(=O)n1C2)c1cccnc1
420.9	4.2149	3	1	67.23	2	3	0	0.647836		Clc1ccc(NC(=O)N2C[C@@H]3C[C@H](C2)c2ccc(c(=O)n2C3)c2cccnc2)cc1
352.438	2.4474	3	1	67.23	2	2	0	0.902342		CC(C)NC(=O)N1C[C@@H]2C[C@H](C1)c1ccc(c3cccnc3)c(=O)n1C2
416.481	3.5701	4	1	76.46	3	3	0	0.691009		COc1ccccc1NC(=O)N1C[C@@H]2C[C@H](C1)c1ccc(c(=O)n1C2)c1cccnc1
407.495	2.7183	4	0	72.27	3	3	0	0.666095		O=c1n2C[C@H]3C[C@H](CN(C3)S(=O)(=O)c3ccccc3)c2ccc1c1cccnc1
413.524	2.7798	4	0	72.27	3	3	0	0.658033		O=c1n2C[C@H]3C[C@H](CN(C3)S(=O)(=O)c3cccs3)c2ccc1c1cccnc1
464.547	2.6767	5	1	101.37	4	3	0	0.637193		CC(=O)Nc1ccc(cc1)S(=O)(=O)N1C[C@@H]2C[C@H](C1)c1ccc(c(=O)n1C2)c1cccnc1
373.478	2.0692	4	0	72.27	4	2	0	0.826063		CCCS(=O)(=O)N1C[C@@H]2C[C@H](C1)c1ccc(c(=O)n1C2)c1cccnc1
437.521	2.7269	5	0	81.5	4	3	0	0.623866		COc1ccc(cc1)S(=O)(=O)N1C[C@@H]2C[C@H](C1)c1ccc(c(=O)n1C2)c1cccnc1
427.548	3.8364	3	0	45.55	4	3	0	0.615773		CN(C)Cc1ccccc1c1ccc2[C@@H]3C[C@@H](CN(C3)C(=O)c3ccccc3)Cn2c1=O
457.574	3.845	4	0	54.78	5	3	0	0.56579		COc1ccc(cc1)C(=O)N1C[C@@H]2C[C@H](C1)c1ccc(c(=O)n1C2)c1ccccc1CN(C)C
433.577	3.8979	3	0	45.55	4	3	0	0.606398		CN(C)Cc1ccccc1c1ccc2[C@@H]3C[C@@H](CN(C3)C(=O)c3cccs3)Cn2c1=O
417.509	3.4294	4	0	58.69	4	3	0	0.639199		CN(C)Cc1ccccc1c1ccc2[C@@H]3C[C@@H](CN(C3)C(=O)c3ccco3)Cn2c1=O
433.596	4.1029	3	0	45.55	4	2	0	0.701812		CN(C)Cc1ccccc1c1ccc2[C@@H]3C[C@@H](CN(C3)C(=O)C3CCCCC3)Cn2c1=O
445.538	3.9755	3	0	45.55	4	3	0	0.589274		CN(C)Cc1ccccc1c1ccc2[C@@H]3C[C@@H](CN(C3)C(=O)c3ccc(F)cc3)Cn2c1=O
452.558	3.70808	4	0	69.34	4	3	0	0.588317		CN(C)Cc1ccccc1c1ccc2[C@@H]3C[C@@H](CN(C3)C(=O)c3ccc(cc3)C#N)Cn2c1=O
429.524	2.6264	5	0	71.33	4	3	0	0.63565		CN(C)Cc1ccccc1c1ccc2[C@@H]3C[C@@H](CN(C3)C(=O)c3cnccn3)Cn2c1=O
411.571	2.8856	4	0	45.55	5	2	0	0.753002		CSCC(=O)N1C[C@@H]2C[C@H](C1)c1ccc(c(=O)n1C2)c1ccccc1CN(C)C
423.513	2.3874	5	1	82.85	6	2	0	0.77186		CN(C)Cc1ccccc1c1ccc2[C@@H]3C[C@@H](CN(C3)C(=O)CCC(=O)O)Cn2c1=O
439.512	1.6238	6	1	92.08	7	2	0	0.711131		CN(C)Cc1ccccc1c1ccc2[C@@H]3C[C@@H](CN(C3)C(=O)COCC(=O)O)Cn2c1=O
455.58	2.3404	6	1	82.85	7	2	0	0.690955		CN(C)Cc1ccccc1c1ccc2[C@@H]3C[C@@H](CN(C3)C(=O)CSCC(=O)O)Cn2c1=O
448.611	4.0383	3	1	57.58	4	2	0	0.740343		CN(C)Cc1ccccc1c1ccc2[C@@H]3C[C@@H](CN(C3)C(=O)NC3CCCCC3)Cn2c1=O
442.563	4.2281	3	1	57.58	4	3	0	0.631653		CN(C)Cc1ccccc1c1ccc2[C@@H]3C[C@@H](CN(C3)C(=O)Nc3ccccc3)Cn2c1=O
408.546	3.114	3	1	57.58	4	2	0	0.834843		CC(C)NC(=O)N1C[C@@H]2C[C@H](C1)c1ccc(c(=O)n1C2)c1ccccc1CN(C)C
472.589	4.2367	4	1	66.81	5	3	0	0.579155		COc1ccccc1NC(=O)N1C[C@@H]2C[C@H](C1)c1ccc(c(=O)n1C2)c1ccccc1CN(C)C
520.655	3.3433	5	1	91.72	6	3	0	0.528454		CN(C)Cc1ccccc1c1ccc2[C@@H]3C[C@@H](CN(C3)S(=O)(=O)c3ccc(NC(=O)C)cc3)Cn2c1=O
429.586	2.7358	4	0	62.62	6	2	0	0.704816		CCCS(=O)(=O)N1C[C@@H]2C[C@H](C1)c1ccc(c(=O)n1C2)c1ccccc1CN(C)C
493.629	3.3935	5	0	71.85	6	3	0	0.516094		COc1ccc(cc1)S(=O)(=O)N1C[C@@H]2C[C@H](C1)c1ccc(c(=O)n1C2)c1ccccc1CN(C)C
481.593	3.524	4	0	62.62	5	3	0	0.546596		CN(C)Cc1ccccc1c1ccc2[C@@H]3C[C@@H](CN(C3)S(=O)(=O)c3ccc(F)cc3)Cn2c1=O
402.454	2.5734	5	0	77.32	3	3	0	0.671442		COc1ccc(cc1)C(=O)N1C[C@@H]2C[C@H](C1)c1ccc(c(=O)n1C2)c1cncnc1
378.476	2.8313	4	0	68.09	2	2	0	0.800303		O=C(C1CCCCC1)N1C[C@@H]2C[C@H](C1)c1ccc(c3cncnc3)c(=O)n1C2
390.418	2.7039	4	0	68.09	2	3	0	0.671756		Fc1ccc(cc1)C(=O)N1C[C@@H]2C[C@H](C1)c1ccc(c3cncnc3)c(=O)n1C2
353.426	0.8126	5	0	71.33	3	2	0	0.829891		CN(C)CC(=O)N1C[C@@H]2C[C@H](C1)c1ccc(c3cncnc3)c(=O)n1C2
373.416	1.9598	5	0	80.98	2	3	0	0.689724		O=C(N1C[C@@H]2C[C@H](C1)c1ccc(c3cncnc3)c(=O)n1C2)c1ccncc1
393.491	2.7667	4	1	80.12	2	2	0	0.845994		O=C(NC1CCCCC1)N1C[C@@H]2C[C@H](C1)c1ccc(c(=O)n1C2)c1cncnc1
387.443	2.9565	4	1	80.12	2	3	0	0.726236		O=C(Nc1ccccc1)N1C[C@@H]2C[C@H](C1)c1ccc(c(=O)n1C2)c1cncnc1
353.426	1.8424	4	1	80.12	2	2	0	0.899307		CC(C)NC(=O)N1C[C@@H]2C[C@H](C1)c1ccc(c3cncnc3)c(=O)n1C2
417.469	2.9651	5	1	89.35	3	3	0	0.700962		COc1ccccc1NC(=O)N1C[C@@H]2C[C@H](C1)c1ccc(c(=O)n1C2)c1cncnc1
408.483	2.1133	5	0	85.16	3	3	0	0.665286		O=c1n2C[C@H]3C[C@H](CN(C3)S(=O)(=O)c3ccccc3)c2ccc1c1cncnc1
374.466	1.4642	5	0	85.16	4	2	0	0.816933		CCCS(=O)(=O)N1C[C@@H]2C[C@H](C1)c1ccc(c(=O)n1C2)c1cncnc1
376.5	4.1555	2	0	42.31	2	2	0	0.759384		O=C(N1C[C@@H]2C[C@H](C1)c1ccc(C3CCCCC3)c(=O)n1C2)c1ccccc1
382.529	4.217	2	0	42.31	2	2	0	0.749393		O=C(N1C[C@@H]2C[C@H](C1)c1ccc(C3CCCCC3)c(=O)n1C2)c1cccs1
366.461	3.7485	3	0	55.45	2	2	0	0.789732		O=C(N1C[C@@H]2C[C@H](C1)c1ccc(C3CCCCC3)c(=O)n1C2)c1ccco1
382.548	4.422	2	0	42.31	2	1	0	0.727087		O=C(C1CCCCC1)N1C[C@@H]2C[C@H](C1)c1ccc(C3CCCCC3)c(=O)n1C2
394.49	4.2946	2	0	42.31	2	2	0	0.731013		Fc1ccc(cc1)C(=O)N1C[C@@H]2C[C@H](C1)c1ccc(C3CCCCC3)c(=O)n1C2
401.51	4.02718	3	0	66.1	2	2	0	0.735724		O=C(N1C[C@@H]2C[C@H](C1)c1ccc(C3CCCCC3)c(=O)n1C2)c1ccc(cc1)C#N
377.488	3.5505	3	0	55.2	2	2	0	0.785045		O=C(N1C[C@@H]2C[C@H](C1)c1ccc(C3CCCCC3)c(=O)n1C2)c1ccncc1
397.563	4.3574	2	1	54.34	2	1	0	0.772274		O=C(NC1CCCCC1)N1C[C@@H]2C[C@H](C1)c1ccc(C3CCCCC3)c(=O)n1C2
391.515	4.5472	2	1	54.34	2	2	0	0.780762		O=C(Nc1ccccc1)N1C[C@@H]2C[C@H](C1)c1ccc(C3CCCCC3)c(=O)n1C2
357.498	3.4331	2	1	54.34	2	1	0	0.863197		CC(C)NC(=O)N1C[C@@H]2C[C@H](C1)c1ccc(C3CCCCC3)c(=O)n1C2
421.541	4.5558	3	1	63.57	3	2	0	0.75569		COc1ccccc1NC(=O)N1C[C@@H]2C[C@H](C1)c1ccc(C3CCCCC3)c(=O)n1C2
412.555	3.704	3	0	59.38	3	2	0	0.750748		O=c1n2C[C@H]3C[C@H](CN(C3)S(=O)(=O)c3ccccc3)c2ccc1C1CCCCC1
378.538	3.0549	3	0	59.38	4	1	0	0.799638		CCCS(=O)(=O)N1C[C@@H]2C[C@H](C1)c1ccc(C3CCCCC3)c(=O)n1C2
430.935	4.9316	2	0	42.31	3	3	0	0.565523		Clc1ccc(/C=C/c2ccc3[C@@H]4C[C@@H](CN(C4)C(=O)c4ccccc4)Cn3c2=O)cc1
436.983	5.1981	2	0	42.31	3	2	0	0.63834		Clc1ccc(/C=C/c2ccc3[C@@H]4C[C@@H](CN(C4)C(=O)C4CCCCC4)Cn3c2=O)cc1
448.925	5.0707	2	0	42.31	3	3	0	0.538298		Fc1ccc(cc1)C(=O)N1C[C@@H]2C[C@H](C1)c1ccc(/C=C/c3ccc(Cl)cc3)c(=O)n1C2
444.962	5.24002	2	0	42.31	3	3	0	0.53376		Cc1ccc(cc1)C(=O)N1C[C@@H]2C[C@H](C1)c1ccc(/C=C/c3ccc(Cl)cc3)c(=O)n1C2
455.945	4.80328	3	0	66.1	3	3	0	0.544199		Clc1ccc(/C=C/c2ccc3[C@@H]4C[C@@H](CN(C4)C(=O)c4ccc(cc4)C#N)Cn3c2=O)cc1
412.917	3.6543	3	0	51.54	5	2	0	0.732707		COCCC(=O)N1C[C@@H]2C[C@H](C1)c1ccc(/C=C/c3ccc(Cl)cc3)c(=O)n1C2
432.911	3.7216	4	0	68.09	3	3	0	0.614251		Clc1ccc(/C=C/c2ccc3[C@@H]4C[C@@H](CN(C4)C(=O)c4cnccn4)Cn3c2=O)cc1
411.933	4.2092	2	1	54.34	3	2	0	0.789411		CC(C)NC(=O)N1C[C@@H]2C[C@H](C1)c1ccc(/C=C/c3ccc(Cl)cc3)c(=O)n1C2
475.976	5.3319	3	1	63.57	4	3	0	0.535419		COc1ccccc1NC(=O)N1C[C@@H]2C[C@H](C1)c1ccc(/C=C/c3ccc(Cl)cc3)c(=O)n1C2
524.042	4.4385	4	1	88.48	5	3	0	0.512237		CC(=O)Nc1ccc(cc1)S(=O)(=O)N1C[C@@H]2C[C@H](C1)c1ccc(/C=C/c3ccc(Cl)cc3)c(=O)n1C2
432.973	3.831	3	0	59.38	5	2	0	0.69846		CCCS(=O)(=O)N1C[C@@H]2C[C@H](C1)c1ccc(/C=C/c3ccc(Cl)cc3)c(=O)n1C2
404.919	3.0508	3	0	59.38	3	2	0	0.780436		CS(=O)(=O)N1C[C@@H]2C[C@H](C1)c1ccc(/C=C/c3ccc(Cl)cc3)c(=O)n1C2
395.462	3.64648	3	0	66.1	2	3	0	0.647762		O=C(N1C[C@@H]2C[C@H](C1)c1ccc(c(=O)n1C2)c1cccc(c1)C#N)c1ccccc1
425.488	3.65508	4	0	75.33	3	3	0	0.624863		COc1ccc(cc1)C(=O)N1C[C@@H]2C[C@H](C1)c1ccc(c(=O)n1C2)c1cccc(c1)C#N
401.491	3.70798	3	0	66.1	2	3	0	0.639114		O=C(N1C[C@@H]2C[C@H](C1)c1ccc(c(=O)n1C2)c1cccc(c1)C#N)c1cccs1
385.423	3.23948	4	0	79.24	2	3	0	0.667578		O=C(N1C[C@@H]2C[C@H](C1)c1ccc(c(=O)n1C2)c1cccc(c1)C#N)c1ccco1
401.51	3.91298	3	0	66.1	2	2	0	0.740754		O=C(C1CCCCC1)N1C[C@@H]2C[C@H](C1)c1ccc(c(=O)n1C2)c1cccc(c1)C#N
413.452	3.78558	3	0	66.1	2	3	0	0.622897		Fc1ccc(cc1)C(=O)N1C[C@@H]2C[C@H](C1)c1ccc(c(=O)n1C2)c1cccc(c1)C#N
420.472	3.51816	4	0	89.89	2	3	0	0.619825		O=C(N1C[C@@H]2C[C@H](C1)c1ccc(c(=O)n1C2)c1cccc(c1)C#N)c1ccc(cc1)C#N
376.46	1.89428	4	0	69.34	3	2	0	0.82546		CN(C)CC(=O)N1C[C@@H]2C[C@H](C1)c1ccc(c3cccc(c3)C#N)c(=O)n1C2
396.45	3.04148	4	0	78.99	2	3	0	0.659443		O=C(N1C[C@@H]2C[C@H](C1)c1ccc(c(=O)n1C2)c1cccc(c1)C#N)c1ccncc1
397.438	2.43648	5	0	91.88	2	3	0	0.662143		O=C(N1C[C@@H]2C[C@H](C1)c1ccc(c(=O)n1C2)c1cccc(c1)C#N)c1cnccn1
379.485	2.69568	4	0	66.1	3	2	0	0.818821		CSCC(=O)N1C[C@@H]2C[C@H](C1)c1ccc(c(=O)n1C2)c1cccc(c1)C#N
423.494	2.15048	6	1	103.4	5	2	0	0.793173		OC(=O)CSCC(=O)N1C[C@@H]2C[C@H](C1)c1ccc(c(=O)n1C2)c1cc(ccc1)C#N
416.525	3.84838	3	1	78.13	2	2	0	0.782211		O=C(NC1CCCCC1)N1C[C@@H]2C[C@H](C1)c1ccc(c(=O)n1C2)c1cc(ccc1)C#N
410.477	4.03818	3	1	78.13	2	3	0	0.667571		O=C(Nc1ccccc1)N1C[C@@H]2C[C@H](C1)c1ccc(c(=O)n1C2)c1cc(ccc1)C#N
376.46	2.92408	3	1	78.13	2	2	0	0.867632		CC(C)NC(=O)N1C[C@@H]2C[C@H](C1)c1ccc(c3cc(ccc3)C#N)c(=O)n1C2
440.503	4.04678	4	1	87.36	3	3	0	0.641533		COc1ccccc1NC(=O)N1C[C@@H]2C[C@H](C1)c1ccc(c(=O)n1C2)c1cc(ccc1)C#N
431.517	3.19498	4	0	83.17	3	3	0	0.628198		O=c1n2C[C@H]3C[C@H](CN(C3)S(=O)(=O)c3ccccc3)c2ccc1c1cccc(c1)C#N
427.504	3.7332	3	1	71.41	3	3	0	0.672532		CC(=O)Nc1ccc(cc1)c1ccc2[C@@H]3C[C@@H](CN(C3)C(=O)c3ccccc3)Cn2c1=O
433.533	3.7947	3	1	71.41	3	3	0	0.662451		CC(=O)Nc1ccc(cc1)c1ccc2[C@@H]3C[C@@H](CN(C3)C(=O)c3cccs3)Cn2c1=O
433.552	3.9997	3	1	71.41	3	2	0	0.767289		CC(=O)Nc1ccc(cc1)c1ccc2[C@@H]3C[C@@H](CN(C3)C(=O)C3CCCCC3)Cn2c1=O
428.492	3.1282	4	1	84.3	3	3	0	0.685546		CC(=O)Nc1ccc(cc1)c1ccc2[C@@H]3C[C@@H](CN(C3)C(=O)c3ccncc3)Cn2c1=O
448.567	3.9351	3	2	83.44	3	2	0	0.721023		CC(=O)Nc1ccc(cc1)c1ccc2[C@@H]3C[C@@H](CN(C3)C(=O)NC3CCCCC3)Cn2c1=O
408.502	3.0108	3	2	83.44	3	2	0	0.810276		CC(C)NC(=O)N1C[C@@H]2C[C@H](C1)c1ccc(c(=O)n1C2)c1ccc(NC(=O)C)cc1
472.545	4.1335	4	2	92.67	4	3	0	0.574345		COc1ccccc1NC(=O)N1C[C@@H]2C[C@H](C1)c1ccc(c(=O)n1C2)c1ccc(NC(=O)C)cc1
463.559	3.2817	4	1	88.48	4	3	0	0.632333		CC(=O)Nc1ccc(cc1)c1ccc2[C@@H]3C[C@@H](CN(C3)S(=O)(=O)c3ccccc3)Cn2c1=O
411.505	4.01488	4	0	58.26	4	3	0	0.627623		COc1ccc(cc1)c1ccc2[C@@H]3C[C@@H](CN(Cc4cccc(c4)C#N)C3)Cn2c1=O
393.531	3.0372	4	0	37.71	3	2	0	0.794447		COc1ccc(cc1)c1ccc2[C@@H]3C[C@@H](CN(C3)C3CCN(C)CC3)Cn2c1=O
406.529	5.2878	2	0	25.24	3	4	0	0.445738		O=c1n2C[C@H]3C[C@H](CN(Cc4ccccc4)C3)c2ccc1c1ccc2ccccc2c1
436.555	5.2964	3	0	34.47	4	4	0	0.42038		COc1ccc(CN2C[C@@H]3C[C@H](C2)c2ccc(c(=O)n2C3)c2ccc3ccccc3c2)cc1
424.519	5.4269	2	0	25.24	3	4	0	0.424832		Fc1ccc(CN2C[C@@H]3C[C@H](C2)c2ccc(c(=O)n2C3)c2ccc3ccccc3c2)cc1
426.516	4.3731	4	1	58.61	4	4	0	0.504159		OCc1ccc(CN2C[C@@H]3C[C@H](C2)c2ccc(c(=O)n2C3)c2ccc3ccccc3c2)o1
413.565	4.1818	3	0	28.48	2	3	0	0.606258		CN1CCC(CC1)N1C[C@@H]2C[C@H](C1)c1ccc(c(=O)n1C2)c1ccc2ccccc2c1
430.495	5.2149	2	0	25.24	3	3	0	0.548489		FC(F)(F)c1cccc(c1)c1ccc2[C@@H]3C[C@@H](CN(Cc4cccs4)C3)Cn2c1=O
449.476	5.02508	3	0	49.03	3	3	0	0.540669		FC(F)(F)c1cccc(c1)c1ccc2[C@@H]3C[C@@H](CN(Cc4cccc(c4)C#N)C3)Cn2c1=O
444.453	4.2387	4	1	58.61	4	3	0	0.627905		OCc1ccc(CN2C[C@@H]3C[C@H](C2)c2ccc(c(=O)n2C3)c2cc(ccc2)C(F)(F)F)o1
410.901	3.8733	4	1	58.61	4	3	0	0.686007		OCc1ccc(CN2C[C@@H]3C[C@H](C2)c2ccc(c(=O)n2C3)c2ccc(Cl)cc2)o1
397.95	3.682	3	0	28.48	2	2	0	0.752308		CN1CCC(CC1)N1C[C@@H]2C[C@H](C1)c1ccc(c(=O)n1C2)c1ccc(Cl)cc1
368.527	4.2576	2	0	25.24	3	3	0	0.662207		O=c1n2C[C@H]3C[C@H](CN(Cc4cccs4)C3)c2ccc1c1cccs1
362.498	4.1961	2	0	25.24	3	3	0	0.670245		O=c1n2C[C@H]3C[C@H](CN(Cc4ccccc4)C3)c2ccc1c1cccs1
392.524	4.2047	3	0	34.47	4	3	0	0.640812		COc1ccc(CN2C[C@@H]3C[C@H](C2)c2ccc(c4cccs4)c(=O)n2C3)cc1
380.488	4.3352	2	0	25.24	3	3	0	0.647331		Fc1ccc(CN2C[C@@H]3C[C@H](C2)c2ccc(c4cccs4)c(=O)n2C3)cc1
402.519	4.9423	3	0	38.38	3	4	0	0.466317		O=c1n2C[C@H]3C[C@H](CN(Cc4cc5c(o4)cccc5)C3)c2ccc1c1cccs1
369.534	3.0901	3	0	28.48	2	2	0	0.804354		CN1CCC(CC1)N1C[C@@H]2C[C@H](C1)c1ccc(c3cccs3)c(=O)n1C2
418.587	5.4108	2	0	25.24	3	4	0	0.430422		O=c1n2C[C@H]3C[C@H](CN(Cc4cccs4)C3)c2ccc1c1cc2c(s1)cccc2
412.558	5.3493	2	0	25.24	3	4	0	0.438092		O=c1n2C[C@H]3C[C@H](CN(Cc4ccccc4)C3)c2ccc1c1cc2c(s1)cccc2
430.548	5.4884	2	0	25.24	3	4	0	0.41716		Fc1ccc(CN2C[C@@H]3C[C@H](C2)c2ccc(c4cc5c(s4)cccc5)c(=O)n2C3)cc1
413.546	4.7443	3	0	38.13	3	4	0	0.465201		O=c1n2C[C@H]3C[C@H](CN(Cc4ncccc4)C3)c2ccc1c1cc2c(s1)cccc2
463.606	5.8975	3	0	38.13	3	5	0	0.330047		O=c1n2C[C@H]3C[C@H](CN(Cc4cc5c(cccc5)nc4)C3)c2ccc1c1cc2c(s1)cccc2
465.622	5.841	2	0	30.17	3	5	0	0.32986		Cn1cc(CN2C[C@@H]3C[C@H](C2)c2ccc(c4cc5c(s4)cccc5)c(=O)n2C3)c2c1cccc2
437.568	5.22098	3	0	49.03	3	4	0	0.425102		O=c1n2C[C@H]3C[C@H](CN(Cc4cccc(c4)C#N)C3)c2ccc1c1cc2c(s1)cccc2
432.545	4.4346	4	1	58.61	4	4	0	0.495901		OCc1ccc(CN2C[C@@H]3C[C@H](C2)c2ccc(c4cc5c(s4)cccc5)c(=O)n2C3)o1
406.551	4.3281	3	0	34.47	2	3	0	0.60892		O=c1n2C[C@H]3C[C@H](CN(C3)C3CCOCC3)c2ccc1c1cc2c(s1)cccc2
419.594	4.2433	3	0	28.48	2	3	0	0.59687		CN1CCC(CC1)N1C[C@@H]2C[C@H](C1)c1ccc(c3cc4c(s3)cccc4)c(=O)n1C2
376.525	4.50452	2	0	25.24	3	3	0	0.64285		Cc1ccccc1c1ccc2[C@@H]3C[C@@H](CN(Cc4cccs4)C3)Cn2c1=O
400.522	4.45162	3	0	34.47	4	3	0	0.620847		COc1ccc(CN2C[C@@H]3C[C@H](C2)c2ccc(c(=O)n2C3)c2ccccc2C)cc1
388.486	4.58212	2	0	25.24	3	3	0	0.627161		Cc1ccccc1c1ccc2[C@@H]3C[C@@H](CN(Cc4ccc(F)cc4)C3)Cn2c1=O
395.506	4.3147	3	0	49.03	3	3	0	0.636268		Cc1ccccc1c1ccc2[C@@H]3C[C@@H](CN(Cc4cccc(c4)C#N)C3)Cn2c1=O
390.483	3.52832	4	1	58.61	4	3	0	0.723261		Cc1ccccc1c1ccc2[C@@H]3C[C@@H](CN(Cc4ccc(CO)o4)C3)Cn2c1=O
364.489	3.42182	3	0	34.47	2	2	0	0.802132		Cc1ccccc1c1ccc2[C@@H]3C[C@@H](CN(C3)C3CCOCC3)Cn2c1=O
377.532	3.33702	3	0	28.48	2	2	0	0.78896		CN1CCC(CC1)N1C[C@@H]2C[C@H](C1)c1ccc(c(=O)n1C2)c1ccccc1C
446.494	5.0947	3	0	34.47	4	3	0	0.537334		FC(F)(F)Oc1ccc(cc1)c1ccc2[C@@H]3C[C@@H](CN(Cc4cccs4)C3)Cn2c1=O
458.455	5.1723	3	0	34.47	4	3	1	0.486748		Fc1ccc(CN2C[C@@H]3C[C@H](C2)c2ccc(c(=O)n2C3)c2ccc(OC(F)(F)F)cc2)cc1
456.464	4.7388	4	1	54.7	4	3	0	0.589173		Oc1c(CN2C[C@@H]3C[C@H](C2)c2ccc(c(=O)n2C3)c2ccc(OC(F)(F)F)cc2)cccc1
460.452	4.1185	5	1	67.84	5	3	0	0.597134		OCc1ccc(CN2C[C@@H]3C[C@H](C2)c2ccc(c(=O)n2C3)c2ccc(OC(F)(F)F)cc2)o1
447.501	3.9272	4	0	37.71	3	2	0	0.69089		CN1CCC(CC1)N1C[C@@H]2C[C@H](C1)c1ccc(c(=O)n1C2)c1ccc(OC(F)(F)F)cc1
408.592	4.918	3	0	25.24	4	3	1	0.54863		CSc1ccc(cc1)c1ccc2[C@@H]3C[C@@H](CN(Cc4cccs4)C3)Cn2c1=O
432.589	4.8651	4	0	34.47	5	3	1	0.515788		COc1ccc(CN2C[C@@H]3C[C@H](C2)c2ccc(c(=O)n2C3)c2ccc(SC)cc2)cc1
453.611	5.4047	4	0	38.13	4	4	1	0.375422		CSc1ccc(cc1)c1ccc2[C@@H]3C[C@@H](CN(Cc4cc5c(cccc5)nc4)C3)Cn2c1=O
427.573	4.72818	4	0	49.03	4	3	1	0.540091		CSc1ccc(cc1)c1ccc2[C@@H]3C[C@@H](CN(Cc4cccc(c4)C#N)C3)Cn2c1=O
418.562	4.5621	4	1	45.47	4	3	1	0.60327		CSc1ccc(cc1)c1ccc2[C@@H]3C[C@@H](CN(Cc4c(O)cccc4)C3)Cn2c1=O
422.55	3.9418	5	1	58.61	5	3	1	0.609948		CSc1ccc(cc1)c1ccc2[C@@H]3C[C@@H](CN(Cc4ccc(CO)o4)C3)Cn2c1=O
363.486	3.5911	3	0	38.13	3	3	0	0.695933		O=c1n2C[C@H]3C[C@H](CN(Cc4cccs4)C3)c2ccc1c1cccnc1
357.457	3.5296	3	0	38.13	3	3	0	0.70295		O=c1n2C[C@H]3C[C@H](CN(Cc4ccccc4)C3)c2ccc1c1cccnc1
387.483	3.5382	4	0	47.36	4	3	0	0.670927		COc1ccc(CN2C[C@@H]3C[C@H](C2)c2ccc(c(=O)n2C3)c2cccnc2)cc1
375.447	3.6687	3	0	38.13	3	3	0	0.682223		Fc1ccc(CN2C[C@@H]3C[C@H](C2)c2ccc(c(=O)n2C3)c2cccnc2)cc1
410.521	4.0213	3	0	43.06	3	4	0	0.494023		Cn1cc(CN2C[C@@H]3C[C@H](C2)c2ccc(c4cccnc4)c(=O)n2C3)c2c1cccc2
397.478	4.2758	4	0	51.27	3	4	0	0.49675		O=c1n2C[C@H]3C[C@H](CN(Cc4cc5c(o4)cccc5)C3)c2ccc1c1cccnc1
382.467	3.40128	4	0	61.92	3	3	0	0.682643		O=c1n2C[C@H]3C[C@H](CN(Cc4cccc(c4)C#N)C3)c2ccc1c1cccnc1
377.444	2.6149	5	1	71.5	4	3	0	0.754521		OCc1ccc(CN2C[C@@H]3C[C@H](C2)c2ccc(c(=O)n2C3)c2cccnc2)o1
364.493	2.4236	4	0	41.37	2	2	0	0.820706		CN1CCC(CC1)N1C[C@@H]2C[C@H](C1)c1ccc(c3cccnc3)c(=O)n1C2
419.594	4.2577	3	0	28.48	5	3	0	0.593648		CN(C)Cc1ccccc1c1ccc2[C@@H]3C[C@@H](CN(Cc4cccs4)C3)Cn2c1=O
413.565	4.1962	3	0	28.48	5	3	0	0.603005		CN(C)Cc1ccccc1c1ccc2[C@@H]3C[C@@H](CN(Cc4ccccc4)C3)Cn2c1=O
466.629	4.6879	3	0	33.41	5	4	0	0.409016		CN(C)Cc1ccccc1c1ccc2[C@@H]3C[C@@H](CN(Cc4cn(C)c5c4cccc5)C3)Cn2c1=O
453.586	4.9424	4	0	41.62	5	4	0	0.410899		CN(C)Cc1ccccc1c1ccc2[C@@H]3C[C@@H](CN(Cc4cc5c(o4)cccc5)C3)Cn2c1=O
441.619	4.6288	3	0	28.48	7	3	0	0.511577		CN(C)Cc1ccccc1c1ccc2[C@@H]3C[C@@H](CN(CCCc4ccccc4)C3)Cn2c1=O
438.575	4.06788	4	0	52.27	5	3	0	0.580498		CN(C)Cc1ccccc1c1ccc2[C@@H]3C[C@@H](CN(Cc4cccc(c4)C#N)C3)Cn2c1=O
419.613	4.5763	3	0	28.48	5	2	0	0.679065		CN(C)Cc1ccccc1c1ccc2[C@@H]3C[C@@H](CN(CC4CCCCC4)C3)Cn2c1=O
364.474	2.9861	4	0	51.02	3	3	0	0.709707		O=c1n2C[C@H]3C[C@H](CN(Cc4cccs4)C3)c2ccc1c1cncnc1
358.445	2.9246	4	0	51.02	3	3	0	0.716025		O=c1n2C[C@H]3C[C@H](CN(Cc4ccccc4)C3)c2ccc1c1cncnc1
388.471	2.9332	5	0	60.25	4	3	0	0.681638		COc1ccc(CN2C[C@@H]3C[C@H](C2)c2ccc(c(=O)n2C3)c2cncnc2)cc1
411.509	3.4163	4	0	55.95	3	4	0	0.5079		Cn1cc(CN2C[C@@H]3C[C@H](C2)c2ccc(c4cncnc4)c(=O)n2C3)c2c1cccc2
398.466	3.6708	5	0	64.16	3	4	0	0.512653		O=c1n2C[C@H]3C[C@H](CN(Cc4cc5c(o4)cccc5)C3)c2ccc1c1cncnc1
383.455	2.79628	5	0	74.81	3	3	0	0.69091		O=c1n2C[C@H]3C[C@H](CN(Cc4cccc(c4)C#N)C3)c2ccc1c1cncnc1
365.481	1.8186	5	0	54.26	2	2	0	0.818174		CN1CCC(CC1)N1C[C@@H]2C[C@H](C1)c1ccc(c3cncnc3)c(=O)n1C2
368.546	4.5768	2	0	25.24	3	2	0	0.75746		O=c1n2C[C@H]3C[C@H](CN(Cc4cccs4)C3)c2ccc1C1CCCCC1
382.504	3.6006	4	1	58.61	4	2	0	0.855697		OCc1ccc(CN2C[C@@H]3C[C@H](C2)c2ccc(C4CCCCC4)c(=O)n2C3)o1
446.978	5.3	3	0	34.47	5	3	0	0.514414		COc1ccc(CN2C[C@@H]3C[C@H](C2)c2ccc(/C=C/c4ccc(Cl)cc4)c(=O)n2C3)cc1
432.951	4.997	3	1	45.47	4	3	0	0.604455		Oc1c(CN2C[C@@H]3C[C@H](C2)c2ccc(/C=C/c4ccc(Cl)cc4)c(=O)n2C3)cccc1
423.988	4.1854	3	0	28.48	3	2	0	0.711696		CN1CCC(CC1)N1C[C@@H]2C[C@H](C1)c1ccc(/C=C/c3ccc(Cl)cc3)c(=O)n1C2
381.479	4.00628	3	0	49.03	3	3	0	0.664421		O=c1n2C[C@H]3C[C@H](CN(Cc4ccccc4)C3)c2ccc1c1cc(ccc1)C#N
399.469	4.14538	3	0	49.03	3	3	0	0.639393		Fc1ccc(CN2C[C@@H]3C[C@H](C2)c2ccc(c(=O)n2C3)c2cc(ccc2)C#N)cc1
382.467	3.40128	4	0	61.92	3	3	0	0.682643		O=c1n2C[C@H]3C[C@H](CN(Cc4ncccc4)C3)c2ccc1c1cc(ccc1)C#N
421.5	4.75248	4	0	62.17	3	4	0	0.457676		O=c1n2C[C@H]3C[C@H](CN(Cc4cc5c(o4)cccc5)C3)c2ccc1c1cc(ccc1)C#N
458.565	5.06828	4	0	61.92	4	4	0	0.41112		O=c1n2C[C@H]3C[C@H](CN(Cc4ccc(cc4)c4ncccc4)C3)c2ccc1c1cc(ccc1)C#N
409.533	4.43888	3	0	49.03	5	3	0	0.599041		O=c1n2C[C@H]3C[C@H](CN(CCCc4ccccc4)C3)c2ccc1c1cc(ccc1)C#N
401.466	3.09158	5	1	82.4	4	3	0	0.717473		OCc1ccc(CN2C[C@@H]3C[C@H](C2)c2ccc(c(=O)n2C3)c2cc(ccc2)C#N)o1
388.515	2.90028	4	0	52.27	2	2	0	0.787294		CN1CCC(CC1)N1C[C@@H]2C[C@H](C1)c1ccc(c(=O)n1C2)c1cc(ccc1)C#N
464.569	4.6412	4	1	67.23	4	4	0	0.456653		CC(=O)Nc1ccc(cc1)c1ccc2[C@@H]3C[C@@H](CN(Cc4cc5c(cccc5)nc4)C3)Cn2c1=O
433.508	3.1783	5	2	87.71	5	3	0	0.636079		CC(=O)Nc1ccc(cc1)c1ccc2[C@@H]3C[C@@H](CN(Cc4ccc(CO)o4)C3)Cn2c1=O
420.557	2.987	4	1	57.58	3	2	0	0.821141		CN1CCC(CC1)N1C[C@@H]2C[C@H](C1)c1ccc(c(=O)n1C2)c1ccc(NC(=O)C)cc1
400.478	3.7834	3	0	51.54	3	3	0	0.652187		COc1ccc(cc1)c1c2[C@@H]3C[C@@H](CN(C3)C(=O)c3ccccc3)Cn2c(=O)cc1
430.504	3.792	4	0	60.77	4	3	0	0.612869		COc1ccc(cc1)C(=O)N1C[C@@H]2C[C@H](C1)c1c(ccc(=O)n1C2)c1ccc(OC)cc1
406.507	3.8449	3	0	51.54	3	3	0	0.64309		COc1ccc(cc1)c1c2[C@@H]3C[C@@H](CN(C3)C(=O)c3cccs3)Cn2c(=O)cc1
390.439	3.3764	4	0	64.68	3	3	0	0.674535		COc1ccc(cc1)c1c2[C@@H]3C[C@@H](CN(C3)C(=O)c3ccco3)Cn2c(=O)cc1
406.526	4.0499	3	0	51.54	3	2	0	0.744581		COc1ccc(cc1)c1c2[C@@H]3C[C@@H](CN(C3)C(=O)C3CCCCC3)Cn2c(=O)cc1
418.468	3.9225	3	0	51.54	3	3	0	0.626213		COc1ccc(cc1)c1c2[C@@H]3C[C@@H](CN(C3)C(=O)c3ccc(F)cc3)Cn2c(=O)cc1
380.488	3.5157	3	0	51.54	2	2	0	0.782711		COc1ccc(cc1)c1c2[C@@H]3C[C@@H](CN(C3)C(=O)C(C)(C)C)Cn2c(=O)cc1
430.504	3.5486	4	0	60.77	5	3	0	0.606459		COc1ccc(cc1)c1c2[C@@H]3C[C@@H](CN(C3)C(=O)COc3ccccc3)Cn2c(=O)cc1
425.488	3.65508	4	0	75.33	3	3	0	0.624863		COc1ccc(cc1)c1c2[C@@H]3C[C@@H](CN(C3)C(=O)c3ccc(cc3)C#N)Cn2c(=O)cc1
381.476	2.0312	4	0	54.78	4	2	0	0.817202		COc1ccc(cc1)c1c2[C@@H]3C[C@@H](CN(C3)C(=O)CN(C)C)Cn2c(=O)cc1
401.466	3.1784	4	0	64.43	3	3	0	0.666509		COc1ccc(cc1)c1c2[C@@H]3C[C@@H](CN(C3)C(=O)c3ccncc3)Cn2c(=O)cc1
382.46	2.5061	4	0	60.77	5	2	0	0.796276		COCCC(=O)N1C[C@@H]2C[C@H](C1)c1c(ccc(=O)n1C2)c1ccc(OC)cc1
402.454	2.5734	5	0	77.32	3	3	0	0.671442		COc1ccc(cc1)c1c2[C@@H]3C[C@@H](CN(C3)C(=O)c3cnccn3)Cn2c(=O)cc1
384.501	2.8326	4	0	51.54	4	2	0	0.807822		COc1ccc(cc1)c1c2[C@@H]3C[C@@H](CN(C3)C(=O)CSC)Cn2c(=O)cc1
396.443	2.3344	5	1	88.84	5	2	0	0.839025		COc1ccc(cc1)c1c2[C@@H]3C[C@@H](CN(C3)C(=O)CCC(=O)O)Cn2c(=O)cc1
412.442	1.5708	6	1	98.07	6	2	0	0.78054		COc1ccc(cc1)c1c2[C@@H]3C[C@@H](CN(C3)C(=O)COCC(=O)O)Cn2c(=O)cc1
428.51	2.2874	6	1	88.84	6	2	0	0.7609		COc1ccc(cc1)c1c2[C@@H]3C[C@@H](CN(C3)C(=O)CSCC(=O)O)Cn2c(=O)cc1
421.541	3.9853	3	1	63.57	3	2	0	0.786753		COc1ccc(cc1)c1c2[C@@H]3C[C@@H](CN(C3)C(=O)NC3CCCCC3)Cn2c(=O)cc1
415.493	4.1751	3	1	63.57	3	3	0	0.670947		COc1ccc(cc1)c1c2[C@@H]3C[C@@H](CN(C3)C(=O)Nc3ccccc3)Cn2c(=O)cc1
429.52	4.48352	3	1	63.57	3	3	0	0.638552		COc1ccc(cc1)c1c2[C@@H]3C[C@@H](CN(C3)C(=O)Nc3ccc(C)cc3)Cn2c(=O)cc1
381.476	3.061	3	1	63.57	3	2	0	0.878382		COc1ccc(cc1)c1c2[C@@H]3C[C@@H](CN(C3)C(=O)NC(C)C)Cn2c(=O)cc1
445.519	4.1837	4	1	72.8	4	3	0	0.628244		COc1ccc(cc1)c1c2[C@@H]3C[C@@H](CN(C3)C(=O)Nc3ccccc3OC)Cn2c(=O)cc1
436.533	3.3319	4	0	68.61	4	3	0	0.617763		COc1ccc(cc1)c1c2[C@@H]3C[C@@H](CN(C3)S(=O)(=O)c3ccccc3)Cn2c(=O)cc1
470.978	3.9853	4	0	68.61	4	3	0	0.557727		COc1ccc(cc1)c1c2[C@@H]3C[C@@H](CN(C3)S(=O)(=O)c3ccc(Cl)cc3)Cn2c(=O)cc1
493.585	3.2903	5	1	97.71	5	3	0	0.578247		COc1ccc(cc1)c1c2[C@@H]3C[C@@H](CN(C3)S(=O)(=O)c3ccc(NC(=O)C)cc3)Cn2c(=O)cc1
450.56	3.64032	4	0	68.61	4	3	0	0.592728		COc1ccc(cc1)c1c2[C@@H]3C[C@@H](CN(C3)S(=O)(=O)c3ccc(C)cc3)Cn2c(=O)cc1
402.516	2.6828	4	0	68.61	5	2	0	0.767943		CCCS(=O)(=O)N1C[C@@H]2C[C@H](C1)c1c(ccc(=O)n1C2)c1ccc(OC)cc1
420.512	4.928	2	0	42.31	2	4	0	0.441832		O=C(N1C[C@@H]2C[C@H](C1)c1c(ccc(=O)n1C2)c1ccc2ccccc2c1)c1ccccc1
450.538	4.9366	3	0	51.54	3	4	0	0.425512		COc1ccc(cc1)C(=O)N1C[C@@H]2C[C@H](C1)c1c(ccc(=O)n1C2)c1ccc2ccccc2c1
426.541	4.9895	2	0	42.31	2	4	0	0.434222		O=C(N1C[C@@H]2C[C@H](C1)c1c(ccc(=O)n1C2)c1ccc2ccccc2c1)c1cccs1
410.473	4.521	3	0	55.45	2	4	0	0.466841		O=C(N1C[C@@H]2C[C@H](C1)c1c(ccc(=O)n1C2)c1ccc2ccccc2c1)c1ccco1
426.56	5.1945	2	0	42.31	2	3	0	0.544269		O=C(C1CCCCC1)N1C[C@@H]2C[C@H](C1)c1c(ccc(=O)n1C2)c1ccc2ccccc2c1
438.502	5.0671	2	0	42.31	2	4	0	0.420934		Fc1ccc(cc1)C(=O)N1C[C@@H]2C[C@H](C1)c1c(ccc(=O)n1C2)c1ccc2ccccc2c1
450.538	4.6932	3	0	51.54	4	4	0	0.433109		O=C(COc1ccccc1)N1C[C@@H]2C[C@H](C1)c1c(ccc(=O)n1C2)c1ccc2ccccc2c1
445.522	4.79968	3	0	66.1	2	4	0	0.425632		O=C(N1C[C@@H]2C[C@H](C1)c1c(ccc(=O)n1C2)c1ccc2ccccc2c1)c1ccc(cc1)C#N
401.51	3.1758	3	0	45.55	3	3	0	0.667525		CN(C)CC(=O)N1C[C@@H]2C[C@H](C1)c1c(ccc(=O)n1C2)c1ccc2ccccc2c1
421.5	4.323	3	0	55.2	2	4	0	0.464181		O=C(N1C[C@@H]2C[C@H](C1)c1c(ccc(=O)n1C2)c1ccc2ccccc2c1)c1ccncc1
402.494	3.6507	3	0	51.54	4	3	0	0.651683		COCCC(=O)N1C[C@@H]2C[C@H](C1)c1c(ccc(=O)n1C2)c1ccc2ccccc2c1
422.488	3.718	4	0	68.09	2	4	0	0.479887		O=C(N1C[C@@H]2C[C@H](C1)c1c(ccc(=O)n1C2)c1ccc2ccccc2c1)c1cnccn1
404.535	3.9772	3	0	42.31	3	3	0	0.640158		CSCC(=O)N1C[C@@H]2C[C@H](C1)c1c(ccc(=O)n1C2)c1ccc2ccccc2c1
416.477	3.479	4	1	79.61	4	3	0	0.690759		OC(=O)CCC(=O)N1C[C@@H]2C[C@H](C1)c1c(ccc(=O)n1C2)c1ccc2ccccc2c1
432.476	2.7154	5	1	88.84	5	3	0	0.666623		OC(=O)COCC(=O)N1C[C@@H]2C[C@H](C1)c1c(ccc(=O)n1C2)c1ccc2ccccc2c1
441.575	5.1299	2	1	54.34	2	3	0	0.575895		O=C(NC1CCCCC1)N1C[C@@H]2C[C@H](C1)c1c(ccc(=O)n1C2)c1ccc2ccccc2c1
435.527	5.3197	2	1	54.34	2	4	0	0.447452		O=C(Nc1ccccc1)N1C[C@@H]2C[C@H](C1)c1c(ccc(=O)n1C2)c1ccc2ccccc2c1
453.517	5.4588	2	1	54.34	2	4	0	0.425247		Fc1cc(NC(=O)N2C[C@@H]3C[C@H](C2)c2c(ccc(=O)n2C3)c2ccc3ccccc3c2)ccc1
401.51	4.2056	2	1	54.34	2	3	0	0.671801		CC(C)NC(=O)N1C[C@@H]2C[C@H](C1)c1c(ccc(=O)n1C2)c1ccc2ccccc2c1
465.553	5.3283	3	1	63.57	3	4	0	0.429815		COc1ccccc1NC(=O)N1C[C@@H]2C[C@H](C1)c1c(ccc(=O)n1C2)c1ccc2ccccc2c1
456.567	4.4765	3	0	59.38	3	4	0	0.437024		O=c1ccc(c2ccc3ccccc3c2)c2[C@@H]3C[C@@H](CN(C3)S(=O)(=O)c3ccccc3)Cn12
462.596	4.538	3	0	59.38	3	4	0	0.429508		O=c1ccc(c2ccc3ccccc3c2)c2[C@@H]3C[C@@H](CN(C3)S(=O)(=O)c3cccs3)Cn12
513.619	4.4349	4	1	88.48	4	4	0	0.418404		CC(=O)Nc1ccc(cc1)S(=O)(=O)N1C[C@@H]2C[C@H](C1)c1c(ccc(=O)n1C2)c1ccc2ccccc2c1
422.55	3.8274	3	0	59.38	4	3	0	0.622156		CCCS(=O)(=O)N1C[C@@H]2C[C@H](C1)c1c(ccc(=O)n1C2)c1ccc2ccccc2c1
486.593	4.4851	4	0	68.61	4	4	0	0.407906		COc1ccc(cc1)S(=O)(=O)N1C[C@@H]2C[C@H](C1)c1c(ccc(=O)n1C2)c1ccc2ccccc2c1
474.557	4.6156	3	0	59.38	3	4	0	0.416314		Fc1ccc(cc1)S(=O)(=O)N1C[C@@H]2C[C@H](C1)c1c(ccc(=O)n1C2)c1ccc2ccccc2c1
404.897	4.4282	2	0	42.31	2	3	0	0.606546		Clc1ccc(cc1)c1c2[C@@H]3C[C@@H](CN(C3)C(=O)c3ccccc3)Cn2c(=O)cc1
410.926	4.4897	2	0	42.31	2	3	0	0.597079		Clc1ccc(cc1)c1c2[C@@H]3C[C@@H](CN(C3)C(=O)c3cccs3)Cn2c(=O)cc1
394.858	4.0212	3	0	55.45	2	3	0	0.635631		Clc1ccc(cc1)c1c2[C@@H]3C[C@@H](CN(C3)C(=O)c3ccco3)Cn2c(=O)cc1
410.945	4.6947	2	0	42.31	2	2	0	0.688065		Clc1ccc(cc1)c1c2[C@@H]3C[C@@H](CN(C3)C(=O)C3CCCCC3)Cn2c(=O)cc1
422.887	4.5673	2	0	42.31	2	3	0	0.580133		Fc1ccc(cc1)C(=O)N1C[C@@H]2C[C@H](C1)c1c(ccc(=O)n1C2)c1ccc(Cl)cc1
434.923	4.1934	3	0	51.54	4	3	0	0.59385		Clc1ccc(cc1)c1c2[C@@H]3C[C@@H](CN(C3)C(=O)COc3ccccc3)Cn2c(=O)cc1
429.907	4.29988	3	0	66.1	2	3	0	0.584463		Clc1ccc(cc1)c1c2[C@@H]3C[C@@H](CN(C3)C(=O)c3ccc(cc3)C#N)Cn2c(=O)cc1
405.885	3.8232	3	0	55.2	2	3	0	0.630669		Clc1ccc(cc1)c1c2[C@@H]3C[C@@H](CN(C3)C(=O)c3ccncc3)Cn2c(=O)cc1
386.879	3.1509	3	0	51.54	4	2	0	0.799487		COCCC(=O)N1C[C@@H]2C[C@H](C1)c1c(ccc(=O)n1C2)c1ccc(Cl)cc1
388.92	3.4774	3	0	42.31	3	2	0	0.790281		CSCC(=O)N1C[C@@H]2C[C@H](C1)c1c(ccc(=O)n1C2)c1ccc(Cl)cc1
400.862	2.9792	4	1	79.61	4	2	0	0.846686		OC(=O)CCC(=O)N1C[C@@H]2C[C@H](C1)c1c(ccc(=O)n1C2)c1ccc(Cl)cc1
419.912	4.8199	2	1	54.34	2	3	0	0.618663		Clc1ccc(cc1)c1c2[C@@H]3C[C@@H](CN(C3)C(=O)Nc3ccccc3)Cn2c(=O)cc1
437.902	4.959	2	1	54.34	2	3	0	0.589679		Fc1cc(NC(=O)N2C[C@@H]3C[C@H](C2)c2c(ccc(=O)n2C3)c2ccc(Cl)cc2)ccc1
385.895	3.7058	2	1	54.34	2	2	0	0.832444		CC(C)NC(=O)N1C[C@@H]2C[C@H](C1)c1c(ccc(=O)n1C2)c1ccc(Cl)cc1
449.938	4.8285	3	1	63.57	3	3	0	0.595357		COc1ccccc1NC(=O)N1C[C@@H]2C[C@H](C1)c1c(ccc(=O)n1C2)c1ccc(Cl)cc1
440.952	3.9767	3	0	59.38	3	3	0	0.597121		Clc1ccc(cc1)c1c2[C@@H]3C[C@@H](CN(C3)S(=O)(=O)c3ccccc3)Cn2c(=O)cc1
446.981	4.0382	3	0	59.38	3	3	0	0.587637		Clc1ccc(cc1)c1c2[C@@H]3C[C@@H](CN(C3)S(=O)(=O)c3cccs3)Cn2c(=O)cc1
498.004	3.9351	4	1	88.48	4	3	0	0.571139		CC(=O)Nc1ccc(cc1)S(=O)(=O)N1C[C@@H]2C[C@H](C1)c1c(ccc(=O)n1C2)c1ccc(Cl)cc1
406.935	3.3276	3	0	59.38	4	2	0	0.767882		CCCS(=O)(=O)N1C[C@@H]2C[C@H](C1)c1c(ccc(=O)n1C2)c1ccc(Cl)cc1
470.978	3.9853	4	0	68.61	4	3	0	0.557727		COc1ccc(cc1)S(=O)(=O)N1C[C@@H]2C[C@H](C1)c1c(ccc(=O)n1C2)c1ccc(Cl)cc1
406.507	3.8449	3	0	51.54	3	3	0	0.64309		COc1ccc(cc1)C(=O)N1C[C@@H]2C[C@H](C1)c1c(ccc(=O)n1C2)c1cccs1
382.51	3.8978	2	0	42.31	2	3	0	0.652455		O=C(N1C[C@@H]2C[C@H](C1)c1c(ccc(=O)n1C2)c1cccs1)c1cccs1
382.529	4.1028	2	0	42.31	2	2	0	0.755123		O=C(C1CCCCC1)N1C[C@@H]2C[C@H](C1)c1c(ccc(=O)n1C2)c1cccs1
394.471	3.9754	2	0	42.31	2	3	0	0.637036		Fc1ccc(cc1)C(=O)N1C[C@@H]2C[C@H](C1)c1c(ccc(=O)n1C2)c1cccs1
401.491	3.70798	3	0	66.1	2	3	0	0.639114		O=C(N1C[C@@H]2C[C@H](C1)c1c(ccc(=O)n1C2)c1cccs1)c1ccc(cc1)C#N
377.469	3.2313	3	0	55.2	2	3	0	0.678169		O=C(N1C[C@@H]2C[C@H](C1)c1c(ccc(=O)n1C2)c1cccs1)c1ccncc1
358.463	2.559	3	0	51.54	4	2	0	0.842263		COCCC(=O)N1C[C@@H]2C[C@H](C1)c1c(ccc(=O)n1C2)c1cccs1
378.457	2.6263	4	0	68.09	2	3	0	0.685289		O=C(N1C[C@@H]2C[C@H](C1)c1c(ccc(=O)n1C2)c1cccs1)c1cnccn1
360.504	2.8855	3	0	42.31	3	2	0	0.838476		CSCC(=O)N1C[C@@H]2C[C@H](C1)c1c(ccc(=O)n1C2)c1cccs1
414.527	3.4135	4	1	79.61	5	2	0	0.796646		CC(C)(CC(=O)O)CC(=O)N1C[C@@H]2C[C@H](C1)c1c(ccc(=O)n1C2)c1cccs1
397.544	4.0382	2	1	54.34	2	2	0	0.801458		O=C(NC1CCCCC1)N1C[C@@H]2C[C@H](C1)c1c(ccc(=O)n1C2)c1cccs1
391.496	4.228	2	1	54.34	2	3	0	0.682358		O=C(Nc1ccccc1)N1C[C@@H]2C[C@H](C1)c1c(ccc(=O)n1C2)c1cccs1
405.523	4.53642	2	1	54.34	2	3	0	0.650834		Cc1ccc(NC(=O)N2C[C@@H]3C[C@H](C2)c2c(ccc(=O)n2C3)c2cccs2)cc1
425.941	4.8814	2	1	54.34	2	3	0	0.608135		Clc1ccc(NC(=O)N2C[C@@H]3C[C@H](C2)c2c(ccc(=O)n2C3)c2cccs2)cc1
357.479	3.1139	2	1	54.34	2	2	0	0.886205		CC(C)NC(=O)N1C[C@@H]2C[C@H](C1)c1c(ccc(=O)n1C2)c1cccs1
421.522	4.2366	3	1	63.57	3	3	0	0.660513		COc1ccccc1NC(=O)N1C[C@@H]2C[C@H](C1)c1c(ccc(=O)n1C2)c1cccs1
412.536	3.3848	3	0	59.38	3	3	0	0.649685		O=c1ccc(c2cccs2)c2[C@@H]3C[C@@H](CN(C3)S(=O)(=O)c3ccccc3)Cn12
418.565	3.4463	3	0	59.38	3	3	0	0.64081		O=c1ccc(c2cccs2)c2[C@@H]3C[C@@H](CN(C3)S(=O)(=O)c3cccs3)Cn12
469.588	3.3432	4	1	88.48	4	3	0	0.623085		CC(=O)Nc1ccc(cc1)S(=O)(=O)N1C[C@@H]2C[C@H](C1)c1c(ccc(=O)n1C2)c1cccs1
480.533	4.4036	3	0	59.38	3	3	0	0.534535		FC(F)(F)c1cccc(c1)S(=O)(=O)N1C[C@@H]2C[C@H](C1)c1c(ccc(=O)n1C2)c1cccs1
442.562	3.3934	4	0	68.61	4	3	0	0.608898		COc1ccc(cc1)S(=O)(=O)N1C[C@@H]2C[C@H](C1)c1c(ccc(=O)n1C2)c1cccs1
272.373	2.2835	2	1	34.03	1	2	0	0.865564		O=c1ccc(c2cccs2)c2[C@H]3CNC[C@H](C3)Cn12
426.541	4.9895	2	0	42.31	2	4	0	0.434222		O=C(N1C[C@@H]2C[C@H](C1)c1c(ccc(=O)n1C2)c1cc2c(s1)cccc2)c1ccccc1
456.567	4.9981	3	0	51.54	3	4	0	0.417862		COc1ccc(cc1)C(=O)N1C[C@@H]2C[C@H](C1)c1c(ccc(=O)n1C2)c1cc2c(s1)cccc2
432.57	5.051	2	0	42.31	2	4	0	0.426611		O=C(N1C[C@@H]2C[C@H](C1)c1c(ccc(=O)n1C2)c1cc2c(s1)cccc2)c1cccs1
416.502	4.5825	3	0	55.45	2	4	0	0.459341		O=C(N1C[C@@H]2C[C@H](C1)c1c(ccc(=O)n1C2)c1cc2c(s1)cccc2)c1ccco1
432.589	5.256	2	0	42.31	2	3	0	0.534563		O=C(C1CCCCC1)N1C[C@@H]2C[C@H](C1)c1c(ccc(=O)n1C2)c1cc2c(s1)cccc2
444.531	5.1286	2	0	42.31	2	4	0	0.41337		Fc1ccc(cc1)C(=O)N1C[C@@H]2C[C@H](C1)c1c(ccc(=O)n1C2)c1cc2c(s1)cccc2
456.567	4.7547	3	0	51.54	4	4	0	0.425507		O=C(COc1ccccc1)N1C[C@@H]2C[C@H](C1)c1c(ccc(=O)n1C2)c1cc2c(s1)cccc2
451.551	4.86118	3	0	66.1	2	4	0	0.418111		O=C(N1C[C@@H]2C[C@H](C1)c1c(ccc(=O)n1C2)c1cc2c(s1)cccc2)c1ccc(cc1)C#N
427.529	4.3845	3	0	55.2	2	4	0	0.456706		O=C(N1C[C@@H]2C[C@H](C1)c1c(ccc(=O)n1C2)c1cc2c(s1)cccc2)c1ccncc1
428.517	3.7795	4	0	68.09	2	4	0	0.472789		O=C(N1C[C@@H]2C[C@H](C1)c1c(ccc(=O)n1C2)c1cc2c(s1)cccc2)c1cnccn1
422.506	3.5405	4	1	79.61	4	3	0	0.681067		OC(=O)CCC(=O)N1C[C@@H]2C[C@H](C1)c1c(ccc(=O)n1C2)c1cc2c(s1)cccc2
436.533	3.9306	4	1	79.61	5	3	0	0.635148		OC(=O)CCCC(=O)N1C[C@@H]2C[C@H](C1)c1c(ccc(=O)n1C2)c1cc2c(s1)cccc2
441.556	5.3812	2	1	54.34	2	4	0	0.439287		O=C(Nc1ccccc1)N1C[C@@H]2C[C@H](C1)c1c(ccc(=O)n1C2)c1cc2c(s1)cccc2
459.546	5.5203	2	1	54.34	2	4	0	0.417281		Fc1cc(NC(=O)N2C[C@@H]3C[C@H](C2)c2c(ccc(=O)n2C3)c2cc3c(s2)cccc3)ccc1
407.539	4.2671	2	1	54.34	2	3	0	0.661755		CC(C)NC(=O)N1C[C@@H]2C[C@H](C1)c1c(ccc(=O)n1C2)c1cc2c(s1)cccc2
466.566	5.25288	3	1	78.13	2	4	0	0.422256		O=C(Nc1cc(ccc1)C#N)N1C[C@@H]2C[C@H](C1)c1c(ccc(=O)n1C2)c1cc2c(s1)cccc2
462.596	4.538	3	0	59.38	3	4	0	0.429508		O=c1ccc(c2cc3c(s2)cccc3)c2[C@@H]3C[C@@H](CN(C3)S(=O)(=O)c3ccccc3)Cn12
468.625	4.5995	3	0	59.38	3	4	0	0.422049		O=c1ccc(c2cc3c(s2)cccc3)c2[C@@H]3C[C@@H](CN(C3)S(=O)(=O)c3cccs3)Cn12
519.648	4.4964	4	1	88.48	4	4	0	0.411429		CC(=O)Nc1ccc(cc1)S(=O)(=O)N1C[C@@H]2C[C@H](C1)c1c(ccc(=O)n1C2)c1cc2c(s1)cccc2
428.579	3.8889	3	0	59.38	4	3	0	0.612799		CCCS(=O)(=O)N1C[C@@H]2C[C@H](C1)c1c(ccc(=O)n1C2)c1cc2c(s1)cccc2
487.606	4.40968	4	0	83.17	3	4	0	0.410284		O=c1ccc(c2cc3c(s2)cccc3)c2[C@@H]3C[C@@H](CN(C3)S(=O)(=O)c3ccccc3C#N)Cn12
400.525	3.1087	3	0	59.38	2	3	0	0.655638		CS(=O)(=O)N1C[C@@H]2C[C@H](C1)c1c(ccc(=O)n1C2)c1cc2c(s1)cccc2
492.622	4.5466	4	0	68.61	4	4	0	0.400884		COc1ccc(cc1)S(=O)(=O)N1C[C@@H]2C[C@H](C1)c1c(ccc(=O)n1C2)c1cc2c(s1)cccc2
480.586	4.6771	3	0	59.38	3	4	0	0.409011		Fc1ccc(cc1)S(=O)(=O)N1C[C@@H]2C[C@H](C1)c1c(ccc(=O)n1C2)c1cc2c(s1)cccc2
388.442	3.9139	2	0	42.31	2	3	0	0.645756		Fc1ccccc1c1c2[C@@H]3C[C@@H](CN(C3)C(=O)c3ccccc3)Cn2c(=O)cc1
394.471	3.9754	2	0	42.31	2	3	0	0.637036		Fc1ccccc1c1c2[C@@H]3C[C@@H](CN(C3)C(=O)c3cccs3)Cn2c(=O)cc1
378.403	3.5069	3	0	55.45	2	3	0	0.670241		Fc1ccccc1c1c2[C@@H]3C[C@@H](CN(C3)C(=O)c3ccco3)Cn2c(=O)cc1
406.432	4.053	2	0	42.31	2	3	0	0.620873		Fc1ccc(cc1)C(=O)N1C[C@@H]2C[C@H](C1)c1c(ccc(=O)n1C2)c1ccccc1F
418.468	3.9225	3	0	51.54	3	3	0	0.626213		COc1c(cccc1)C(=O)N1C[C@@H]2C[C@H](C1)c1c(ccc(=O)n1C2)c1ccccc1F
418.468	3.6791	3	0	51.54	4	3	0	0.631937		Fc1ccccc1c1c2[C@@H]3C[C@@H](CN(C3)C(=O)COc3ccccc3)Cn2c(=O)cc1
413.452	3.78558	3	0	66.1	2	3	0	0.622897		Fc1ccccc1c1c2[C@@H]3C[C@@H](CN(C3)C(=O)c3ccc(cc3)C#N)Cn2c(=O)cc1
384.407	2.4649	4	1	79.61	4	2	0	0.877754		OC(=O)CCC(=O)N1C[C@@H]2C[C@H](C1)c1c(ccc(=O)n1C2)c1ccccc1F
416.474	2.4179	5	1	79.61	5	2	0	0.809947		OC(=O)CSCC(=O)N1C[C@@H]2C[C@H](C1)c1c(ccc(=O)n1C2)c1ccccc1F
409.505	4.1158	2	1	54.34	2	2	0	0.780707		Fc1ccccc1c1c2[C@@H]3C[C@@H](CN(C3)C(=O)NC3CCCCC3)Cn2c(=O)cc1
403.457	4.3056	2	1	54.34	2	3	0	0.664806		Fc1ccccc1c1c2[C@@H]3C[C@@H](CN(C3)C(=O)Nc3ccccc3)Cn2c(=O)cc1
417.484	4.61402	2	1	54.34	2	3	0	0.632596		Cc1ccc(NC(=O)N2C[C@@H]3C[C@H](C2)c2c(ccc(=O)n2C3)c2ccccc2F)cc1
437.902	4.959	2	1	54.34	2	3	0	0.589679		Fc1ccccc1c1c2[C@@H]3C[C@@H](CN(C3)C(=O)Nc3ccc(Cl)cc3)Cn2c(=O)cc1
369.44	3.1915	2	1	54.34	2	2	0	0.870899		CC(C)NC(=O)N1C[C@@H]2C[C@H](C1)c1c(ccc(=O)n1C2)c1ccccc1F
433.483	4.3142	3	1	63.57	3	3	0	0.641684		COc1ccccc1NC(=O)N1C[C@@H]2C[C@H](C1)c1c(ccc(=O)n1C2)c1ccccc1F
424.497	3.4624	3	0	59.38	3	3	0	0.633129		Fc1ccccc1c1c2[C@@H]3C[C@@H](CN(C3)S(=O)(=O)c3ccccc3)Cn2c(=O)cc1
430.526	3.5239	3	0	59.38	3	3	0	0.624082		Fc1ccccc1c1c2[C@@H]3C[C@@H](CN(C3)S(=O)(=O)c3cccs3)Cn2c(=O)cc1
481.549	3.4208	4	1	88.48	4	3	0	0.60596		CC(=O)Nc1ccc(cc1)S(=O)(=O)N1C[C@@H]2C[C@H](C1)c1c(ccc(=O)n1C2)c1ccccc1F
449.507	3.33408	4	0	83.17	3	3	0	0.602939		Fc1ccccc1c1c2[C@@H]3C[C@@H](CN(C3)S(=O)(=O)c3ccccc3C#N)Cn2c(=O)cc1
362.426	2.0331	3	0	59.38	2	2	0	0.82531		CS(=O)(=O)N1C[C@@H]2C[C@H](C1)c1c(ccc(=O)n1C2)c1ccccc1F
454.523	3.471	4	0	68.61	4	3	0	0.592338		COc1ccc(cc1)S(=O)(=O)N1C[C@@H]2C[C@H](C1)c1c(ccc(=O)n1C2)c1ccccc1F
360.413	3.3678	3	0	55.45	2	3	0	0.690626		O=C(N1C[C@@H]2C[C@H](C1)c1c(ccc(=O)n1C2)c1ccco1)c1ccccc1
350.374	2.9608	4	0	68.59	2	3	0	0.705721		O=C(N1C[C@@H]2C[C@H](C1)c1c(ccc(=O)n1C2)c1ccco1)c1ccco1
341.411	1.6156	4	0	58.69	3	2	0	0.858519		CN(C)CC(=O)N1C[C@@H]2C[C@H](C1)c1c(ccc(=O)n1C2)c1ccco1
454.448	4.6734	3	0	51.54	3	3	0	0.552339		FC(F)(F)Oc1ccc(cc1)c1c2[C@@H]3C[C@@H](CN(C3)C(=O)c3ccccc3)Cn2c(=O)cc1
460.477	4.7349	3	0	51.54	3	3	0	0.542638		FC(F)(F)Oc1ccc(cc1)c1c2[C@@H]3C[C@@H](CN(C3)C(=O)c3cccs3)Cn2c(=O)cc1
444.409	4.2664	4	0	64.68	3	3	0	0.580888		FC(F)(F)Oc1ccc(cc1)c1c2[C@@H]3C[C@@H](CN(C3)C(=O)c3ccco3)Cn2c(=O)cc1
460.496	4.9399	3	0	51.54	3	2	0	0.624354		FC(F)(F)Oc1ccc(cc1)c1c2[C@@H]3C[C@@H](CN(C3)C(=O)C3CCCCC3)Cn2c(=O)cc1
418.415	3.7696	3	0	51.54	3	2	0	0.740137		FC(F)(F)Oc1ccc(cc1)c1c2[C@@H]3C[C@@H](CN(C3)C(=O)C3CC3)Cn2c(=O)cc1
472.438	4.8125	3	0	51.54	3	3	1	0.491794		Fc1ccc(cc1)C(=O)N1C[C@@H]2C[C@H](C1)c1c(ccc(=O)n1C2)c1ccc(OC(F)(F)F)cc1
479.458	4.54508	4	0	75.33	3	3	0	0.528458		FC(F)(F)Oc1ccc(cc1)c1c2[C@@H]3C[C@@H](CN(C3)C(=O)c3ccc(cc3)C#N)Cn2c(=O)cc1
435.446	2.9212	4	0	54.78	4	2	0	0.73488		CN(C)CC(=O)N1C[C@@H]2C[C@H](C1)c1c(ccc(=O)n1C2)c1ccc(OC(F)(F)F)cc1
455.436	4.0684	4	0	64.43	3	3	0	0.575489		FC(F)(F)Oc1ccc(cc1)c1c2[C@@H]3C[C@@H](CN(C3)C(=O)c3ccncc3)Cn2c(=O)cc1
436.43	3.3961	4	0	60.77	5	2	0	0.706815		COCCC(=O)N1C[C@@H]2C[C@H](C1)c1c(ccc(=O)n1C2)c1ccc(OC(F)(F)F)cc1
456.424	3.4634	5	0	77.32	3	3	0	0.590433		FC(F)(F)Oc1ccc(cc1)c1c2[C@@H]3C[C@@H](CN(C3)C(=O)c3cnccn3)Cn2c(=O)cc1
450.413	3.2244	5	1	88.84	5	2	0	0.744124		OC(=O)CCC(=O)N1C[C@@H]2C[C@H](C1)c1c(ccc(=O)n1C2)c1ccc(OC(F)(F)F)cc1
466.412	2.4608	6	1	98.07	6	2	0	0.70224		OC(=O)COCC(=O)N1C[C@@H]2C[C@H](C1)c1c(ccc(=O)n1C2)c1ccc(OC(F)(F)F)cc1
482.48	3.1774	6	1	88.84	6	2	0	0.670834		OC(=O)CSCC(=O)N1C[C@@H]2C[C@H](C1)c1c(ccc(=O)n1C2)c1ccc(OC(F)(F)F)cc1
475.511	4.8753	3	1	63.57	3	2	0	0.658892		FC(F)(F)Oc1ccc(cc1)c1c2[C@@H]3C[C@@H](CN(C3)C(=O)NC3CCCCC3)Cn2c(=O)cc1
469.463	5.0651	3	1	63.57	3	3	0	0.5594		FC(F)(F)Oc1ccc(cc1)c1c2[C@@H]3C[C@@H](CN(C3)C(=O)Nc3ccccc3)Cn2c(=O)cc1
435.446	3.951	3	1	63.57	3	2	0	0.767132		CC(C)NC(=O)N1C[C@@H]2C[C@H](C1)c1c(ccc(=O)n1C2)c1ccc(OC(F)(F)F)cc1
499.489	5.0737	4	1	72.8	4	3	0	0.52202		COc1ccccc1NC(=O)N1C[C@@H]2C[C@H](C1)c1c(ccc(=O)n1C2)c1ccc(OC(F)(F)F)cc1
490.503	4.2219	4	0	68.61	4	3	0	0.527403		FC(F)(F)Oc1ccc(cc1)c1c2[C@@H]3C[C@@H](CN(C3)S(=O)(=O)c3ccccc3)Cn2c(=O)cc1
496.532	4.2834	4	0	68.61	4	3	0	0.518637		FC(F)(F)Oc1ccc(cc1)c1c2[C@@H]3C[C@@H](CN(C3)S(=O)(=O)c3cccs3)Cn2c(=O)cc1
547.555	4.1803	5	1	97.71	5	3	0	0.496846		CC(=O)Nc1ccc(cc1)S(=O)(=O)N1C[C@@H]2C[C@H](C1)c1c(ccc(=O)n1C2)c1ccc(OC(F)(F)F)cc1
456.486	3.5728	4	0	68.61	5	2	0	0.673138		CCCS(=O)(=O)N1C[C@@H]2C[C@H](C1)c1c(ccc(=O)n1C2)c1ccc(OC(F)(F)F)cc1
515.513	4.09358	5	0	92.4	4	3	0	0.502473		FC(F)(F)Oc1ccc(cc1)c1c2[C@@H]3C[C@@H](CN(C3)S(=O)(=O)c3ccccc3C#N)Cn2c(=O)cc1
428.432	2.7926	4	0	68.61	3	2	0	0.749506		CS(=O)(=O)N1C[C@@H]2C[C@H](C1)c1c(ccc(=O)n1C2)c1ccc(OC(F)(F)F)cc1
520.529	4.2305	5	0	77.84	5	3	0	0.483211		COc1ccc(cc1)S(=O)(=O)N1C[C@@H]2C[C@H](C1)c1c(ccc(=O)n1C2)c1ccc(OC(F)(F)F)cc1
508.493	4.361	4	0	68.61	4	3	1	0.470787		Fc1ccc(cc1)S(=O)(=O)N1C[C@@H]2C[C@H](C1)c1c(ccc(=O)n1C2)c1ccc(OC(F)(F)F)cc1
350.34	3.1206	3	1	43.26	2	2	0	0.893236		FC(F)(F)Oc1ccc(cc1)c1c2[C@H]3CNC[C@H](C3)Cn2c(=O)cc1
416.546	4.4967	3	0	42.31	3	3	1	0.564993		CSc1ccc(cc1)c1c2[C@@H]3C[C@@H](CN(C3)C(=O)c3ccccc3)Cn2c(=O)cc1
446.572	4.5053	4	0	51.54	4	3	1	0.529595		COc1ccc(cc1)C(=O)N1C[C@@H]2C[C@H](C1)c1c(ccc(=O)n1C2)c1ccc(SC)cc1
422.575	4.5582	3	0	42.31	3	3	1	0.555797		CSc1ccc(cc1)c1c2[C@@H]3C[C@@H](CN(C3)C(=O)c3cccs3)Cn2c(=O)cc1
406.507	4.0897	4	0	55.45	3	3	1	0.592076		CSc1ccc(cc1)c1c2[C@@H]3C[C@@H](CN(C3)C(=O)c3ccco3)Cn2c(=O)cc1
422.594	4.7632	3	0	42.31	3	2	1	0.640202		CSc1ccc(cc1)c1c2[C@@H]3C[C@@H](CN(C3)C(=O)C3CCCCC3)Cn2c(=O)cc1
434.536	4.6358	3	0	42.31	3	3	1	0.539453		CSc1ccc(cc1)c1c2[C@@H]3C[C@@H](CN(C3)C(=O)c3ccc(F)cc3)Cn2c(=O)cc1
446.572	4.2619	4	0	51.54	5	3	1	0.527408		CSc1ccc(cc1)c1c2[C@@H]3C[C@@H](CN(C3)C(=O)COc3ccccc3)Cn2c(=O)cc1
441.556	4.36838	4	0	66.1	3	3	1	0.542477		CSc1ccc(cc1)c1c2[C@@H]3C[C@@H](CN(C3)C(=O)c3ccc(cc3)C#N)Cn2c(=O)cc1
397.544	2.7445	4	0	45.55	4	2	1	0.740637		CSc1ccc(cc1)c1c2[C@@H]3C[C@@H](CN(C3)C(=O)CN(C)C)Cn2c(=O)cc1
417.534	3.8917	4	0	55.2	3	3	1	0.587082		CSc1ccc(cc1)c1c2[C@@H]3C[C@@H](CN(C3)C(=O)c3ccncc3)Cn2c(=O)cc1
418.522	3.2867	5	0	68.09	3	3	1	0.60042		CSc1ccc(cc1)c1c2[C@@H]3C[C@@H](CN(C3)C(=O)c3cnccn3)Cn2c(=O)cc1
400.569	3.5459	4	0	42.31	4	2	1	0.718964		CSCC(=O)N1C[C@@H]2C[C@H](C1)c1c(ccc(=O)n1C2)c1ccc(SC)cc1
412.511	3.0477	5	1	79.61	5	2	1	0.755155		CSc1ccc(cc1)c1c2[C@@H]3C[C@@H](CN(C3)C(=O)CCC(=O)O)Cn2c(=O)cc1
428.51	2.2841	6	1	88.84	6	2	1	0.711802		CSc1ccc(cc1)c1c2[C@@H]3C[C@@H](CN(C3)C(=O)COCC(=O)O)Cn2c(=O)cc1
444.578	3.0007	6	1	79.61	6	2	1	0.683154		CSc1ccc(cc1)c1c2[C@@H]3C[C@@H](CN(C3)C(=O)CSCC(=O)O)Cn2c(=O)cc1
437.609	4.6986	3	1	54.34	3	2	1	0.677087		CSc1ccc(cc1)c1c2[C@@H]3C[C@@H](CN(C3)C(=O)NC3CCCCC3)Cn2c(=O)cc1
431.561	4.8884	3	1	54.34	3	3	1	0.575089		CSc1ccc(cc1)c1c2[C@@H]3C[C@@H](CN(C3)C(=O)Nc3ccccc3)Cn2c(=O)cc1
449.551	5.0275	3	1	54.34	3	3	1	0.547467		CSc1ccc(cc1)c1c2[C@@H]3C[C@@H](CN(C3)C(=O)Nc3cccc(F)c3)Cn2c(=O)cc1
397.544	3.7743	3	1	54.34	3	2	1	0.778491		CSc1ccc(cc1)c1c2[C@@H]3C[C@@H](CN(C3)C(=O)NC(C)C)Cn2c(=O)cc1
461.587	4.897	4	1	63.57	4	3	1	0.537536		COc1ccccc1NC(=O)N1C[C@@H]2C[C@H](C1)c1c(ccc(=O)n1C2)c1ccc(SC)cc1
456.571	4.76008	4	1	78.13	3	3	1	0.55116		CSc1ccc(cc1)c1c2[C@@H]3C[C@@H](CN(C3)C(=O)Nc3cc(ccc3)C#N)Cn2c(=O)cc1
452.601	4.0452	4	0	59.38	4	3	1	0.540343		CSc1ccc(cc1)c1c2[C@@H]3C[C@@H](CN(C3)S(=O)(=O)c3ccccc3)Cn2c(=O)cc1
458.63	4.1067	4	0	59.38	4	3	1	0.531575		CSc1ccc(cc1)c1c2[C@@H]3C[C@@H](CN(C3)S(=O)(=O)c3cccs3)Cn2c(=O)cc1
509.653	4.0036	5	1	88.48	5	3	1	0.506839		CSc1ccc(cc1)c1c2[C@@H]3C[C@@H](CN(C3)S(=O)(=O)c3ccc(NC(=O)C)cc3)Cn2c(=O)cc1
418.584	3.3961	4	0	59.38	5	2	1	0.684742		CCCS(=O)(=O)N1C[C@@H]2C[C@H](C1)c1c(ccc(=O)n1C2)c1ccc(SC)cc1
390.53	2.6159	4	0	59.38	3	2	1	0.753928		CSc1ccc(cc1)c1c2[C@@H]3C[C@@H](CN(C3)S(=O)(=O)C)Cn2c(=O)cc1
312.438	2.9439	3	1	34.03	2	2	1	0.857917		CSc1ccc(cc1)c1c2[C@H]3CNC[C@H](C3)Cn2c(=O)cc1
371.44	3.1698	3	0	55.2	2	3	0	0.685398		O=C(N1C[C@@H]2C[C@H](C1)c1c(ccc(=O)n1C2)c1cccnc1)c1ccccc1
377.469	3.2313	3	0	55.2	2	3	0	0.678169		O=C(N1C[C@@H]2C[C@H](C1)c1c(ccc(=O)n1C2)c1cccnc1)c1cccs1
361.401	2.7628	4	0	68.34	2	3	0	0.699896		O=C(N1C[C@@H]2C[C@H](C1)c1c(ccc(=O)n1C2)c1cccnc1)c1ccco1
377.488	3.4363	3	0	55.2	2	2	0	0.788822		O=C(C1CCCCC1)N1C[C@@H]2C[C@H](C1)c1c(ccc(=O)n1C2)c1cccnc1
389.43	3.3089	3	0	55.2	2	3	0	0.663887		Fc1ccc(cc1)C(=O)N1C[C@@H]2C[C@H](C1)c1c(ccc(=O)n1C2)c1cccnc1
396.45	3.04148	4	0	78.99	2	3	0	0.659443		O=C(N1C[C@@H]2C[C@H](C1)c1c(ccc(=O)n1C2)c1cccnc1)c1ccc(cc1)C#N
392.503	3.3717	3	1	67.23	2	2	0	0.835716		O=C(NC1CCCCC1)N1C[C@@H]2C[C@H](C1)c1c(ccc(=O)n1C2)c1cccnc1
386.455	3.5615	3	1	67.23	2	3	0	0.714614		O=C(Nc1ccccc1)N1C[C@@H]2C[C@H](C1)c1c(ccc(=O)n1C2)c1cccnc1
416.481	3.5701	4	1	76.46	3	3	0	0.691009		COc1ccccc1NC(=O)N1C[C@@H]2C[C@H](C1)c1c(ccc(=O)n1C2)c1cccnc1
407.495	2.7183	4	0	72.27	3	3	0	0.666095		O=c1ccc(c2cccnc2)c2[C@@H]3C[C@@H](CN(C3)S(=O)(=O)c3ccccc3)Cn12
373.478	2.0692	4	0	72.27	4	2	0	0.826063		CCCS(=O)(=O)N1C[C@@H]2C[C@H](C1)c1c(ccc(=O)n1C2)c1cccnc1
372.428	2.5648	4	0	68.09	2	3	0	0.691854		O=C(N1C[C@@H]2C[C@H](C1)c1c(ccc(=O)n1C2)c1cncnc1)c1ccccc1
378.457	2.6263	4	0	68.09	2	3	0	0.685289		O=C(N1C[C@@H]2C[C@H](C1)c1c(ccc(=O)n1C2)c1cncnc1)c1cccs1
362.389	2.1578	5	0	81.23	2	3	0	0.700125		O=C(N1C[C@@H]2C[C@H](C1)c1c(ccc(=O)n1C2)c1cncnc1)c1ccco1
378.476	2.8313	4	0	68.09	2	2	0	0.800303		O=C(C1CCCCC1)N1C[C@@H]2C[C@H](C1)c1c(ccc(=O)n1C2)c1cncnc1
390.418	2.7039	4	0	68.09	2	3	0	0.671756		Fc1ccc(cc1)C(=O)N1C[C@@H]2C[C@H](C1)c1c(ccc(=O)n1C2)c1cncnc1
402.454	2.5734	5	0	77.32	3	3	0	0.671442		COc1c(cccc1)C(=O)N1C[C@@H]2C[C@H](C1)c1c(ccc(=O)n1C2)c1cncnc1
397.438	2.43648	5	0	91.88	2	3	0	0.662143		O=C(N1C[C@@H]2C[C@H](C1)c1c(ccc(=O)n1C2)c1cncnc1)c1ccc(cc1)C#N
353.426	0.8126	5	0	71.33	3	2	0	0.829891		CN(C)CC(=O)N1C[C@@H]2C[C@H](C1)c1c(ccc(=O)n1C2)c1cncnc1
374.404	1.3548	6	0	93.87	2	3	0	0.679517		O=C(N1C[C@@H]2C[C@H](C1)c1c(ccc(=O)n1C2)c1cncnc1)c1cnccn1
356.451	1.614	5	0	68.09	3	2	0	0.843099		CSCC(=O)N1C[C@@H]2C[C@H](C1)c1c(ccc(=O)n1C2)c1cncnc1
393.491	2.7667	4	1	80.12	2	2	0	0.845994		O=C(NC1CCCCC1)N1C[C@@H]2C[C@H](C1)c1c(ccc(=O)n1C2)c1cncnc1
387.443	2.9565	4	1	80.12	2	3	0	0.726236		O=C(Nc1ccccc1)N1C[C@@H]2C[C@H](C1)c1c(ccc(=O)n1C2)c1cncnc1
353.426	1.8424	4	1	80.12	2	2	0	0.899307		CC(C)NC(=O)N1C[C@@H]2C[C@H](C1)c1c(ccc(=O)n1C2)c1cncnc1
417.469	2.9651	5	1	89.35	3	3	0	0.700962		COc1ccccc1NC(=O)N1C[C@@H]2C[C@H](C1)c1c(ccc(=O)n1C2)c1cncnc1
408.483	2.1133	5	0	85.16	3	3	0	0.665286		O=c1ccc(c2cncnc2)c2[C@@H]3C[C@@H](CN(C3)S(=O)(=O)c3ccccc3)Cn12
442.928	2.7667	5	0	85.16	3	3	0	0.618717		Clc1ccc(cc1)S(=O)(=O)N1C[C@@H]2C[C@H](C1)c1c(ccc(=O)n1C2)c1cncnc1
376.5	4.1555	2	0	42.31	2	2	0	0.759384		O=C(N1C[C@@H]2C[C@H](C1)c1c(ccc(=O)n1C2)C1CCCCC1)c1ccccc1
382.529	4.217	2	0	42.31	2	2	0	0.749393		O=C(N1C[C@@H]2C[C@H](C1)c1c(ccc(=O)n1C2)C1CCCCC1)c1cccs1
394.49	4.2946	2	0	42.31	2	2	0	0.731013		Fc1ccc(cc1)C(=O)N1C[C@@H]2C[C@H](C1)c1c(ccc(=O)n1C2)C1CCCCC1
421.541	4.5558	3	1	63.57	3	2	0	0.75569		COc1ccccc1NC(=O)N1C[C@@H]2C[C@H](C1)c1c(ccc(=O)n1C2)C1CCCCC1
412.555	3.704	3	0	59.38	3	2	0	0.750748		O=c1ccc(C2CCCCC2)c2[C@@H]3C[C@@H](CN(C3)S(=O)(=O)c3ccccc3)Cn12
378.538	3.0549	3	0	59.38	4	1	0	0.799638		CCCS(=O)(=O)N1C[C@@H]2C[C@H](C1)c1c(ccc(=O)n1C2)C1CCCCC1
334.419	3.1409	2	0	42.31	2	2	0	0.835154		C/C=C/c1c2[C@@H]3C[C@@H](CN(C3)C(=O)c3ccccc3)Cn2c(=O)cc1
363.461	3.84102	2	1	54.34	2	2	0	0.853603		C/C=C/c1c2[C@@H]3C[C@@H](CN(C3)C(=O)Nc3ccc(C)cc3)Cn2c(=O)cc1
379.46	3.5412	3	1	63.57	3	2	0	0.866271		COc1ccccc1NC(=O)N1C[C@@H]2C[C@H](C1)c1c(/C=C/C)ccc(=O)n1C2
370.474	2.6894	3	0	59.38	3	2	0	0.831063		C/C=C/c1c2[C@@H]3C[C@@H](CN(C3)S(=O)(=O)c3ccccc3)Cn2c(=O)cc1
404.919	3.3428	3	0	59.38	3	2	0	0.773252		C/C=C/c1c2[C@@H]3C[C@@H](CN(C3)S(=O)(=O)c3ccc(Cl)cc3)Cn2c(=O)cc1
427.526	2.6478	4	1	88.48	4	2	0	0.809639		C/C=C/c1c2[C@@H]3C[C@@H](CN(C3)S(=O)(=O)c3ccc(NC(=O)C)cc3)Cn2c(=O)cc1
430.935	4.9316	2	0	42.31	3	3	0	0.565523		Clc1ccc(/C=C/c2c3[C@@H]4C[C@@H](CN(C4)C(=O)c4ccccc4)Cn3c(=O)cc2)cc1
460.961	4.9402	3	0	51.54	4	3	0	0.530176		COc1ccc(cc1)C(=O)N1C[C@@H]2C[C@H](C1)c1c(/C=C/c3ccc(Cl)cc3)ccc(=O)n1C2
436.964	4.9931	2	0	42.31	3	3	0	0.555589		Clc1ccc(/C=C/c2c3[C@@H]4C[C@@H](CN(C4)C(=O)c4cccs4)Cn3c(=O)cc2)cc1
420.896	4.5246	3	0	55.45	3	3	0	0.597973		Clc1ccc(/C=C/c2c3[C@@H]4C[C@@H](CN(C4)C(=O)c4ccco4)Cn3c(=O)cc2)cc1
436.983	5.1981	2	0	42.31	3	2	0	0.63834		Clc1ccc(/C=C/c2c3[C@@H]4C[C@@H](CN(C4)C(=O)C4CCCCC4)Cn3c(=O)cc2)cc1
448.925	5.0707	2	0	42.31	3	3	0	0.538298		Fc1ccc(cc1)C(=O)N1C[C@@H]2C[C@H](C1)c1c(/C=C/c3ccc(Cl)cc3)ccc(=O)n1C2
455.945	4.80328	3	0	66.1	3	3	0	0.544199		Clc1ccc(/C=C/c2c3[C@@H]4C[C@@H](CN(C4)C(=O)c4ccc(cc4)C#N)Cn3c(=O)cc2)cc1
431.923	4.3266	3	0	55.2	3	3	0	0.594135		Clc1ccc(/C=C/c2c3[C@@H]4C[C@@H](CN(C4)C(=O)c4ccncc4)Cn3c(=O)cc2)cc1
414.958	3.9808	3	0	42.31	4	2	0	0.732976		CSCC(=O)N1C[C@@H]2C[C@H](C1)c1c(/C=C/c3ccc(Cl)cc3)ccc(=O)n1C2
451.998	5.1335	2	1	54.34	3	2	0	0.675009		Clc1ccc(/C=C/c2c3[C@@H]4C[C@@H](CN(C4)C(=O)NC4CCCCC4)Cn3c(=O)cc2)cc1
445.95	5.3233	2	1	54.34	3	3	0	0.572263		Clc1ccc(/C=C/c2c3[C@@H]4C[C@@H](CN(C4)C(=O)Nc4ccccc4)Cn3c(=O)cc2)cc1
411.933	4.2092	2	1	54.34	3	2	0	0.789411		CC(C)NC(=O)N1C[C@@H]2C[C@H](C1)c1c(/C=C/c3ccc(Cl)cc3)ccc(=O)n1C2
475.976	5.3319	3	1	63.57	4	3	0	0.535419		COc1ccccc1NC(=O)N1C[C@@H]2C[C@H](C1)c1c(/C=C/c3ccc(Cl)cc3)ccc(=O)n1C2
466.99	4.4801	3	0	59.38	4	3	0	0.544491		Clc1ccc(/C=C/c2c3[C@@H]4C[C@@H](CN(C4)S(=O)(=O)c4ccccc4)Cn3c(=O)cc2)cc1
524.042	4.4385	4	1	88.48	5	3	0	0.512237		CC(=O)Nc1ccc(cc1)S(=O)(=O)N1C[C@@H]2C[C@H](C1)c1c(/C=C/c3ccc(Cl)cc3)ccc(=O)n1C2
432.973	3.831	3	0	59.38	5	2	0	0.69846		CCCS(=O)(=O)N1C[C@@H]2C[C@H](C1)c1c(/C=C/c3ccc(Cl)cc3)ccc(=O)n1C2
395.462	3.64648	3	0	66.1	2	3	0	0.647762		O=C(N1C[C@@H]2C[C@H](C1)c1c(ccc(=O)n1C2)c1cc(ccc1)C#N)c1ccccc1
425.488	3.65508	4	0	75.33	3	3	0	0.624863		COc1ccc(cc1)C(=O)N1C[C@@H]2C[C@H](C1)c1c(ccc(=O)n1C2)c1cc(ccc1)C#N
401.491	3.70798	3	0	66.1	2	3	0	0.639114		O=C(N1C[C@@H]2C[C@H](C1)c1c(ccc(=O)n1C2)c1cc(ccc1)C#N)c1cccs1
385.423	3.23948	4	0	79.24	2	3	0	0.667578		O=C(N1C[C@@H]2C[C@H](C1)c1c(ccc(=O)n1C2)c1cc(ccc1)C#N)c1ccco1
401.51	3.91298	3	0	66.1	2	2	0	0.740754		O=C(C1CCCCC1)N1C[C@@H]2C[C@H](C1)c1c(ccc(=O)n1C2)c1cc(ccc1)C#N
413.452	3.78558	3	0	66.1	2	3	0	0.622897		Fc1ccc(cc1)C(=O)N1C[C@@H]2C[C@H](C1)c1c(ccc(=O)n1C2)c1cc(ccc1)C#N
420.472	3.51816	4	0	89.89	2	3	0	0.619825		O=C(N1C[C@@H]2C[C@H](C1)c1c(ccc(=O)n1C2)c1cc(ccc1)C#N)c1ccc(cc1)C#N
376.46	1.89428	4	0	69.34	3	2	0	0.82546		CN(C)CC(=O)N1C[C@@H]2C[C@H](C1)c1c(ccc(=O)n1C2)c1cc(ccc1)C#N
396.45	3.04148	4	0	78.99	2	3	0	0.659443		O=C(N1C[C@@H]2C[C@H](C1)c1c(ccc(=O)n1C2)c1cc(ccc1)C#N)c1ccncc1
379.485	2.69568	4	0	66.1	3	2	0	0.818821		CSCC(=O)N1C[C@@H]2C[C@H](C1)c1c(ccc(=O)n1C2)c1cc(ccc1)C#N
391.427	2.19748	5	1	103.4	4	2	0	0.863045		OC(=O)CCC(=O)N1C[C@@H]2C[C@H](C1)c1c(ccc(=O)n1C2)c1cc(ccc1)C#N
407.426	1.43388	6	1	112.63	5	2	0	0.810642		OC(=O)COCC(=O)N1C[C@@H]2C[C@H](C1)c1c(ccc(=O)n1C2)c1cccc(c1)C#N
423.494	2.15048	6	1	103.4	5	2	0	0.793173		OC(=O)CSCC(=O)N1C[C@@H]2C[C@H](C1)c1c(ccc(=O)n1C2)c1cccc(c1)C#N
416.525	3.84838	3	1	78.13	2	2	0	0.782211		O=C(NC1CCCCC1)N1C[C@@H]2C[C@H](C1)c1c(ccc(=O)n1C2)c1cc(ccc1)C#N
428.467	4.17728	3	1	78.13	2	3	0	0.639269		Fc1cc(NC(=O)N2C[C@@H]3C[C@H](C2)c2c(ccc(=O)n2C3)c2cc(ccc2)C#N)ccc1
440.503	4.04678	4	1	87.36	3	3	0	0.641533		COc1ccccc1NC(=O)N1C[C@@H]2C[C@H](C1)c1c(ccc(=O)n1C2)c1cc(ccc1)C#N
431.517	3.19498	4	0	83.17	3	3	0	0.628198		O=c1ccc(c2cccc(c2)C#N)c2[C@@H]3C[C@@H](CN(C3)S(=O)(=O)c3ccccc3)Cn12
437.546	3.25648	4	0	83.17	3	3	0	0.619444		O=c1ccc(c2cccc(c2)C#N)c2[C@@H]3C[C@@H](CN(C3)S(=O)(=O)c3cccs3)Cn12
488.569	3.15338	5	1	112.27	4	3	0	0.597941		CC(=O)Nc1ccc(cc1)S(=O)(=O)N1C[C@@H]2C[C@H](C1)c1c(ccc(=O)n1C2)c1cccc(c1)C#N
456.527	3.06666	5	0	106.96	3	3	0	0.594905		O=c1ccc(c2cccc(c2)C#N)c2[C@@H]3C[C@@H](CN(C3)S(=O)(=O)c3ccccc3C#N)Cn12
369.446	1.76568	4	0	83.17	2	2	0	0.813538		CS(=O)(=O)N1C[C@@H]2C[C@H](C1)c1c(ccc(=O)n1C2)c1cccc(c1)C#N
461.543	3.20358	5	0	92.4	4	3	0	0.58604		COc1ccc(cc1)S(=O)(=O)N1C[C@@H]2C[C@H](C1)c1c(ccc(=O)n1C2)c1cccc(c1)C#N
427.504	3.7332	3	1	71.41	3	3	0	0.672532		CC(=O)Nc1ccc(cc1)c1c2[C@@H]3C[C@@H](CN(C3)C(=O)c3ccccc3)Cn2c(=O)cc1
457.53	3.7418	4	1	80.64	4	3	0	0.628606		COc1ccc(cc1)C(=O)N1C[C@@H]2C[C@H](C1)c1c(ccc(=O)n1C2)c1ccc(NC(=O)C)cc1
433.533	3.7947	3	1	71.41	3	3	0	0.662451		CC(=O)Nc1ccc(cc1)c1c2[C@@H]3C[C@@H](CN(C3)C(=O)c3cccs3)Cn2c(=O)cc1
417.465	3.3262	4	1	84.55	3	3	0	0.695756		CC(=O)Nc1ccc(cc1)c1c2[C@@H]3C[C@@H](CN(C3)C(=O)c3ccco3)Cn2c(=O)cc1
433.552	3.9997	3	1	71.41	3	2	0	0.767289		CC(=O)Nc1ccc(cc1)c1c2[C@@H]3C[C@@H](CN(C3)C(=O)C3CCCCC3)Cn2c(=O)cc1
471.557	3.6707	4	1	80.64	5	3	0	0.599192		COc1ccc(CC(=O)N2C[C@@H]3C[C@H](C2)c2c(ccc(=O)n2C3)c2ccc(NC(=O)C)cc2)cc1
445.494	3.8723	3	1	71.41	3	3	0	0.643938		CC(=O)Nc1ccc(cc1)c1c2[C@@H]3C[C@@H](CN(C3)C(=O)c3ccc(F)cc3)Cn2c(=O)cc1
407.514	3.4655	3	1	71.41	2	2	0	0.810786		CC(=O)Nc1ccc(cc1)c1c2[C@@H]3C[C@@H](CN(C3)C(=O)C(C)(C)C)Cn2c(=O)cc1
457.53	3.4984	4	1	80.64	5	3	0	0.621751		CC(=O)Nc1ccc(cc1)c1c2[C@@H]3C[C@@H](CN(C3)C(=O)COc3ccccc3)Cn2c(=O)cc1
452.514	3.60488	4	1	95.2	3	3	0	0.640247		CC(=O)Nc1ccc(cc1)c1c2[C@@H]3C[C@@H](CN(C3)C(=O)c3ccc(cc3)C#N)Cn2c(=O)cc1
408.502	1.981	4	1	74.65	4	2	0	0.844069		CN(C)CC(=O)N1C[C@@H]2C[C@H](C1)c1c(ccc(=O)n1C2)c1ccc(NC(=O)C)cc1
409.486	2.4559	4	1	80.64	5	2	0	0.822259		COCCC(=O)N1C[C@@H]2C[C@H](C1)c1c(ccc(=O)n1C2)c1ccc(NC(=O)C)cc1
429.48	2.5232	5	1	97.19	3	3	0	0.689061		CC(=O)Nc1ccc(cc1)c1c2[C@@H]3C[C@@H](CN(C3)C(=O)c3cnccn3)Cn2c(=O)cc1
411.527	2.7824	4	1	71.41	4	2	0	0.834879		CSCC(=O)N1C[C@@H]2C[C@H](C1)c1c(ccc(=O)n1C2)c1ccc(NC(=O)C)cc1
423.469	2.2842	5	2	108.71	5	2	0	0.768453		CC(=O)Nc1ccc(cc1)c1c2[C@@H]3C[C@@H](CN(C3)C(=O)CCC(=O)O)Cn2c(=O)cc1
448.567	3.9351	3	2	83.44	3	2	0	0.721023		CC(=O)Nc1ccc(cc1)c1c2[C@@H]3C[C@@H](CN(C3)C(=O)NC3CCCCC3)Cn2c(=O)cc1
408.502	3.0108	3	2	83.44	3	2	0	0.810276		CC(C)NC(=O)N1C[C@@H]2C[C@H](C1)c1c(ccc(=O)n1C2)c1ccc(NC(=O)C)cc1
472.545	4.1335	4	2	92.67	4	3	0	0.574345		COc1ccccc1NC(=O)N1C[C@@H]2C[C@H](C1)c1c(ccc(=O)n1C2)c1ccc(NC(=O)C)cc1
467.529	3.99658	4	2	107.23	3	3	0	0.585747		CC(=O)Nc1ccc(cc1)c1c2[C@@H]3C[C@@H](CN(C3)C(=O)Nc3cc(ccc3)C#N)Cn2c(=O)cc1
463.559	3.2817	4	1	88.48	4	3	0	0.632333		CC(=O)Nc1ccc(cc1)c1c2[C@@H]3C[C@@H](CN(C3)S(=O)(=O)c3ccccc3)Cn2c(=O)cc1
498.004	3.9351	4	1	88.48	4	3	0	0.571139		CC(=O)Nc1ccc(cc1)c1c2[C@@H]3C[C@@H](CN(C3)S(=O)(=O)c3ccc(Cl)cc3)Cn2c(=O)cc1
469.588	3.3432	4	1	88.48	4	3	0	0.623085		CC(=O)Nc1ccc(cc1)c1c2[C@@H]3C[C@@H](CN(C3)S(=O)(=O)c3cccs3)Cn2c(=O)cc1
493.585	3.2903	5	1	97.71	5	3	0	0.578247		COc1ccc(cc1)S(=O)(=O)N1C[C@@H]2C[C@H](C1)c1c(ccc(=O)n1C2)c1ccc(NC(=O)C)cc1
481.549	3.4208	4	1	88.48	4	3	0	0.60596		CC(=O)Nc1ccc(cc1)c1c2[C@@H]3C[C@@H](CN(C3)S(=O)(=O)c3ccc(F)cc3)Cn2c(=O)cc1
392.524	4.2047	3	0	34.47	4	3	0	0.640812		COc1ccc(cc1)c1c2[C@@H]3C[C@@H](CN(Cc4cccs4)C3)Cn2c(=O)cc1
416.521	4.1518	4	0	43.7	5	3	0	0.602569		COc1ccc(CN2C[C@@H]3C[C@H](C2)c2c(ccc(=O)n2C3)c2ccc(OC)cc2)cc1
426.516	4.8894	4	0	47.61	4	4	0	0.446099		COc1ccc(cc1)c1c2[C@@H]3C[C@@H](CN(Cc4cc5c(o4)cccc5)C3)Cn2c(=O)cc1
414.549	4.5758	3	0	34.47	6	3	0	0.566227		COc1ccc(cc1)c1c2[C@@H]3C[C@@H](CN(CCCc4ccccc4)C3)Cn2c(=O)cc1
[truncated: 32,088 more rows]

## Sheet: Fingerprints result (Summary)
names	smiles	CID	Code name	Type	Cluster
[truncated: 1,846 more rows]

## Sheet: genes VD
name	name	name	name	name	name	name	name	name	name	name	name	name	name
[truncated: 1,060 more rows]

[truncated: 2 more sheets: Fingerprint results , phlebotonic and targets]
